# Supplementary material for: Gut microbiota-mediated polyphenol metabolism is restrained by parasitic whipworm infection and associated with altered immune function in mice
Source: Gut Microbes. 2024 Jun 30;16(1):2370917. doi: 10.1080/19490976.2024.2370917 (PMC11216105; doi:10.1080/19490976.2024.2370917)
Supplement: Supplemental Material [file KGMI_A_2370917_SM8428.zip › Copy of integra_article_wip_lite (004).xlsx]

## Sheet: Online File Received
STATUS	Online File Received
ON_HOLD_YN	N
Count of ACRONYM	Column Labels
Row Labels	0	1	2	4	5	7	8	9	12	13	14	20	22	26	60	Grand Total
AMALRAJ(IS9785)	4															4
AMIT(IS11000)	4															4
AnnieSophia(IS9903)	7	1	1							1						10
Antony(IS9900)	2			1	1	4	1	3	1	1		2		1		17
DhivyaBharathi(IS6576)		3														3
FLORAKEZI(IS10863)	2			1												3
IRUDAYARAJEDWARD(IS8413)	8															8
Karthick(IS10741)	2															2
Marie(IS8829)	4															4
MUKESH(IS9789)	2															2
NIVEDHA(IS10900)	7															7
Preethi(IS11020)	5						1									6
RENUKADEVIB(IS6802)	6															6
REVATHY(IS6572)	3															3
Sadhana(IS10912)	2										1				1	4
SALONI(IS9787)	2															2
Sangeetha(IS9973)					1								1			2
Sharmila(IS10480)	2															2
SRIMEADHAA(IS9821)	2															2
THIBIKAS(IS6581)	5															5
UMAMAHESHWARI.G(IS3316)	1															1
USHA.T(IS3909)	2															2
USHASANKAR(IS6568)	1	1														2
VITTALBABUG(IS6578)					1											1
Grand Total	73	5	1	2	3	4	2	3	1	2	1	2	1	1	1	102

## Sheet: In Production
STATUS	In Production
Count of ACRONYM	Column Labels
Row Labels	0	1	Grand Total
AnnieSophia(IS9903)		1	1
Lavanya(IS10855)		2	2
Marie(IS8829)	1		1
Preethi(IS11020)	1		1
Grand Total	2	3	5

## Sheet: Sheet1
ACRONYM	PRODUCTION_MANAGER	PRODUCTION_EDITOR	SPM	MS_WORKFLOW	MANUSCRIPT_ID	SECONDARY_MS_ID	STATUS	ISSUE	NUM_PAGES	NUM_TYPESET_PAGES	ACCEPTED_DATE	RECEIVED_DATE	ENTERED_DATE	PUBLISHED_ONLINE	DAYS_SINCE_ENTERED	DAYS_ENTERED_TO_PUB_ONLINE	LAST_STEP	LAST_STEP_DATE	DAYS_SINCE_LAST_STEP	ON_SAM_YN	HOST_AREA	MS_TYPE	COPYRIGHT_YN	COPYR_REQ	NOTES	SUPERVISOR	ISSUE_WORKFLOW	GROUP_ID	SPEED_TARGET	MATRIX	ADVANCES_APPROVED	ON_HOLD_YN	HOLD_REASON	OA_STATUS	OA_STATUS_CHANGE_DATE	COPYRIGHT_UPLOADED
BOSE	Michelle Zito	Karthick Govindaraju	Karthick(IS10741)	i-First (Preview)	2277238	234929890	Published Online	46 - 04		12	25-OCT-2023	07-SEP-2023	26-OCT-2023	27-NOV-2023	237	33	Publish Date	27-NOV-2023	204	Y	Physical Sciences and Engineering	Research Article	Y	Y		Eliana Nwafor	Standard		40		28-NOV-2023	N		Open Access Authorized	30-OCT-23	30-OCT-23
BOSE	Michelle Zito	Karthick Govindaraju	Karthick(IS10741)	i-First (Preview)	2285690	JOA 23-2	Published Online	46 - 04	33	15	11-NOV-2023	15-NOV-2023	16-NOV-2023	26-NOV-2023	216	11	Publish Date	26-NOV-2023	205	Y	Physical Sciences and Engineering	Back Matter	Y	Y		Eliana Nwafor	Standard		40		26-NOV-2023	N		Open Select Available	24-NOV-23	24-NOV-23
BOSE	Michelle Zito	Karthick Govindaraju	Karthick(IS10741)	i-First (Preview)	2292722	235245393	Published Online	46 - 04		15	04-DEC-2023	11-OCT-2023	06-DEC-2023	18-DEC-2023	196	12	Publish Date	18-DEC-2023	184	Y	Physical Sciences and Engineering	Research Article	Y	Y		Eliana Nwafor	Standard		40		18-DEC-2023	N		Open Select Available	06-DEC-23	14-DEC-23
BOSE	Michelle Zito	Karthick Govindaraju	Karthick(IS10741)	i-First (Preview)	2301548	234487296	Published Online	46 - 04		10	27-DEC-2023	13-NOV-2023	30-DEC-2023	07-JAN-2024	171	7	Publish Date	07-JAN-2024	164	Y	Physical Sciences and Engineering	Research Article	Y	Y		Eliana Nwafor	Standard		40		07-JAN-2024	N		Open Select Available	30-DEC-23	31-DEC-23
BOSE	Michelle Zito	Karthick Govindaraju	Karthick(IS10741)	i-First (Preview)	2307030	237247064	Published Online	46 - 04		10	11-JAN-2024	03-MAY-2023	15-JAN-2024	26-JAN-2024	155	10	Publish Date	26-JAN-2024	145	Y	Physical Sciences and Engineering	Research Article	Y	Y		Eliana Nwafor	Standard		40		26-JAN-2024	N		Open Select Available	15-JAN-24	22-JAN-24
BOSE	Michelle Zito	Karthick Govindaraju	Karthick(IS10741)	i-First (Preview)	2309958	236509698	Published Online	46 - 04		21	18-JAN-2024	29-SEP-2023	22-JAN-2024	31-JAN-2024	148	9	Publish Date	31-JAN-2024	139	Y	Physical Sciences and Engineering	Review Article	Y	Y		Eliana Nwafor	Standard		40		01-FEB-2024	N		Open Select Available	22-JAN-24	29-JAN-24
BOSE	Michelle Zito	Karthick Govindaraju	Karthick(IS10741)	i-First (Preview)	2312909	237844814	Published Online	46 - 04		12	22-JAN-2024	27-OCT-2023	29-JAN-2024	13-FEB-2024	142	15	Publish Date	13-FEB-2024	127	Y	Physical Sciences and Engineering	Research Article	Y	Y		Eliana Nwafor	Standard		40		13-FEB-2024	N		Open Select Available	29-JAN-24	30-JAN-24
BOSE	Michelle Zito	Karthick Govindaraju	Karthick(IS10741)	i-First (Preview)	2312904	232265709	Published Online	{backlog}		9	24-JAN-2024	29-SEP-2023	29-JAN-2024	11-FEB-2024	141	13	Publish Date	11-FEB-2024	129	Y	Physical Sciences and Engineering	Research Article	Y	Y		Eliana Nwafor	Standard		40		11-FEB-2024	N		Open Select Available	29-JAN-24	08-FEB-24
BOSE	Michelle Zito	Karthick Govindaraju	Karthick(IS10741)	i-First (Preview)	2312907	234629910	Published Online	{backlog}		25	23-JAN-2024	24-SEP-2023	29-JAN-2024	15-FEB-2024	141	17	Publish Date	15-FEB-2024	125	Y	Physical Sciences and Engineering	Review Article	Y	Y		Eliana Nwafor	Standard		40		15-FEB-2024	N		Open Select Available	29-JAN-24	14-FEB-24
BOSE	Michelle Zito	Karthick Govindaraju	Karthick(IS10741)	i-First (Preview)	2314603	233431390	Published Online	{backlog}		15	31-JAN-2024	25-OCT-2023	01-FEB-2024	25-APR-2024	139	84	Publish Date	25-APR-2024	55	Y	Physical Sciences and Engineering	Research Article	Y	Y		Eliana Nwafor	Standard		40		25-APR-2024	N		Open Select Available	01-FEB-24	02-FEB-24
BOSE	Michelle Zito	Karthick Govindaraju	Karthick(IS10741)	i-First (Preview)	2315292	231058518	Published Online	{backlog}		8	01-FEB-2024	20-OCT-2023	03-FEB-2024	15-FEB-2024	137	12	Publish Date	15-FEB-2024	125	Y	Physical Sciences and Engineering	Research Article	Y	Y		Eliana Nwafor	Standard		40		15-FEB-2024	N		Open Select Available	12-FEB-24	14-FEB-24
BOSE	Michelle Zito	Karthick Govindaraju	Karthick(IS10741)	i-First (Preview)	2317287	237590846	Published Online	{backlog}		21	06-FEB-2024	02-NOV-2023	07-FEB-2024	22-FEB-2024	133	15	Publish Date	22-FEB-2024	118	Y	Physical Sciences and Engineering	Review Article	Y	Y		Eliana Nwafor	Standard		40		22-FEB-2024	N		Open Select Available	07-FEB-24	08-FEB-24
BOSE	Michelle Zito	Karthick Govindaraju	Karthick(IS10741)	i-First (Preview)	2319223	239136773	Published Online	{backlog}		11	09-FEB-2024	04-JAN-2024	12-FEB-2024	25-FEB-2024	127	13	Publish Date	25-FEB-2024	115	Y	Physical Sciences and Engineering	Research Article	Y	Y		Eliana Nwafor	Standard		40		25-FEB-2024	N		Open Select Available	12-FEB-24	13-FEB-24
BOSE	Michelle Zito	Karthick Govindaraju	Karthick(IS10741)	i-First (Preview)	2325944	238244028	Published Online	{backlog}		9	26-FEB-2024	05-DEC-2023	28-FEB-2024	10-MAR-2024	111	11	Publish Date	10-MAR-2024	101	Y	Physical Sciences and Engineering	Data Note	Y	Y		Eliana Nwafor	Standard		40		10-MAR-2024	N		Open Select Available	28-FEB-24	29-FEB-24
BOSE	Michelle Zito	Karthick Govindaraju	Karthick(IS10741)	i-First (Preview)	2332333	238485699	Published Online	{backlog}		8	13-MAR-2024	20-OCT-2023	15-MAR-2024	22-MAR-2024	95	7	Publish Date	22-MAR-2024	88	Y	Physical Sciences and Engineering	Research Article	Y	Y		Eliana Nwafor	Standard		40		22-MAR-2024	N		Open Select Available	15-MAR-24	20-MAR-24
BOSE	Michelle Zito	Karthick Govindaraju	Karthick(IS10741)	i-First (Preview)	2336472		Published Online	{backlog}	27	11	09-FEB-2024	07-NOV-2023	26-MAR-2024	03-APR-2024	85	8	Publish Date	03-APR-2024	77	Y	Physical Sciences and Engineering	Research Article	Y	Y		Eliana Nwafor	Standard		40		03-APR-2024	N		Open Select Available	26-MAR-24	03-APR-24
BOSE	Michelle Zito	Karthick Govindaraju	Karthick(IS10741)	i-First (Preview)	2336973	238407512	Published Online	{backlog}		15	26-MAR-2024	17-OCT-2023	28-MAR-2024	25-APR-2024	83	28	Publish Date	25-APR-2024	55	Y	Physical Sciences and Engineering	Research Article	Y	Y		Eliana Nwafor	Standard		40		25-APR-2024	N		Open Access Authorized	10-JUN-24	08-JUN-24
BOSE	Michelle Zito	Karthick Govindaraju	Karthick(IS10741)	i-First (Preview)	2336977	239304298	Published Online	{backlog}		12	23-MAR-2024	20-DEC-2023	28-MAR-2024	10-APR-2024	83	13	Publish Date	10-APR-2024	70	Y	Physical Sciences and Engineering	Research Article	Y	Y		Eliana Nwafor	Standard		40		10-APR-2024	N		Open Select Available	28-MAR-24	28-MAR-24
BOSE	Michelle Zito	Karthick Govindaraju	Karthick(IS10741)	i-First (Preview)	2355879	240210214	Published Online	{backlog}		9	06-MAY-2024	05-JAN-2024	13-MAY-2024	20-MAY-2024	36	7	Publish Date	20-MAY-2024	29	Y	Physical Sciences and Engineering	Research Article	Y	Y		Eliana Nwafor	Standard		40		21-MAY-2024	N		Open Select Available	13-MAY-24	15-MAY-24
BOSE	Michelle Zito	Karthick Govindaraju	Karthick(IS10741)	i-First (Preview)	2360438	237005983	Published Online	{backlog}		21	21-MAY-2024	30-NOV-2023	23-MAY-2024	12-JUN-2024	27	20	Publish Date	12-JUN-2024	7	Y	Physical Sciences and Engineering	Review Article	Y	Y		Eliana Nwafor	Standard		40		12-JUN-2024	N		Open Select Available	23-MAY-24	10-JUN-24
BOSE	Michelle Zito	Karthick Govindaraju	Karthick(IS10741)	i-First (Preview)	2366239	246944936	Final Typesetting	{backlog}		20	05-JUN-2024	25-APR-2024	07-JUN-2024		12		Final Pages Request to Typesetter	19-JUN-2024	0	Y	Physical Sciences and Engineering	Research Article	Y	Y		Eliana Nwafor	Standard		40			N		Open Access Authorized	10-JUN-24	10-JUN-24
BOSE	Michelle Zito	Karthick Govindaraju	Karthick(IS10741)	i-First (Preview)	2367951		Final Typesetting	46 - 04	1	1			11-JUN-2024		8		Final Pages Request to Typesetter	19-JUN-2024	0	Y	Physical Sciences and Engineering	Back Matter	Y	Y		Eliana Nwafor	Standard		40			N		Open Select Available	11-JUN-24	19-JUN-24
BSSC	Janelle Valenti	Revathypriya Arunagiri	REVATHYPRIYAA(IS6394)	i-First (Preview)	2255676	224129232	Published Online	{backlog}		25	27-AUG-2023	14-NOV-2022	01-SEP-2023	08-SEP-2023	291	6	Publish Date	08-SEP-2023	285	Y	Life, Earth & Environmental Science	Research Article	Y	Y		Amanda Piazza	PrintLess		40		08-SEP-2023	N		Open Select Available	01-SEP-23	05-SEP-23
BSSC	Janelle Valenti	Revathypriya Arunagiri	REVATHYPRIYAA(IS6394)	i-First (Preview)	2256403	225092488	Published Online	{backlog}		15	23-AUG-2023	02-SEP-2022	04-SEP-2023	16-OCT-2023	288	42	Publish Date	16-OCT-2023	247	Y	Life, Earth & Environmental Science	Research Article	Y	Y		Amanda Piazza	PrintLess		40		16-OCT-2023	N		Open Select Available	04-SEP-23	07-SEP-23
BSSC	Janelle Valenti	Revathypriya Arunagiri	REVATHYPRIYAA(IS6394)	i-First (Preview)	2258234	224910246	Published Online	{backlog}		30	06-SEP-2023	14-NOV-2022	09-SEP-2023	19-SEP-2023	284	11	Publish Date	19-SEP-2023	273	Y	Life, Earth & Environmental Science	Research Article	Y	Y		Amanda Piazza	PrintLess		40		20-SEP-2023	N		Open Select Available	09-SEP-23	13-SEP-23
BSSC	Janelle Valenti	Revathypriya Arunagiri	REVATHYPRIYAA(IS6394)	i-First (Preview)	2258413	233411241	Published Online	{backlog}		30	08-SEP-2023	13-JUN-2023	09-SEP-2023	18-SEP-2023	283	9	Publish Date	18-SEP-2023	274	Y	Life, Earth & Environmental Science	Research Article	Y	Y		Amanda Piazza	PrintLess		40		18-SEP-2023	N		Open Select Available	09-SEP-23	11-SEP-23
BSSC	Janelle Valenti	Revathypriya Arunagiri	REVATHYPRIYAA(IS6394)	i-First (Preview)	2260897	237111437	Published Online	{backlog}		16	14-SEP-2023	17-FEB-2023	15-SEP-2023	21-SEP-2023	277	5	Publish Date	21-SEP-2023	272	Y	Life, Earth & Environmental Science	Research Article	Y	Y		Amanda Piazza	PrintLess		40		21-SEP-2023	N		Open Select Available	15-SEP-23	16-SEP-23
BSSC	Janelle Valenti	Revathypriya Arunagiri	REVATHYPRIYAA(IS6394)	i-First (Preview)	2271987	239302309	Published Online	{backlog}		12	11-OCT-2023	05-JUL-2023	13-OCT-2023	20-OCT-2023	249	6	Publish Date	20-OCT-2023	243	Y	Life, Earth & Environmental Science	Research Article	Y	Y		Amanda Piazza	PrintLess		40		20-OCT-2023	N		Open Select Available	13-OCT-23	14-OCT-23
BSSC	Janelle Valenti	Revathypriya Arunagiri	REVATHYPRIYAA(IS6394)	i-First (Preview)	2273348	230153221	Published Online	{backlog}		18	14-OCT-2023	31-JUL-2023	17-OCT-2023	24-OCT-2023	245	7	Publish Date	24-OCT-2023	239	Y	Life, Earth & Environmental Science	Research Article	Y	Y		Amanda Piazza	PrintLess		40		24-OCT-2023	N		Open Select Available	17-OCT-23	18-OCT-23
BSSC	Janelle Valenti	Revathypriya Arunagiri	REVATHYPRIYAA(IS6394)	i-First (Preview)	2276178	234071297	Published Online	{backlog}		17	20-OCT-2023	28-JUN-2023	24-OCT-2023	02-NOV-2023	238	9	Publish Date	02-NOV-2023	229	Y	Life, Earth & Environmental Science	Research Article	Y	Y		Amanda Piazza	PrintLess		40		03-NOV-2023	N		Open Select Available	24-OCT-23	31-OCT-23
BSSC	Janelle Valenti	Revathypriya Arunagiri	REVATHYPRIYAA(IS6394)	i-First (Preview)	2279990	234748242	Published Online	{backlog}		22	01-NOV-2023	13-JUN-2023	02-NOV-2023	10-NOV-2023	229	7	Publish Date	10-NOV-2023	222	Y	Life, Earth & Environmental Science	Research Article	Y	Y		Amanda Piazza	PrintLess		40		10-NOV-2023	N		Open Select Available	02-NOV-23	06-NOV-23
BSSC	Janelle Valenti	Revathypriya Arunagiri	REVATHYPRIYAA(IS6394)	i-First (Preview)	2280852	235765397	Published Online	{backlog}		17	30-OCT-2023	12-APR-2023	05-NOV-2023	13-NOV-2023	227	8	Publish Date	13-NOV-2023	219	Y	Life, Earth & Environmental Science	Research Article	Y	Y		Amanda Piazza	PrintLess		40		13-NOV-2023	N		Open Select Available	05-NOV-23	06-NOV-23
BSSC	Janelle Valenti	Revathypriya Arunagiri	REVATHYPRIYAA(IS6394)	i-First (Preview)	2282108	234466020	Published Online	{backlog}		15	06-NOV-2023	27-JUN-2023	07-NOV-2023	17-NOV-2023	225	10	Publish Date	17-NOV-2023	215	Y	Life, Earth & Environmental Science	Research Article	Y	Y		Amanda Piazza	PrintLess		40		17-NOV-2023	N		Open Select Available	07-NOV-23	14-NOV-23
BSSC	Janelle Valenti	Revathypriya Arunagiri	REVATHYPRIYAA(IS6394)	i-First (Preview)	2283121	223397803	Published Online	{backlog}		24	05-JAN-2023	27-JUN-2022	09-NOV-2023	26-NOV-2023	223	18	Publish Date	26-NOV-2023	206	Y	Life, Earth & Environmental Science	Research Article	Y	Y		Amanda Piazza	PrintLess		40		26-NOV-2023	N		Open Select Available	09-NOV-23	14-NOV-23
BSSC	Janelle Valenti	Revathypriya Arunagiri	REVATHYPRIYAA(IS6394)	i-First (Preview)	2286021	230722639	Published Online	{backlog}		18	15-NOV-2023	18-JUL-2023	17-NOV-2023	23-NOV-2023	215	6	Publish Date	23-NOV-2023	209	Y	Life, Earth & Environmental Science	Letter to the Editor	Y	Y		Amanda Piazza	PrintLess		40		23-NOV-2023	N		Not Available for Open Access	17-NOV-23	17-NOV-23
BSSC	Janelle Valenti	Revathypriya Arunagiri	REVATHYPRIYAA(IS6394)	i-First (Preview)	2286524	230731835	Published Online	{backlog}		29	16-NOV-2023	14-MAR-2023	18-NOV-2023	22-DEC-2023	213	34	Publish Date	22-DEC-2023	180	Y	Life, Earth & Environmental Science	Research Article	Y	Y		Amanda Piazza	PrintLess		40		22-DEC-2023	N		Open Select Available	18-NOV-23	29-NOV-23
BSSC	Janelle Valenti	Revathypriya Arunagiri	REVATHYPRIYAA(IS6394)	i-First (Preview)	2290519	225988178	Published Online	{backlog}		15	28-NOV-2023	14-DEC-2022	29-NOV-2023	15-DEC-2023	203	16	Publish Date	15-DEC-2023	187	Y	Life, Earth & Environmental Science	Research Article	Y	Y		Amanda Piazza	PrintLess		40		15-DEC-2023	N		Open Select Available	29-NOV-23	01-DEC-23
BSSC	Janelle Valenti	Revathypriya Arunagiri	REVATHYPRIYAA(IS6394)	i-First (Preview)	2293866	237377636	Published Online	{backlog}		25	03-DEC-2023	27-JUL-2023	09-DEC-2023	19-DEC-2023	193	11	Publish Date	19-DEC-2023	182	Y	Life, Earth & Environmental Science	Research Article	Y	Y		Amanda Piazza	PrintLess		40		20-DEC-2023	N		Open Access Authorized	14-DEC-23	09-DEC-23
BSSC	Janelle Valenti	Revathypriya Arunagiri	REVATHYPRIYAA(IS6394)	i-First (Preview)	2293879	236511954	Published Online	{backlog}		15	05-DEC-2023	22-JUN-2023	09-DEC-2023	15-DEC-2023	193	6	Publish Date	15-DEC-2023	187	Y	Life, Earth & Environmental Science	Research Article	Y	Y		Amanda Piazza	PrintLess		40		15-DEC-2023	N		Open Select Available	09-DEC-23	11-DEC-23
BSSC	Janelle Valenti	Revathypriya Arunagiri	REVATHYPRIYAA(IS6394)	i-First (Preview)	2294986	233082392	Published Online	{backlog}		14	08-DEC-2023	23-MAR-2023	12-DEC-2023	21-DEC-2023	190	10	Publish Date	21-DEC-2023	181	Y	Life, Earth & Environmental Science	Research Article	Y	Y		Amanda Piazza	PrintLess		40		21-DEC-2023	N		Open Select Available	12-DEC-23	15-DEC-23
BSSC	Janelle Valenti	Revathypriya Arunagiri	REVATHYPRIYAA(IS6394)	i-First (Preview)	2295642		Published Online	{backlog}		1			13-DEC-2023	22-DEC-2023	189	10	Publish Date	22-DEC-2023	180	Y	Life, Earth & Environmental Science	Correction	N	N		Amanda Piazza	PrintLess		40		22-DEC-2023	N		Complimentary Free Access	13-DEC-23
BSSC	Janelle Valenti	Revathypriya Arunagiri	REVATHYPRIYAA(IS6394)	i-First (Preview)	2296527	234228695	Published Online	{backlog}		17	06-DEC-2023	30-JUN-2023	14-DEC-2023	21-DEC-2023	187	6	Publish Date	21-DEC-2023	181	Y	Life, Earth & Environmental Science	Research Article	Y	Y		Amanda Piazza	PrintLess		40		21-DEC-2023	N		Open Select Available	14-DEC-23	15-DEC-23
BSSC	Janelle Valenti	Revathypriya Arunagiri	REVATHYPRIYAA(IS6394)	i-First (Preview)	2297791	231810358	Published Online	{backlog}		18	12-DEC-2023	31-JUL-2023	18-DEC-2023	23-DEC-2023	183	5	Publish Date	23-DEC-2023	178	Y	Life, Earth & Environmental Science	Research Article	Y	Y		Amanda Piazza	PrintLess		40		24-DEC-2023	N		Open Select Available	18-DEC-23	20-DEC-23
BSSC	Janelle Valenti	Revathypriya Arunagiri	REVATHYPRIYAA(IS6394)	i-First (Preview)	2297792	229004278	Published Online	{backlog}		21	13-DEC-2023	11-NOV-2022	18-DEC-2023	21-DEC-2023	183	3	Publish Date	21-DEC-2023	180	Y	Life, Earth & Environmental Science	Research Article	Y	Y		Amanda Piazza	PrintLess		40		22-DEC-2023	N		Open Select Available	18-DEC-23	19-DEC-23
BSSC	Janelle Valenti	Revathypriya Arunagiri	REVATHYPRIYAA(IS6394)	i-First (Preview)	2298314	233508425	Published Online	{backlog}		14	16-DEC-2023	24-OCT-2023	20-DEC-2023	24-DEC-2023	182	4	Publish Date	24-DEC-2023	178	Y	Life, Earth & Environmental Science	Research Article	Y	Y		Amanda Piazza	PrintLess		40		24-DEC-2023	N		Open Select Available	20-DEC-23	20-DEC-23
BSSC	Janelle Valenti	Revathypriya Arunagiri	REVATHYPRIYAA(IS6394)	i-First (Preview)	2298324	230736567	Published Online	{backlog}		21	18-DEC-2023	28-MAR-2023	20-DEC-2023	27-DEC-2023	182	7	Publish Date	27-DEC-2023	175	Y	Life, Earth & Environmental Science	Research Article	Y	Y		Amanda Piazza	PrintLess		40		27-DEC-2023	N		Open Select Available	20-DEC-23	20-DEC-23
BSSC	Janelle Valenti	Revathypriya Arunagiri	REVATHYPRIYAA(IS6394)	i-First (Preview)	2300261	239600497	Published Online	{backlog}		11	18-DEC-2023	08-JUN-2023	26-DEC-2023	04-JAN-2024	175	8	Publish Date	04-JAN-2024	167	Y	Life, Earth & Environmental Science	Research Article	Y	Y		Amanda Piazza	PrintLess		40		04-JAN-2024	N		Open Select Available	26-DEC-23	04-JAN-24
BSSC	Janelle Valenti	Revathypriya Arunagiri	REVATHYPRIYAA(IS6394)	i-First (Preview)	2300722	237660911	Published Online	{backlog}		16	26-DEC-2023	13-MAR-2023	27-DEC-2023	10-JAN-2024	175	14	Publish Date	10-JAN-2024	161	Y	Life, Earth & Environmental Science	Research Article	Y	Y		Amanda Piazza	PrintLess		40		10-JAN-2024	N		Open Select Available	30-DEC-23	08-JAN-24
BSSC	Janelle Valenti	Revathypriya Arunagiri	REVATHYPRIYAA(IS6394)	i-First (Preview)	2301042	237836567	Published Online	{backlog}		17	26-DEC-2023	05-SEP-2023	28-DEC-2023	04-JAN-2024	173	7	Publish Date	04-JAN-2024	166	Y	Life, Earth & Environmental Science	Research Article	Y	Y		Amanda Piazza	PrintLess		40		05-JAN-2024	N		Open Select Available	28-DEC-23	04-JAN-24
BSSC	Janelle Valenti	Revathypriya Arunagiri	REVATHYPRIYAA(IS6394)	i-First (Preview)	2301499	231992525	Published Online	{backlog}		27	29-DEC-2023	08-AUG-2023	30-DEC-2023	25-MAR-2024	172	86	Publish Date	25-MAR-2024	86	Y	Life, Earth & Environmental Science	Review Article	Y	Y		Amanda Piazza	PrintLess		40		25-MAR-2024	N		Open Select Available	30-DEC-23	10-FEB-24
BSSC	Janelle Valenti	Revathypriya Arunagiri	REVATHYPRIYAA(IS6394)	i-First (Preview)	2301495	236039931	Published Online	{backlog}		17	28-DEC-2023	20-OCT-2023	30-DEC-2023	03-JAN-2024	171	4	Publish Date	03-JAN-2024	167	Y	Life, Earth & Environmental Science	Research Article	Y	Y		Amanda Piazza	PrintLess		40		04-JAN-2024	N		Open Select Available	30-DEC-23	31-DEC-23
BSSC	Janelle Valenti	Revathypriya Arunagiri	REVATHYPRIYAA(IS6394)	i-First (Preview)	2301501	233740273	Published Online	{backlog}		21	07-DEC-2023	12-APR-2023	30-DEC-2023	14-JAN-2024	171	14	Publish Date	14-JAN-2024	157	Y	Life, Earth & Environmental Science	Research Article	Y	Y		Amanda Piazza	PrintLess		40		14-JAN-2024	N		Open Access Authorized	01-JAN-24	01-JAN-24
BSSC	Janelle Valenti	Revathypriya Arunagiri	REVATHYPRIYAA(IS6394)	i-First (Preview)	2305414	236127666	Published Online	{backlog}		17	07-JAN-2024	10-OCT-2023	11-JAN-2024	21-JAN-2024	160	10	Publish Date	21-JAN-2024	150	Y	Life, Earth & Environmental Science	Research Article	Y	Y		Amanda Piazza	PrintLess		40		21-JAN-2024	N		Open Select Available	11-JAN-24	11-JAN-24
BSSC	Janelle Valenti	Revathypriya Arunagiri	REVATHYPRIYAA(IS6394)	i-First (Preview)	2305425	234633581	Published Online	{backlog}		14	05-JAN-2024	29-SEP-2023	11-JAN-2024	24-JAN-2024	160	14	Publish Date	24-JAN-2024	146	Y	Life, Earth & Environmental Science	Research Article	Y	Y		Amanda Piazza	PrintLess		40		25-JAN-2024	N		Open Select Available	11-JAN-24	23-JAN-24
BSSC	Janelle Valenti	Revathypriya Arunagiri	REVATHYPRIYAA(IS6394)	i-First (Preview)	2306159	230088736	Published Online	{backlog}		17	09-JAN-2024	05-OCT-2023	12-JAN-2024	25-JAN-2024	158	13	Publish Date	25-JAN-2024	146	Y	Life, Earth & Environmental Science	Research Article	Y	Y		Amanda Piazza	PrintLess		40		25-JAN-2024	N		Open Select Available	12-JAN-24	17-JAN-24
BSSC	Janelle Valenti	Revathypriya Arunagiri	REVATHYPRIYAA(IS6394)	i-First (Preview)	2306485	220249753	Published Online	{backlog}		17	12-JAN-2024	10-DEC-2022	13-JAN-2024	13-FEB-2024	158	31	Publish Date	13-FEB-2024	127	Y	Life, Earth & Environmental Science	Research Article	Y	Y		Amanda Piazza	PrintLess		40		13-FEB-2024	N		Open Select Available	13-JAN-24	15-JAN-24
BSSC	Janelle Valenti	Revathypriya Arunagiri	REVATHYPRIYAA(IS6394)	i-First (Preview)	2306486	235634651	Published Online	{backlog}		18	10-JAN-2024	05-AUG-2023	13-JAN-2024	23-JAN-2024	157	9	Publish Date	23-JAN-2024	148	Y	Life, Earth & Environmental Science	Research Article	Y	Y		Amanda Piazza	PrintLess		40		23-JAN-2024	N		Open Select Available	13-JAN-24	14-JAN-24
BSSC	Janelle Valenti	Revathypriya Arunagiri	REVATHYPRIYAA(IS6394)	i-First (Preview)	2306489	237302722	Published Online	{backlog}		21	26-DEC-2023	10-MAY-2023	13-JAN-2024	25-JAN-2024	157	11	Publish Date	25-JAN-2024	146	Y	Life, Earth & Environmental Science	Research Article	Y	Y		Amanda Piazza	PrintLess		40		25-JAN-2024	N		Open Select Available	13-JAN-24	15-JAN-24
BSSC	Janelle Valenti	Revathypriya Arunagiri	REVATHYPRIYAA(IS6394)	i-First (Preview)	2306491	234901990	Published Online	{backlog}		19	11-JAN-2024	12-OCT-2023	13-JAN-2024	21-JAN-2024	157	8	Publish Date	21-JAN-2024	150	Y	Life, Earth & Environmental Science	Research Article	Y	Y		Amanda Piazza	PrintLess		40		21-JAN-2024	N		Open Select Available	13-JAN-24	15-JAN-24
BSSC	Janelle Valenti	Revathypriya Arunagiri	REVATHYPRIYAA(IS6394)	i-First (Preview)	2311654	236100952	Published Online	{backlog}		23	24-JAN-2024	19-MAY-2023	25-JAN-2024	30-MAR-2024	145	64	Publish Date	30-MAR-2024	81	Y	Life, Earth & Environmental Science	Research Article	Y	Y		Amanda Piazza	PrintLess		40		30-MAR-2024	N		Open Select Available	25-JAN-24	27-JAN-24
BSSC	Janelle Valenti	Revathypriya Arunagiri	REVATHYPRIYAA(IS6394)	i-First (Preview)	2311656	235889173	Published Online	{backlog}		22	24-JAN-2024	20-OCT-2023	25-JAN-2024	31-JAN-2024	145	6	Publish Date	31-JAN-2024	140	Y	Life, Earth & Environmental Science	Research Article	Y	Y		Amanda Piazza	PrintLess		40		31-JAN-2024	N		Open Select Available	25-JAN-24	30-JAN-24
BSSC	Janelle Valenti	Revathypriya Arunagiri	REVATHYPRIYAA(IS6394)	i-First (Preview)	2317155	230745185	Published Online	{backlog}		16	04-FEB-2024	31-AUG-2023	07-FEB-2024	18-FEB-2024	133	12	Publish Date	18-FEB-2024	121	Y	Life, Earth & Environmental Science	Research Article	Y	Y		Amanda Piazza	PrintLess		40		19-FEB-2024	N		Open Select Available	07-FEB-24	09-FEB-24
BSSC	Janelle Valenti	Revathypriya Arunagiri	REVATHYPRIYAA(IS6394)	i-First (Preview)	2317161	233853060	Published Online	{backlog}		11	04-FEB-2024	20-SEP-2023	07-FEB-2024	12-FEB-2024	133	6	Publish Date	12-FEB-2024	128	Y	Life, Earth & Environmental Science	Research Article	Y	Y		Amanda Piazza	PrintLess		40		12-FEB-2024	N		Open Select Available	08-FEB-24	08-FEB-24
BSSC	Janelle Valenti	Revathypriya Arunagiri	REVATHYPRIYAA(IS6394)	i-First (Preview)	2317154	233017246	Published Online	{backlog}		14	02-FEB-2024	28-APR-2023	07-FEB-2024	14-FEB-2024	132	7	Publish Date	14-FEB-2024	125	Y	Life, Earth & Environmental Science	Research Article	Y	Y		Amanda Piazza	PrintLess		40		15-FEB-2024	N		Open Select Available	07-FEB-24	08-FEB-24
BSSC	Janelle Valenti	Revathypriya Arunagiri	REVATHYPRIYAA(IS6394)	i-First (Preview)	2318380	238515744	Published Online	{backlog}		23	07-FEB-2024	02-OCT-2023	09-FEB-2024	20-FEB-2024	131	11	Publish Date	20-FEB-2024	120	Y	Life, Earth & Environmental Science	Research Article	Y	Y		Amanda Piazza	PrintLess		40		20-FEB-2024	N		Open Select Available	09-FEB-24	10-FEB-24
BSSC	Janelle Valenti	Revathypriya Arunagiri	REVATHYPRIYAA(IS6394)	i-First (Preview)	2319857	230889502	Published Online	{backlog}		26	09-FEB-2024	14-SEP-2023	14-FEB-2024	19-FEB-2024	126	6	Publish Date	19-FEB-2024	120	Y	Life, Earth & Environmental Science	Research Article	Y	Y		Amanda Piazza	PrintLess		40		20-FEB-2024	N		Open Select Available	14-FEB-24	14-FEB-24
BSSC	Janelle Valenti	Revathypriya Arunagiri	REVATHYPRIYAA(IS6394)	i-First (Preview)	2319859	227463407	Published Online	{backlog}		21	09-FEB-2024	29-NOV-2022	14-FEB-2024	20-FEB-2024	126	6	Publish Date	20-FEB-2024	120	Y	Life, Earth & Environmental Science	Research Article	Y	Y		Amanda Piazza	PrintLess		40		20-FEB-2024	N		Open Select Available	14-FEB-24	14-FEB-24
BSSC	Janelle Valenti	Revathypriya Arunagiri	REVATHYPRIYAA(IS6394)	i-First (Preview)	2319866	232887614	Published Online	{backlog}		23	09-FEB-2024	26-OCT-2023	14-FEB-2024	24-FEB-2024	126	10	Publish Date	24-FEB-2024	116	Y	Life, Earth & Environmental Science	Research Article	Y	Y		Amanda Piazza	PrintLess		40		24-FEB-2024	N		Open Select Available	14-FEB-24	14-FEB-24
BSSC	Janelle Valenti	Revathypriya Arunagiri	REVATHYPRIYAA(IS6394)	i-First (Preview)	2320793	239276962	Published Online	{backlog}		33	09-FEB-2024	28-NOV-2023	15-FEB-2024	27-FEB-2024	124	12	Publish Date	27-FEB-2024	113	Y	Life, Earth & Environmental Science	Research Article	Y	Y		Amanda Piazza	PrintLess		40		27-FEB-2024	N		Open Select Available	15-FEB-24	21-FEB-24
BSSC	Janelle Valenti	Revathypriya Arunagiri	REVATHYPRIYAA(IS6394)	i-First (Preview)	2323512	233459820	Published Online	{backlog}		22	21-FEB-2024	31-JUL-2023	22-FEB-2024	01-MAR-2024	118	9	Publish Date	01-MAR-2024	110	Y	Life, Earth & Environmental Science	Research Article	Y	Y		Amanda Piazza	PrintLess		40		01-MAR-2024	N		Open Select Available	22-FEB-24	23-FEB-24
BSSC	Janelle Valenti	Revathypriya Arunagiri	REVATHYPRIYAA(IS6394)	i-First (Preview)	2323516	236029353	Published Online	{backlog}		22	20-FEB-2024	13-NOV-2023	22-FEB-2024	10-MAR-2024	117	17	Publish Date	10-MAR-2024	101	Y	Life, Earth & Environmental Science	Research Article	Y	Y		Amanda Piazza	PrintLess		40		10-MAR-2024	N		Open Access Authorized	06-MAR-24	27-FEB-24
BSSC	Janelle Valenti	Revathypriya Arunagiri	REVATHYPRIYAA(IS6394)	i-First (Preview)	2328038	246362020	Published Online	{backlog}		18	01-MAR-2024	11-JAN-2024	05-MAR-2024	14-MAR-2024	105	9	Publish Date	14-MAR-2024	96	Y	Life, Earth & Environmental Science	Research Article	Y	Y		Amanda Piazza	PrintLess		40		14-MAR-2024	N		Open Select Available	05-MAR-24	09-MAR-24
BSSC	Janelle Valenti	Revathypriya Arunagiri	REVATHYPRIYAA(IS6394)	i-First (Preview)	2328069	230724204	Published Online	{backlog}		15	29-FEB-2024	16-DEC-2023	05-MAR-2024	10-MAR-2024	105	5	Publish Date	10-MAR-2024	101	Y	Life, Earth & Environmental Science	Research Article	Y	Y		Amanda Piazza	PrintLess		40		10-MAR-2024	N		Open Select Available	05-MAR-24	06-MAR-24
BSSC	Janelle Valenti	Revathypriya Arunagiri	REVATHYPRIYAA(IS6394)	i-First (Preview)	2329951	237865181	Published Online	{backlog}		37	08-MAR-2024	22-AUG-2023	09-MAR-2024	25-MAR-2024	101	15	Publish Date	25-MAR-2024	86	Y	Life, Earth & Environmental Science	Research Article	Y	Y		Amanda Piazza	PrintLess		40		25-MAR-2024	N		Open Select Available	09-MAR-24	11-MAR-24
BSSC	Janelle Valenti	Revathypriya Arunagiri	REVATHYPRIYAA(IS6394)	i-First (Preview)	2329965	232460115	Published Online	{backlog}		14	06-MAR-2024	26-OCT-2023	09-MAR-2024	14-MAR-2024	101	4	Publish Date	14-MAR-2024	97	Y	Life, Earth & Environmental Science	Research Article	Y	Y		Amanda Piazza	PrintLess		40		14-MAR-2024	N		Open Select Available	09-MAR-24	11-MAR-24
BSSC	Janelle Valenti	Revathypriya Arunagiri	REVATHYPRIYAA(IS6394)	i-First (Preview)	2332960	230451114	Published Online	{backlog}		19	13-MAR-2024	13-AUG-2023	16-MAR-2024	24-MAR-2024	94	8	Publish Date	24-MAR-2024	86	Y	Life, Earth & Environmental Science	Research Article	Y	Y		Amanda Piazza	PrintLess		40		25-MAR-2024	N		Open Select Available	16-MAR-24	19-MAR-24
BSSC	Janelle Valenti	Revathypriya Arunagiri	REVATHYPRIYAA(IS6394)	i-First (Preview)	2333938	234595875	Published Online	{backlog}		24	15-MAR-2024	17-MAY-2023	20-MAR-2024	29-MAR-2024	91	9	Publish Date	29-MAR-2024	82	Y	Life, Earth & Environmental Science	Research Article	Y	Y		Amanda Piazza	PrintLess		40		29-MAR-2024	N		Open Select Available	20-MAR-24	28-MAR-24
BSSC	Janelle Valenti	Revathypriya Arunagiri	REVATHYPRIYAA(IS6394)	i-First (Preview)	2336564	236362200	Published Online	{backlog}		15	25-MAR-2024	08-JUN-2023	26-MAR-2024	03-APR-2024	84	7	Publish Date	03-APR-2024	77	Y	Life, Earth & Environmental Science	Research Article	Y	Y		Amanda Piazza	PrintLess		40		03-APR-2024	N		Open Select Available	26-MAR-24	30-MAR-24
BSSC	Janelle Valenti	Revathypriya Arunagiri	REVATHYPRIYAA(IS6394)	i-First (Preview)	2336571	230647223	Published Online	{backlog}		11	25-MAR-2024	31-MAR-2023	26-MAR-2024	31-MAR-2024	84	5	Publish Date	31-MAR-2024	80	Y	Life, Earth & Environmental Science	Research Article	Y	Y		Amanda Piazza	PrintLess		40		31-MAR-2024	N		Open Select Available	26-MAR-24	26-MAR-24
BSSC	Janelle Valenti	Revathypriya Arunagiri	REVATHYPRIYAA(IS6394)	i-First (Preview)	2336695		Published Online	{backlog}		1			27-MAR-2024	29-MAR-2024	84	3	Publish Date	29-MAR-2024	81	Y	Life, Earth & Environmental Science	Correction	N	N		Amanda Piazza	PrintLess		40		30-MAR-2024	N		Complimentary Free Access	27-MAR-24
BSSC	Janelle Valenti	Revathypriya Arunagiri	REVATHYPRIYAA(IS6394)	i-First (Preview)	2337355	238655001	Published Online	{backlog}		17	26-MAR-2024	31-OCT-2023	28-MAR-2024	09-APR-2024	83	12	Publish Date	09-APR-2024	71	Y	Life, Earth & Environmental Science	Research Article	Y	Y		Amanda Piazza	PrintLess		40		09-APR-2024	N		Open Select Available	28-MAR-24	28-MAR-24
BSSC	Janelle Valenti	Revathypriya Arunagiri	REVATHYPRIYAA(IS6394)	i-First (Preview)	2337921	247580214	Published Online	{backlog}		17	25-MAR-2024	09-JAN-2024	29-MAR-2024	09-APR-2024	82	11	Publish Date	09-APR-2024	71	Y	Life, Earth & Environmental Science	Research Article	Y	Y		Amanda Piazza	PrintLess		40		09-APR-2024	N		Open Select Available	29-MAR-24	07-APR-24
BSSC	Janelle Valenti	Revathypriya Arunagiri	REVATHYPRIYAA(IS6394)	i-First (Preview)	2338460	236487590	Published Online	{backlog}		19	28-MAR-2024	02-OCT-2023	30-MAR-2024	09-APR-2024	80	10	Publish Date	09-APR-2024	71	Y	Life, Earth & Environmental Science	Research Article	Y	Y		Amanda Piazza	PrintLess		40		09-APR-2024	N		Open Select Available	30-MAR-24	03-APR-24
BSSC	Janelle Valenti	Revathypriya Arunagiri	REVATHYPRIYAA(IS6394)	i-First (Preview)	2341061	230681648	Published Online	{backlog}		17	03-APR-2024	02-AUG-2023	06-APR-2024	10-APR-2024	74	4	Publish Date	10-APR-2024	70	Y	Life, Earth & Environmental Science	Research Article	Y	Y		Amanda Piazza	PrintLess		40		10-APR-2024	N		Open Select Available	06-APR-24	06-APR-24
BSSC	Janelle Valenti	Revathypriya Arunagiri	REVATHYPRIYAA(IS6394)	i-First (Preview)	2341065	239387926	Published Online	{backlog}		23	03-APR-2024	06-NOV-2023	06-APR-2024	12-APR-2024	74	6	Publish Date	12-APR-2024	68	Y	Life, Earth & Environmental Science	Research Article	Y	Y		Amanda Piazza	PrintLess		40		12-APR-2024	N		Open Select Available	06-APR-24	08-APR-24
BSSC	Janelle Valenti	Revathypriya Arunagiri	REVATHYPRIYAA(IS6394)	i-First (Preview)	2341072	234285236	Published Online	{backlog}		12	04-APR-2024	23-SEP-2023	06-APR-2024	10-APR-2024	74	4	Publish Date	10-APR-2024	70	Y	Life, Earth & Environmental Science	Research Article	Y	Y		Amanda Piazza	PrintLess		40		10-APR-2024	N		Open Select Available	06-APR-24	06-APR-24
BSSC	Janelle Valenti	Revathypriya Arunagiri	REVATHYPRIYAA(IS6394)	i-First (Preview)	2342930	223378737	Published Online	{backlog}		17	06-APR-2024	12-APR-2022	10-APR-2024	17-APR-2024	69	6	Publish Date	17-APR-2024	63	Y	Life, Earth & Environmental Science	Research Article	Y	Y		Amanda Piazza	PrintLess		40		17-APR-2024	N		Open Select Available	10-APR-24	11-APR-24
BSSC	Janelle Valenti	Revathypriya Arunagiri	REVATHYPRIYAA(IS6394)	i-First (Preview)	2343738	244276678	Published Online	{backlog}		15	07-APR-2024	20-FEB-2024	12-APR-2024	03-MAY-2024	67	20	Publish Date	03-MAY-2024	47	Y	Life, Earth & Environmental Science	Research Article	Y	Y		Amanda Piazza	PrintLess		40		03-MAY-2024	N		Open Select Available	12-APR-24	13-APR-24
BSSC	Janelle Valenti	Revathypriya Arunagiri	REVATHYPRIYAA(IS6394)	i-First (Preview)	2343743	235570943	Published Online	{backlog}		16	10-APR-2024	31-OCT-2023	12-APR-2024	18-APR-2024	67	6	Publish Date	18-APR-2024	62	Y	Life, Earth & Environmental Science	Research Article	Y	Y		Amanda Piazza	PrintLess		40		18-APR-2024	N		Open Select Available	12-APR-24	16-APR-24
BSSC	Janelle Valenti	Revathypriya Arunagiri	REVATHYPRIYAA(IS6394)	i-First (Preview)	2345171	234500431	Published Online	{backlog}		19	11-APR-2024	05-AUG-2023	16-APR-2024	04-MAY-2024	64	19	Publish Date	04-MAY-2024	46	Y	Life, Earth & Environmental Science	Research Article	Y	Y		Amanda Piazza	PrintLess		40		05-MAY-2024	N		Open Select Available	17-APR-24	17-APR-24
BSSC	Janelle Valenti	Revathypriya Arunagiri	REVATHYPRIYAA(IS6394)	i-First (Preview)	2345175	232004714	Published Online	{backlog}		26	15-APR-2024	28-SEP-2023	16-APR-2024	24-APR-2024	63	8	Publish Date	24-APR-2024	56	Y	Life, Earth & Environmental Science	Research Article	Y	Y		Amanda Piazza	PrintLess		40		24-APR-2024	N		Open Select Available	16-APR-24	17-APR-24
BSSC	Janelle Valenti	Revathypriya Arunagiri	REVATHYPRIYAA(IS6394)	i-First (Preview)	2347949	233032705	Published Online	{backlog}		24	19-APR-2024	06-NOV-2023	23-APR-2024	07-MAY-2024	57	14	Publish Date	07-MAY-2024	43	Y	Life, Earth & Environmental Science	Research Article	Y	Y		Amanda Piazza	PrintLess		40		07-MAY-2024	N		Open Select Available	23-APR-24	24-APR-24
BSSC	Janelle Valenti	Revathypriya Arunagiri	REVATHYPRIYAA(IS6394)	i-First (Preview)	2349680	244675658	Published Online	{backlog}		16	25-APR-2024	08-FEB-2024	26-APR-2024	07-MAY-2024	53	10	Publish Date	07-MAY-2024	43	Y	Life, Earth & Environmental Science	Research Article	Y	Y		Amanda Piazza	PrintLess		40		07-MAY-2024	N		Open Select Available	26-APR-24	27-APR-24
BSSC	Janelle Valenti	Revathypriya Arunagiri	REVATHYPRIYAA(IS6394)	i-First (Preview)	2349959	246325694	Published Online	{backlog}		28	24-APR-2024	11-FEB-2024	27-APR-2024	14-MAY-2024	53	17	Publish Date	14-MAY-2024	36	Y	Life, Earth & Environmental Science	Research Article	Y	Y		Amanda Piazza	PrintLess		40		14-MAY-2024	N		Open Select Available	27-APR-24	28-APR-24
BSSC	Janelle Valenti	Revathypriya Arunagiri	REVATHYPRIYAA(IS6394)	i-First (Preview)	2349956	234303852	Published Online	{backlog}		15	26-APR-2024	18-JUL-2023	27-APR-2024	07-MAY-2024	52	9	Publish Date	07-MAY-2024	43	Y	Life, Earth & Environmental Science	Research Article	Y	Y		Amanda Piazza	PrintLess		40		07-MAY-2024	N		Open Select Available	27-APR-24	07-MAY-24
BSSC	Janelle Valenti	Revathypriya Arunagiri	REVATHYPRIYAA(IS6394)	i-First (Preview)	2353629	243285866	Published Online	{backlog}		19	03-MAY-2024	19-JAN-2024	07-MAY-2024	13-MAY-2024	42	6	Publish Date	13-MAY-2024	37	Y	Life, Earth & Environmental Science	Research Article	Y	Y		Amanda Piazza	PrintLess		40		13-MAY-2024	N		Open Select Available	07-MAY-24	08-MAY-24
BSSC	Janelle Valenti	Revathypriya Arunagiri	REVATHYPRIYAA(IS6394)	i-First (Preview)	2358426	238437765	Published Online	{backlog}		23	12-MAY-2024	28-DEC-2023	18-MAY-2024	24-MAY-2024	31	6	Publish Date	24-MAY-2024	25	Y	Life, Earth & Environmental Science	Research Article	Y	Y		Amanda Piazza	PrintLess		40		25-MAY-2024	N		Open Select Available	18-MAY-24	24-MAY-24
BSSC	Janelle Valenti	Revathypriya Arunagiri	REVATHYPRIYAA(IS6394)	i-First (Preview)	2358427	242103133	Published Online	{backlog}		16	08-MAY-2024	08-FEB-2024	18-MAY-2024	23-MAY-2024	31	4	Publish Date	23-MAY-2024	27	Y	Life, Earth & Environmental Science	Research Article	Y	Y		Amanda Piazza	PrintLess		40		23-MAY-2024	N		Open Select Available	18-MAY-24	19-MAY-24
BSSC	Janelle Valenti	Revathypriya Arunagiri	REVATHYPRIYAA(IS6394)	i-First (Preview)	2358437	234449015	Published Online	{backlog}		17	15-MAY-2024	17-JAN-2024	18-MAY-2024	24-MAY-2024	31	5	Publish Date	24-MAY-2024	26	Y	Life, Earth & Environmental Science	Research Article	Y	Y		Amanda Piazza	PrintLess		40		24-MAY-2024	N		Open Select Available	18-MAY-24	21-MAY-24
BSSC	Janelle Valenti	Revathypriya Arunagiri	REVATHYPRIYAA(IS6394)	i-First (Preview)	2359067	232785061	Published Online	{backlog}		18	18-MAY-2024	11-JAN-2024	21-MAY-2024	03-JUN-2024	29	13	Publish Date	03-JUN-2024	16	Y	Life, Earth & Environmental Science	Research Article	Y	Y		Amanda Piazza	PrintLess		40		03-JUN-2024	N		Open Select Available	21-MAY-24	02-JUN-24
BSSC	Janelle Valenti	Revathypriya Arunagiri	REVATHYPRIYAA(IS6394)	i-First (Preview)	2361010	242400975	Published Online	{backlog}		30	20-MAY-2024	04-MAR-2024	24-MAY-2024	02-JUN-2024	26	9	Publish Date	02-JUN-2024	17	Y	Life, Earth & Environmental Science	Research Article	Y	Y		Amanda Piazza	PrintLess		40		02-JUN-2024	N		Open Select Available	24-MAY-24	27-MAY-24
BSSC	Janelle Valenti	Revathypriya Arunagiri	REVATHYPRIYAA(IS6394)	i-First (Preview)	2363302	240180547	Published Online	{backlog}		27	22-MAY-2024	23-JAN-2024	30-MAY-2024	06-JUN-2024	20	8	Publish Date	06-JUN-2024	13	Y	Life, Earth & Environmental Science	Research Article	Y	Y		Amanda Piazza	PrintLess		40		06-JUN-2024	N		Open Select Available	30-MAY-24	31-MAY-24
BSSC	Janelle Valenti	Revathypriya Arunagiri	REVATHYPRIYAA(IS6394)	i-First (Preview)	2364000	247631330	Final Typesetting	{backlog}		21	26-MAY-2024	12-APR-2024	31-MAY-2024		19		Final Pages Request to Typesetter	19-JUN-2024	0	Y	Life, Earth & Environmental Science	Research Article	Y	Y		Amanda Piazza	PrintLess		40			N		Open Select Available	01-JUN-24	02-JUN-24
BSSC	Janelle Valenti	Revathypriya Arunagiri	REVATHYPRIYAA(IS6394)	i-First (Preview)	2366917	247243235	Published Online	{backlog}		14	06-JUN-2024	23-FEB-2024	08-JUN-2024	18-JUN-2024	11	10	Publish Date	18-JUN-2024	1	Y	Life, Earth & Environmental Science	Research Article	Y	Y		Amanda Piazza	PrintLess		40		18-JUN-2024	N		Open Select Available	08-JUN-24	17-JUN-24
BSSC	Janelle Valenti	Revathypriya Arunagiri	REVATHYPRIYAA(IS6394)	i-First (Preview)	2367867		Published Online	{backlog}		1			11-JUN-2024	16-JUN-2024	8	6	Publish Date	16-JUN-2024	2	Y	Life, Earth & Environmental Science	Correction	N	N		Amanda Piazza	PrintLess		40		17-JUN-2024	N		Complimentary Free Access	11-JUN-24
CAET	Miki Quddus	Mukeshkumar Gopalakrishnan	MUKESH(IS9789)	Online First	2325118	237048395	Published Online	{backlog}		2	26-FEB-2024	18-OCT-2023	27-FEB-2024	29-FEB-2024	113	3	Publish Date	29-FEB-2024	111	Y	Social Sciences	Book Review	Y	Y		Rachel Andrews	Standard				29-FEB-2024	N		Not Available for Open Access	27-FEB-24	27-FEB-24
CAET	Miki Quddus	Mukeshkumar Gopalakrishnan	MUKESH(IS9789)	Online First	2327068	239126388	Published Online	{backlog}		2	03-MAR-2024	01-NOV-2023	03-MAR-2024	09-MAR-2024	108	6	Publish Date	09-MAR-2024	102	Y	Social Sciences	Book Review	Y	Y		Rachel Andrews	Standard				09-MAR-2024	N		Not Available for Open Access	03-MAR-24	08-MAR-24
CAET	Miki Quddus	Mukeshkumar Gopalakrishnan	MUKESH(IS9789)	Online First	2331117	242008242	Published Online	{backlog}		2	12-MAR-2024	16-FEB-2024	12-MAR-2024	16-MAR-2024	98	3	Publish Date	16-MAR-2024	95	Y	Social Sciences	Book Review	Y	Y		Rachel Andrews	Standard				16-MAR-2024	N		Not Available for Open Access	12-MAR-24	13-MAR-24
CAET	Miki Quddus	Mukeshkumar Gopalakrishnan	MUKESH(IS9789)	Online First	2331118	236196661	Published Online	{backlog}		19	12-MAR-2024	03-MAR-2023	12-MAR-2024	19-MAR-2024	98	6	Publish Date	19-MAR-2024	92	Y	Social Sciences	Research Article	Y	Y		Rachel Andrews	Standard				19-MAR-2024	N		Open Select Available	12-MAR-24	13-MAR-24
CAET	Miki Quddus	Mukeshkumar Gopalakrishnan	MUKESH(IS9789)	Online First	2331637	233273543	Published Online	{backlog}		19	13-MAR-2024	05-MAR-2023	14-MAR-2024	24-MAR-2024	97	10	Publish Date	24-MAR-2024	87	Y	Social Sciences	Research Article	Y	Y		Rachel Andrews	Standard				24-MAR-2024	N		Open Select Available	14-MAR-24	14-MAR-24
CAET	Miki Quddus	Mukeshkumar Gopalakrishnan	MUKESH(IS9789)	Online First	2332514	234332407	Published Online	{backlog}		20	13-MAR-2024	06-MAR-2023	16-MAR-2024	25-MAR-2024	95	9	Publish Date	25-MAR-2024	86	Y	Social Sciences	Research Article	Y	Y		Rachel Andrews	Standard				25-MAR-2024	N		Open Select Available	16-MAR-24	21-MAR-24
CAET	Miki Quddus	Mukeshkumar Gopalakrishnan	MUKESH(IS9789)	Online First	2334332	CAET-2022-0004	Published Online	{backlog}		18	20-MAR-2024	06-JAN-2022	20-MAR-2024	25-MAR-2024	90	5	Publish Date	25-MAR-2024	85	Y	Social Sciences	Research Article	Y	Y		Rachel Andrews	Standard				26-MAR-2024	N		Open Select Available	20-MAR-24	21-MAR-24
CAET	Miki Quddus	Mukeshkumar Gopalakrishnan	MUKESH(IS9789)	Online First	2334870	CAET-2022-0152	Published Online	{backlog}		19	20-MAR-2024	30-DEC-2022	21-MAR-2024	29-MAR-2024	89	7	Publish Date	29-MAR-2024	82	Y	Social Sciences	Research Article	Y	Y		Rachel Andrews	Standard				29-MAR-2024	N		Open Select Available	21-MAR-24	22-MAR-24
CAET	Miki Quddus	Mukeshkumar Gopalakrishnan	MUKESH(IS9789)	Online First	2337035	241922684	Published Online	{backlog}		2	27-MAR-2024	13-MAR-2024	28-MAR-2024	30-MAR-2024	83	2	Publish Date	30-MAR-2024	81	Y	Social Sciences	Book Review	Y	Y		Rachel Andrews	Standard				30-MAR-2024	N		Not Available for Open Access	28-MAR-24	28-MAR-24
CAET	Miki Quddus	Mukeshkumar Gopalakrishnan	MUKESH(IS9789)	Online First	2341236	237996447	Published Online	{backlog}		3	06-APR-2024	16-AUG-2023	06-APR-2024	10-APR-2024	74	4	Publish Date	10-APR-2024	70	Y	Social Sciences	Book Review	Y	Y		Rachel Andrews	Standard				10-APR-2024	N		Not Available for Open Access	06-APR-24	10-APR-24
CAET	Miki Quddus	Mukeshkumar Gopalakrishnan	MUKESH(IS9789)	Online First	2343376	CAET-2022-0124	Published Online	{backlog}		28	30-MAR-2024	27-OCT-2022	11-APR-2024	28-MAY-2024	69	47	Publish Date	28-MAY-2024	22	Y	Social Sciences	Research Article	Y	Y		Rachel Andrews	Standard				28-MAY-2024	N		Open Select Available	11-APR-24	12-APR-24
CAET	Miki Quddus	Mukeshkumar Gopalakrishnan	MUKESH(IS9789)	Online First	2346731	CAET-2022-0051	Published Online	{backlog}		50	20-APR-2024	16-APR-2022	20-APR-2024	03-MAY-2024	59	12	Publish Date	03-MAY-2024	47	Y	Social Sciences	Research Article	Y	Y		Rachel Andrews	Standard				03-MAY-2024	N		Open Select Available	20-APR-24	22-APR-24
CAET	Miki Quddus	Mukeshkumar Gopalakrishnan	MUKESH(IS9789)	Online First	2347537	234223912	Published Online	{backlog}		24	21-APR-2024	01-APR-2023	23-APR-2024	29-APR-2024	57	7	Publish Date	29-APR-2024	51	Y	Social Sciences	Research Article	Y	Y		Rachel Andrews	Standard				29-APR-2024	N		Open Select Available	23-APR-24	23-APR-24
CAET	Miki Quddus	Mukeshkumar Gopalakrishnan	MUKESH(IS9789)	Online First	2351432	CAET-2022-0089	Published Online	{backlog}		20	03-APR-2024	08-JUL-2022	01-MAY-2024	11-MAY-2024	49	10	Publish Date	11-MAY-2024	39	Y	Social Sciences	Research Article	Y	Y		Rachel Andrews	Standard				11-MAY-2024	N		Open Select Available	01-MAY-24	02-MAY-24
CAET	Miki Quddus	Mukeshkumar Gopalakrishnan	MUKESH(IS9789)	Online First	2352128	245447664	Published Online	{backlog}		3	02-MAY-2024	25-APR-2024	03-MAY-2024	06-MAY-2024	47	4	Publish Date	06-MAY-2024	44	Y	Social Sciences	Book Review	Y	Y		Rachel Andrews	Standard				06-MAY-2024	N		Not Available for Open Access	03-MAY-24	03-MAY-24
CAET	Miki Quddus	Mukeshkumar Gopalakrishnan	MUKESH(IS9789)	Online First	2352865	244594697	Published Online	{backlog}		2	04-MAY-2024	22-APR-2024	05-MAY-2024	11-MAY-2024	44	5	Publish Date	11-MAY-2024	39	Y	Social Sciences	Book Review	Y	Y		Rachel Andrews	Standard				11-MAY-2024	N		Not Available for Open Access	05-MAY-24	06-MAY-24
CAET	Miki Quddus	Mukeshkumar Gopalakrishnan	MUKESH(IS9789)	Online First	2355643	235105599	Published Online	{backlog}		18	12-MAY-2024	21-SEP-2023	12-MAY-2024	17-MAY-2024	37	4	Publish Date	17-MAY-2024	33	Y	Social Sciences	Research Article	Y	Y		Rachel Andrews	Standard				17-MAY-2024	N		Open Select Available	12-MAY-24	14-MAY-24
CAET	Miki Quddus	Mukeshkumar Gopalakrishnan	MUKESH(IS9789)	Online First	2363194	234192553	Published Online	{backlog}		21	30-MAY-2024	04-JUL-2023	30-MAY-2024	09-JUN-2024	19	10	Publish Date	09-JUN-2024	9	Y	Social Sciences	Research Article	Y	Y		Rachel Andrews	Standard				10-JUN-2024	N		Open Access Authorized	03-JUN-24	31-MAY-24
CAET	Miki Quddus	Mukeshkumar Gopalakrishnan	MUKESH(IS9789)	Online First	2364248	233857314	Published Online	{backlog}		23	31-MAY-2024	04-SEP-2023	01-JUN-2024	13-JUN-2024	18	12	Publish Date	13-JUN-2024	6	Y	Social Sciences	Research Article	Y	Y		Rachel Andrews	Standard				13-JUN-2024	N		Open Select Available	02-JUN-24	05-JUN-24
CAIE	Miki Quddus	Sadhana Selvaraj	Sadhana(IS10912)	Online First	2334298	231324557	Published Online	31 - 02		19	18-MAR-2024	01-JUL-2023	20-MAR-2024	28-MAR-2024	90	7	Publish Date	28-MAR-2024	83	Y	Behavioural Sciences & Education	Research Article	Y	Y		Paula Berry	Standard				28-MAR-2024	N		Open Access Authorized	25-MAR-24	21-MAR-24
CAIE	Miki Quddus	Sadhana Selvaraj	Sadhana(IS10912)	Online First	2338764	236701816	Published Online	31 - 02		22	29-MAR-2024	20-MAR-2023	01-APR-2024	15-APR-2024	79	14	Publish Date	15-APR-2024	65	Y	Behavioural Sciences & Education	Research Article	Y	Y		Paula Berry	Standard				15-APR-2024	N		Open Access Authorized	08-APR-24	04-APR-24
CAIE	Miki Quddus	Sadhana Selvaraj	Sadhana(IS10912)	Online First	2350395	CAIE-2024-0034	Published Online	31 - 02		19	24-APR-2024	02-SEP-2023	29-APR-2024	10-MAY-2024	51	11	Publish Date	10-MAY-2024	40	Y	Behavioural Sciences & Education	Research Article	Y	Y		Paula Berry	Standard				10-MAY-2024	N		Open Select Available	03-MAY-24	03-MAY-24
CAIE	Miki Quddus	Sadhana Selvaraj	Sadhana(IS10912)	Online First	2365645	235472035	Published Online	31 - 02		31	29-MAY-2024	20-JUN-2023	05-JUN-2024	13-JUN-2024	13	8	Publish Date	13-JUN-2024	6	Y	Behavioural Sciences & Education	Research Article	Y	Y		Paula Berry	Standard				13-JUN-2024	N		Open Access Authorized	10-JUN-24	06-JUN-24
CAIE	Miki Quddus	Sadhana Selvaraj	Sadhana(IS10912)	Online First	2367027	223410435	Author Proofs Returned	{backlog}		30	06-JUN-2024	15-DEC-2022	08-JUN-2024		11		Author Proofs Returned	17-JUN-2024	2	Y	Behavioural Sciences & Education	Research Article	N	Y		Paula Berry	Standard					N		Open Select Available	10-JUN-24
CAIE	Miki Quddus	Sadhana Selvaraj	Sadhana(IS10912)	Online First	2367029	243260572	Author Proofs Returned	{backlog}		14	06-JUN-2024	09-MAR-2024	08-JUN-2024		11		Author Proofs Returned	18-JUN-2024	0	Y	Behavioural Sciences & Education	Research Article	Y	Y		Paula Berry	Standard					N		Open Access Authorized	11-JUN-24	10-JUN-24
CAIE	Miki Quddus	Sadhana Selvaraj	Sadhana(IS10912)	Online First	2368252	227616022	Final Typesetting	{backlog}		24	10-JUN-2024	05-AUG-2022	12-JUN-2024		7		Final Pages Request to Typesetter	19-JUN-2024	0	Y	Behavioural Sciences & Education	Research Article	Y	Y		Paula Berry	Standard					N		Open Access Authorized	13-JUN-24	17-JUN-24
CAIE	Miki Quddus	Sadhana Selvaraj	Sadhana(IS10912)	Online First	2370091		Final Typesetting	31 - 02	6	3			17-JUN-2024		2		Final Pages Request to Typesetter	19-JUN-2024	0	Y	Behavioural Sciences & Education	Editorial	Y	Y		Paula Berry	Standard					N		Complimentary Free Access	17-JUN-24	17-JUN-24
CAPE	Miki Quddus	Irudayaraj Edward	IRUDAYARAJEDWARD(IS8413)	Online First	2037513	CAPE-2021-1123.R1	Published Online	{backlog}		15	21-JAN-2022	03-MAY-2021	01-FEB-2022	16-FEB-2022	869	15	Publish Date	16-FEB-2022	854	Y	Behavioural Sciences & Education	Research Article	Y	Y		Paula Berry	Standard				16-FEB-2022	N		Open Select Available	01-FEB-22	02-FEB-22
CAPE	Miki Quddus	Irudayaraj Edward	IRUDAYARAJEDWARD(IS8413)	Online First	2038083	CAPE-2021-0690.R1	Published Online	{backlog}		14	25-JAN-2022	02-AUG-2021	02-FEB-2022	16-FEB-2022	868	14	Publish Date	16-FEB-2022	854	Y	Behavioural Sciences & Education	Research Article	Y	Y		Paula Berry	Standard				16-FEB-2022	N		Open Select Available	02-FEB-22	02-FEB-22
CAPE	Miki Quddus	Irudayaraj Edward	IRUDAYARAJEDWARD(IS8413)	Online First	2047610	CAPE-2021-1083.R2	Published Online	{backlog}		15	20-FEB-2022	15-JUN-2021	25-FEB-2022	03-MAR-2022	845	7	Publish Date	03-MAR-2022	839	Y	Behavioural Sciences & Education	Article	Y	Y		Paula Berry	Standard				03-MAR-2022	N		Open Select Available	25-FEB-22	26-FEB-22
CAPE	Miki Quddus	Irudayaraj Edward	IRUDAYARAJEDWARD(IS8413)	Online First	2051696	CAPE-2021-0819.R2	Published Online	{backlog}		15	04-MAR-2022	29-SEP-2020	08-MAR-2022	15-MAR-2022	834	7	Publish Date	15-MAR-2022	827	Y	Behavioural Sciences & Education	Article	Y	Y		Paula Berry	Standard				15-MAR-2022	N		Open Select Available	08-MAR-22	08-MAR-22
CAPE	Miki Quddus	Irudayaraj Edward	IRUDAYARAJEDWARD(IS8413)	Online First	2053064	CAPE-2021-0585.R1	Published Online	{backlog}		14	07-MAR-2022	04-JUN-2020	11-MAR-2022	08-APR-2022	831	28	Publish Date	08-APR-2022	803	Y	Behavioural Sciences & Education	Article	Y	Y		Paula Berry	Standard				08-APR-2022	N		Open Select Available	11-MAR-22	15-MAR-22
CAPE	Miki Quddus	Irudayaraj Edward	IRUDAYARAJEDWARD(IS8413)	Online First	2056578	CAPE-2021-0844.R2	Published Online	{backlog}		16	13-MAR-2022	23-AUG-2021	19-MAR-2022	03-APR-2022	823	16	Publish Date	03-APR-2022	808	Y	Behavioural Sciences & Education	Article	Y	Y		Paula Berry	Standard				03-APR-2022	N		Open Select Available	19-MAR-22	21-MAR-22
CAPE	Miki Quddus	Irudayaraj Edward	IRUDAYARAJEDWARD(IS8413)	Online First	2061912	CAPE-2021-0841.R2	Published Online	{backlog}		16	23-MAR-2022	22-AUG-2021	01-APR-2022	11-APR-2022	810	10	Publish Date	11-APR-2022	800	Y	Behavioural Sciences & Education	Article	Y	Y		Paula Berry	Standard				11-APR-2022	N		Open Select Available	01-APR-22	01-APR-22
CAPE	Miki Quddus	Irudayaraj Edward	IRUDAYARAJEDWARD(IS8413)	Online First	2074372	CAPE-2022-0110.R1	Published Online	{backlog}		13	01-MAY-2022	11-JUL-2021	04-MAY-2022	10-MAY-2022	777	6	Publish Date	10-MAY-2022	771	Y	Behavioural Sciences & Education	Article	Y	Y		Paula Berry	Standard				10-MAY-2022	N		Open Select Available	04-MAY-22	04-MAY-22
CAPE	Miki Quddus	Irudayaraj Edward	IRUDAYARAJEDWARD(IS8413)	Online First	2081129	CAPE-2021-0972.R3	Published Online	{backlog}		15	16-MAY-2022	25-OCT-2021	20-MAY-2022	14-JUN-2022	761	25	Publish Date	14-JUN-2022	736	Y	Behavioural Sciences & Education	Article	Y	Y		Paula Berry	Standard				14-JUN-2022	N		Open Select Available	20-MAY-22	14-JUN-22
CAPE	Miki Quddus	Irudayaraj Edward	IRUDAYARAJEDWARD(IS8413)	Online First	2081130	CAPE-2021-1002.R2	Published Online	{backlog}		19	16-MAY-2022	15-DEC-2020	20-MAY-2022	06-JUL-2022	761	47	Publish Date	06-JUL-2022	714	Y	Behavioural Sciences & Education	Article	Y	Y		Paula Berry	Standard				06-JUL-2022	N		Open Select Available	20-MAY-22	24-MAY-22
CAPE	Miki Quddus	Irudayaraj Edward	IRUDAYARAJEDWARD(IS8413)	Online First	2082379	CAPE-2022-0322	Published Online	{backlog}		17	18-MAY-2022	08-JUN-2021	24-MAY-2022	09-JUL-2022	757	46	Publish Date	09-JUL-2022	711	Y	Behavioural Sciences & Education	Article	Y	Y		Paula Berry	Standard				09-JUL-2022	N		Open Select Available	03-JUN-22	25-JUN-22
CAPE	Miki Quddus	Irudayaraj Edward	IRUDAYARAJEDWARD(IS8413)	Online First	2083073	CAPE-2021-0837.R1	Published Online	{backlog}		16	22-MAY-2022	15-OCT-2020	25-MAY-2022	01-JUN-2022	756	7	Publish Date	01-JUN-2022	749	Y	Behavioural Sciences & Education	Article	Y	Y		Paula Berry	Standard				01-JUN-2022	N		Open Select Available	25-MAY-22	26-MAY-22
CAPE	Miki Quddus	Irudayaraj Edward	IRUDAYARAJEDWARD(IS8413)	Online First	2083074	CAPE-2021-1275.R1	Published Online	{backlog}		14	23-MAY-2022	14-DEC-2021	25-MAY-2022	01-JUN-2022	756	7	Publish Date	01-JUN-2022	749	Y	Behavioural Sciences & Education	Article	Y	Y		Paula Berry	Standard				01-JUN-2022	N		Open Select Available	25-MAY-22	25-MAY-22
CAPE	Miki Quddus	Irudayaraj Edward	IRUDAYARAJEDWARD(IS8413)	Online First	2083581	CAPE-2021-0712.R2	Published Online	{backlog}		16	05-MAY-2022	21-JUL-2021	26-MAY-2022	04-JUL-2022	755	39	Publish Date	04-JUL-2022	716	Y	Behavioural Sciences & Education	Article	Y	Y		Paula Berry	Standard				04-JUL-2022	N		Open Select Available	26-MAY-22	09-JUN-22
CAPE	Miki Quddus	Irudayaraj Edward	IRUDAYARAJEDWARD(IS8413)	Online First	2084034	CAPE-2021-0483.R2	Published Online	{backlog}		20	25-MAY-2022	29-DEC-2020	27-MAY-2022	03-JUN-2022	754	7	Publish Date	03-JUN-2022	747	Y	Behavioural Sciences & Education	Article	Y	Y		Paula Berry	Standard				03-JUN-2022	N		Open Select Available	27-MAY-22	27-MAY-22
CAPE	Miki Quddus	Irudayaraj Edward	IRUDAYARAJEDWARD(IS8413)	Online First	2086102	CAPE-2022-0132.R1	Published Online	{backlog}		16	30-MAY-2022	07-FEB-2022	02-JUN-2022	20-JUN-2022	748	18	Publish Date	20-JUN-2022	730	Y	Behavioural Sciences & Education	Article	Y	Y		Paula Berry	Standard				20-JUN-2022	N		Open Select Available	02-JUN-22	05-JUN-22
CAPE	Miki Quddus	Irudayaraj Edward	IRUDAYARAJEDWARD(IS8413)	Online First	2096569	CAPE-2021-0970.R2	Published Online	{backlog}		16	22-JUN-2022	24-SEP-2021	29-JUN-2022	09-JUL-2022	721	10	Publish Date	09-JUL-2022	711	Y	Behavioural Sciences & Education	Article	Y	Y		Paula Berry	Standard				09-JUL-2022	N		Open Select Available	29-JUN-22	30-JUN-22
CAPE	Miki Quddus	Irudayaraj Edward	IRUDAYARAJEDWARD(IS8413)	Online First	2096570	CAPE-2022-0239.R2	Published Online	{backlog}		17	22-JUN-2022	01-MAR-2022	29-JUN-2022	06-JUL-2022	721	7	Publish Date	06-JUL-2022	714	Y	Behavioural Sciences & Education	Article	Y	Y		Paula Berry	Standard				06-JUL-2022	N		Open Select Available	29-JUN-22	30-JUN-22
CAPE	Miki Quddus	Irudayaraj Edward	IRUDAYARAJEDWARD(IS8413)	Online First	2097642	CAPE-2021-0486.R4	Published Online	{backlog}		13	26-JUN-2022	24-MAY-2021	01-JUL-2022	12-JUL-2022	719	11	Publish Date	12-JUL-2022	708	Y	Behavioural Sciences & Education	Article	Y	Y		Paula Berry	Standard				12-JUL-2022	N		Open Select Available	01-JUL-22	01-JUL-22
CAPE	Miki Quddus	Irudayaraj Edward	IRUDAYARAJEDWARD(IS8413)	Online First	2100738	CAPE-2021-1168.R2	Published Online	{backlog}		17	04-JUL-2022	20-NOV-2021	09-JUL-2022	24-JUL-2022	711	16	Publish Date	24-JUL-2022	695	Y	Behavioural Sciences & Education	Article	Y	Y		Paula Berry	Standard				25-JUL-2022	N		Open Select Available	09-JUL-22	09-JUL-22
CAPE	Miki Quddus	Irudayaraj Edward	IRUDAYARAJEDWARD(IS8413)	Online First	2100739	CAPE-2022-0242.R2	Published Online	{backlog}		16	03-JUL-2022	02-NOV-2021	09-JUL-2022	18-JUL-2022	711	9	Publish Date	18-JUL-2022	702	Y	Behavioural Sciences & Education	Article	Y	Y		Paula Berry	Standard				18-JUL-2022	N		Open Select Available	09-JUL-22	11-JUL-22
CAPE	Miki Quddus	Irudayaraj Edward	IRUDAYARAJEDWARD(IS8413)	Online First	2101986	CAPE-2022-0550.R1	Published Online	{backlog}		18	11-JUL-2022	19-NOV-2021	13-JUL-2022	26-JUL-2022	707	13	Publish Date	26-JUL-2022	694	Y	Behavioural Sciences & Education	Article	Y	Y		Paula Berry	Standard				26-JUL-2022	N		Open Select Available	13-JUL-22	25-JUL-22
CAPE	Miki Quddus	Irudayaraj Edward	IRUDAYARAJEDWARD(IS8413)	Online First	2106187	CAPE-2021-0650.R3	Published Online	{backlog}		14	16-JUL-2022	07-JUL-2021	23-JUL-2022	28-JUL-2022	697	5	Publish Date	28-JUL-2022	692	Y	Behavioural Sciences & Education	Article	Y	Y		Paula Berry	Standard				28-JUL-2022	N		Open Select Available	23-JUL-22	23-JUL-22
CAPE	Miki Quddus	Irudayaraj Edward	IRUDAYARAJEDWARD(IS8413)	Online First	2106942	CAPE-2021-1022.R1	Published Online	{backlog}		16	21-MAR-2022	17-JUL-2020	26-JUL-2022	12-SEP-2022	694	48	Publish Date	12-SEP-2022	646	Y	Behavioural Sciences & Education	Article	Y	Y		Paula Berry	Standard				12-SEP-2022	N		Open Select Available	26-JUL-22	23-AUG-22
CAPE	Miki Quddus	Irudayaraj Edward	IRUDAYARAJEDWARD(IS8413)	Online First	2108758	CAPE-2021-0992.R2	Published Online	{backlog}		18	26-JUL-2022	30-SEP-2021	30-JUL-2022	04-AUG-2022	690	5	Publish Date	04-AUG-2022	685	Y	Behavioural Sciences & Education	Article	Y	Y		Paula Berry	Standard				04-AUG-2022	N		Open Select Available	30-JUL-22	01-AUG-22
CAPE	Miki Quddus	Irudayaraj Edward	IRUDAYARAJEDWARD(IS8413)	Online First	2112146	CAPE-2021-1085.R2	Published Online	{backlog}		14	04-AUG-2022	29-OCT-2021	09-AUG-2022	13-AUG-2022	680	4	Publish Date	13-AUG-2022	676	Y	Behavioural Sciences & Education	Research Article	Y	Y		Paula Berry	Standard				13-AUG-2022	N		Open Select Available	09-AUG-22	09-AUG-22
CAPE	Miki Quddus	Irudayaraj Edward	IRUDAYARAJEDWARD(IS8413)	Online First	2112147	CAPE-2022-0113.R3	Published Online	{backlog}		16	06-AUG-2022	31-JAN-2022	09-AUG-2022	22-AUG-2022	680	13	Publish Date	22-AUG-2022	667	Y	Behavioural Sciences & Education	Research Article	Y	Y		Paula Berry	Standard				22-AUG-2022	N		Open Select Available	09-AUG-22	09-AUG-22
CAPE	Miki Quddus	Irudayaraj Edward	IRUDAYARAJEDWARD(IS8413)	Online First	2114423	CAPE-2021-0459.R2	Published Online	{backlog}		16	04-AUG-2022	11-MAY-2021	16-AUG-2022	17-NOV-2022	673	93	Publish Date	17-NOV-2022	580	Y	Behavioural Sciences & Education	Research Article	Y	Y		Paula Berry	Standard				17-NOV-2022	N		Open Select Available	16-AUG-22	16-AUG-22
CAPE	Miki Quddus	Irudayaraj Edward	IRUDAYARAJEDWARD(IS8413)	Online First	2114424	CAPE-2021-0526.R2	Published Online	{backlog}		19	06-AUG-2022	01-JUN-2021	16-AUG-2022	30-AUG-2022	673	15	Publish Date	30-AUG-2022	659	Y	Behavioural Sciences & Education	Research Article	Y	Y		Paula Berry	Standard				30-AUG-2022	N		Open Select Available	16-AUG-22	17-AUG-22
CAPE	Miki Quddus	Irudayaraj Edward	IRUDAYARAJEDWARD(IS8413)	Online First	2122021	CAPE-2022-0133.R1	Published Online	{backlog}		15	01-SEP-2022	05-FEB-2022	04-SEP-2022	14-SEP-2022	654	10	Publish Date	14-SEP-2022	644	Y	Behavioural Sciences & Education	Research Article	Y	Y		Paula Berry	Standard				14-SEP-2022	N		Open Select Available	04-SEP-22	05-SEP-22
CAPE	Miki Quddus	Irudayaraj Edward	IRUDAYARAJEDWARD(IS8413)	Online First	2122022	CAPE-2022-0172.R1	Published Online	{backlog}		14	29-AUG-2022	16-FEB-2022	04-SEP-2022	20-SEP-2022	654	16	Publish Date	20-SEP-2022	638	Y	Behavioural Sciences & Education	Research Article	Y	Y		Paula Berry	Standard				20-SEP-2022	N		Open Select Available	04-SEP-22	05-SEP-22
CAPE	Miki Quddus	Irudayaraj Edward	IRUDAYARAJEDWARD(IS8413)	Online First	2122023	CAPE-2022-0269.R2	Published Online	{backlog}		15	01-SEP-2022	23-MAR-2022	04-SEP-2022	13-SEP-2022	654	9	Publish Date	13-SEP-2022	645	Y	Behavioural Sciences & Education	Research Article	Y	Y		Paula Berry	Standard				13-SEP-2022	N		Open Select Available	04-SEP-22	05-SEP-22
CAPE	Miki Quddus	Irudayaraj Edward	IRUDAYARAJEDWARD(IS8413)	Online First	2122024	CAPE-2022-0649	Published Online	{backlog}		22	01-SEP-2022	02-MAR-2021	04-SEP-2022	06-OCT-2022	654	32	Publish Date	06-OCT-2022	622	Y	Behavioural Sciences & Education	Research Article	Y	Y		Paula Berry	Standard				06-OCT-2022	N		Open Select Available	04-SEP-22	10-SEP-22
CAPE	Miki Quddus	Irudayaraj Edward	IRUDAYARAJEDWARD(IS8413)	Online First	2132916	CAPE-2021-0856.R2	Published Online	{backlog}		14	25-SEP-2022	24-FEB-2021	04-OCT-2022	11-OCT-2022	624	8	Publish Date	11-OCT-2022	617	Y	Behavioural Sciences & Education	Research Article	Y	Y		Paula Berry	Standard				11-OCT-2022	N		Open Select Available	04-OCT-22	04-OCT-22
CAPE	Miki Quddus	Irudayaraj Edward	IRUDAYARAJEDWARD(IS8413)	Online First	2136140	CAPE-2022-0331.R1	Published Online	{backlog}		16	09-OCT-2022	07-APR-2022	12-OCT-2022	22-OCT-2022	616	10	Publish Date	22-OCT-2022	606	Y	Behavioural Sciences & Education	Research Article	Y	Y		Paula Berry	Standard				22-OCT-2022	N		Open Select Available	12-OCT-22	12-OCT-22
CAPE	Miki Quddus	Irudayaraj Edward	IRUDAYARAJEDWARD(IS8413)	Online First	2140645	CAPE-2022-0430.R1	Published Online	{backlog}		21	23-OCT-2022	09-MAY-2022	25-OCT-2022	14-NOV-2022	603	20	Publish Date	14-NOV-2022	583	Y	Behavioural Sciences & Education	Research Article	Y	Y		Paula Berry	Standard				14-NOV-2022	N		Open Select Available	25-OCT-22	25-OCT-22
CAPE	Miki Quddus	Irudayaraj Edward	IRUDAYARAJEDWARD(IS8413)	Online First	2148091	CAPE-2021-0736.R3	Published Online	{backlog}			09-NOV-2022	29-JUL-2021	12-NOV-2022	23-NOV-2022	585	11	Publish Date	23-NOV-2022	574	Y	Behavioural Sciences & Education	Research Article	Y	Y		Paula Berry	Standard				23-NOV-2022	N		Open Select Available	12-NOV-22	13-NOV-22
CAPE	Miki Quddus	Irudayaraj Edward	IRUDAYARAJEDWARD(IS8413)	Online First	2151412	CAPE-2021-0541.R1	Published Online	{backlog}		18	15-NOV-2022	06-JUN-2021	22-NOV-2022	29-NOV-2022	575	8	Publish Date	29-NOV-2022	568	Y	Behavioural Sciences & Education	Research Article	Y	Y		Paula Berry	Standard				29-NOV-2022	N		Open Select Available	22-NOV-22	22-NOV-22
CAPE	Miki Quddus	Irudayaraj Edward	IRUDAYARAJEDWARD(IS8413)	Online First	2151413	CAPE-2021-0746.R2	Published Online	{backlog}		16	15-NOV-2022	30-JUL-2021	22-NOV-2022	06-DEC-2022	575	14	Publish Date	06-DEC-2022	561	Y	Behavioural Sciences & Education	Research Article	Y	Y		Paula Berry	Standard				05-DEC-2022	N		Open Select Available	22-NOV-22	05-DEC-22
CAPE	Miki Quddus	Irudayaraj Edward	IRUDAYARAJEDWARD(IS8413)	Online First	2158785	CAPE-2022-0527.R1	Published Online	{backlog}		14	02-DEC-2022	07-JUN-2022	13-DEC-2022	21-DEC-2022	554	9	Publish Date	21-DEC-2022	545	Y	Behavioural Sciences & Education	Research Article	Y	Y		Paula Berry	Standard				22-DEC-2022	N		Open Select Available	13-DEC-22	13-DEC-22
CAPE	Miki Quddus	Irudayaraj Edward	IRUDAYARAJEDWARD(IS8413)	Online First	2165036	CAPE-2022-0096.R2	Published Online	{backlog}		17	28-DEC-2022	26-JAN-2022	03-JAN-2023	10-JAN-2023	533	8	Publish Date	10-JAN-2023	526	Y	Behavioural Sciences & Education	Research Article	Y	Y		Paula Berry	Standard				10-JAN-2023	N		Open Select Available	03-JAN-23	10-JAN-23
CAPE	Miki Quddus	Irudayaraj Edward	IRUDAYARAJEDWARD(IS8413)	Online First	2167806	CAPE-2021-0545.R3	Published Online	{backlog}		15	07-JAN-2023	10-JUN-2021	10-JAN-2023	31-JAN-2023	526	22	Publish Date	31-JAN-2023	505	Y	Behavioural Sciences & Education	Research Article	Y	Y		Paula Berry	Standard				31-JAN-2023	N		Open Select Available	10-JAN-23	19-JAN-23
CAPE	Miki Quddus	Irudayaraj Edward	IRUDAYARAJEDWARD(IS8413)	Online First	2167807	CAPE-2022-0211.R1	Published Online	{backlog}		20	07-JAN-2023	10-MAR-2022	10-JAN-2023	02-FEB-2023	526	23	Publish Date	02-FEB-2023	503	Y	Behavioural Sciences & Education	Research Article	Y	Y		Paula Berry	Standard				02-FEB-2023	N		Open Select Available	10-JAN-23	11-JAN-23
CAPE	Miki Quddus	Irudayaraj Edward	IRUDAYARAJEDWARD(IS8413)	Online First	2174950	CAPE-2022-0129.R1	Published Online	{backlog}			20-JAN-2023	18-FEB-2021	28-JAN-2023	08-FEB-2023	508	12	Publish Date	08-FEB-2023	497	Y	Behavioural Sciences & Education	Research Article	Y	Y		Paula Berry	Standard				08-FEB-2023	N		Open Select Available	28-JAN-23	30-JAN-23
CAPE	Miki Quddus	Irudayaraj Edward	IRUDAYARAJEDWARD(IS8413)	Online First	2175349	229773787	Published Online	{backlog}		16	25-JAN-2023	21-SEP-2022	30-JAN-2023	28-FEB-2023	506	29	Publish Date	28-FEB-2023	477	Y	Behavioural Sciences & Education	Research Article	Y	Y		Paula Berry	Standard				28-FEB-2023	N		Open Access Authorized	01-FEB-23	17-FEB-23
CAPE	Miki Quddus	Irudayaraj Edward	IRUDAYARAJEDWARD(IS8413)	Online First	2176821	223318912	Published Online	{backlog}		13	30-JAN-2023	16-AUG-2022	02-FEB-2023	23-FEB-2023	503	21	Publish Date	23-FEB-2023	482	Y	Behavioural Sciences & Education	Research Article	Y	Y		Paula Berry	Standard				23-FEB-2023	N		Open Select Available	02-FEB-23	06-FEB-23
CAPE	Miki Quddus	Irudayaraj Edward	IRUDAYARAJEDWARD(IS8413)	Online First	2183489	CAPE-2021-1273.R3	Published Online	{backlog}		14	15-FEB-2023	04-JAN-2022	20-FEB-2023	26-FEB-2023	485	7	Publish Date	26-FEB-2023	478	Y	Behavioural Sciences & Education	Research Article	Y	Y		Paula Berry	Standard				27-FEB-2023	N		Open Select Available	20-FEB-23	20-FEB-23
CAPE	Miki Quddus	Irudayaraj Edward	IRUDAYARAJEDWARD(IS8413)	Online First	2183490	CAPE-2022-0575.R2	Published Online	{backlog}		17	19-FEB-2023	20-JUN-2022	20-FEB-2023	26-FEB-2023	485	7	Publish Date	26-FEB-2023	478	Y	Behavioural Sciences & Education	Research Article	Y	Y		Paula Berry	Standard				27-FEB-2023	N		Open Select Available	20-FEB-23	20-FEB-23
CAPE	Miki Quddus	Irudayaraj Edward	IRUDAYARAJEDWARD(IS8413)	Online First	2186224	CAPE-2022-0617	Published Online	{backlog}		16	27-FEB-2023	05-JUL-2022	28-FEB-2023	14-MAY-2023	477	75	Publish Date	14-MAY-2023	402	Y	Behavioural Sciences & Education	Research Article	Y	Y		Paula Berry	Standard				14-MAY-2023	N		Open Access Authorized	06-MAR-23	10-MAR-23
CAPE	Miki Quddus	Irudayaraj Edward	IRUDAYARAJEDWARD(IS8413)	Online First	2195099	CAPE-2023-0019	Published Online	{backlog}		16	15-MAR-2023	02-MAR-2022	22-MAR-2023	05-APR-2023	455	14	Publish Date	05-APR-2023	441	Y	Behavioural Sciences & Education	Research Article	Y	Y		Paula Berry	Standard				05-APR-2023	N		Open Select Available	22-MAR-23	05-APR-23
CAPE	Miki Quddus	Irudayaraj Edward	IRUDAYARAJEDWARD(IS8413)	Online First	2198159	CAPE-2022-0433	Published Online	{backlog}		14	28-MAR-2023	11-MAY-2022	30-MAR-2023	05-APR-2023	447	6	Publish Date	05-APR-2023	441	Y	Behavioural Sciences & Education	Research Article	Y	Y		Paula Berry	Standard				05-APR-2023	N		Open Select Available	30-MAR-23	30-MAR-23
CAPE	Miki Quddus	Irudayaraj Edward	IRUDAYARAJEDWARD(IS8413)	Online First	2206548	CAPE-2022-0706	Published Online	{backlog}		19	17-APR-2023	27-JUL-2022	21-APR-2023	14-MAY-2023	425	23	Publish Date	14-MAY-2023	402	Y	Behavioural Sciences & Education	Research Article	Y	Y		Paula Berry	Standard				14-MAY-2023	N		Open Select Available	21-APR-23	25-APR-23
CAPE	Miki Quddus	Irudayaraj Edward	IRUDAYARAJEDWARD(IS8413)	Online First	2206550	224837761	Published Online	{backlog}		24	17-APR-2023	15-OCT-2022	21-APR-2023	03-MAY-2023	425	12	Publish Date	03-MAY-2023	413	Y	Behavioural Sciences & Education	Research Article	Y	Y		Paula Berry	Standard				03-MAY-2023	N		Open Select Available	21-APR-23	21-APR-23
CAPE	Miki Quddus	Irudayaraj Edward	IRUDAYARAJEDWARD(IS8413)	Online First	2206552	CAPE-2021-0967	Published Online	{backlog}		14	17-APR-2023	22-SEP-2021	21-APR-2023	26-JUN-2023	425	66	Publish Date	26-JUN-2023	359	Y	Behavioural Sciences & Education	Research Article	Y	Y		Paula Berry	Standard				26-JUN-2023	N		Open Access Authorized	26-APR-23	26-APR-23
CAPE	Miki Quddus	Irudayaraj Edward	IRUDAYARAJEDWARD(IS8413)	Online First	2208764	CAPE-2022-0783	Published Online	{backlog}		15	21-APR-2023	03-SEP-2021	27-APR-2023	13-JUN-2023	419	47	Publish Date	13-JUN-2023	372	Y	Behavioural Sciences & Education	Research Article	Y	Y		Paula Berry	Standard				13-JUN-2023	N		Open Access Authorized	02-MAY-23	10-MAY-23
CAPE	Miki Quddus	Irudayaraj Edward	IRUDAYARAJEDWARD(IS8413)	Online First	2209698	CAPE-2022-0705	Published Online	{backlog}		15	15-MAR-2023	26-JUL-2022	29-APR-2023	24-MAY-2023	417	26	Publish Date	24-MAY-2023	391	Y	Behavioural Sciences & Education	Research Article	Y	Y		Paula Berry	Standard				24-MAY-2023	N		Open Select Available	29-APR-23	29-APR-23
CAPE	Miki Quddus	Irudayaraj Edward	IRUDAYARAJEDWARD(IS8413)	Online First	2209700	CAPE-2022-0522	Published Online	{backlog}		15	27-APR-2023	18-AUG-2021	29-APR-2023	10-MAY-2023	417	11	Publish Date	10-MAY-2023	406	Y	Behavioural Sciences & Education	Research Article	Y	Y		Paula Berry	Standard				10-MAY-2023	N		Open Select Available	29-APR-23	29-APR-23
CAPE	Miki Quddus	Irudayaraj Edward	IRUDAYARAJEDWARD(IS8413)	Online First	2212872	CAPE-2021-0474	Published Online	{backlog}		17	03-MAY-2023	17-MAY-2021	09-MAY-2023	15-MAY-2023	407	6	Publish Date	15-MAY-2023	401	Y	Behavioural Sciences & Education	Research Article	Y	Y		Paula Berry	Standard				15-MAY-2023	N		Open Select Available	09-MAY-23	10-MAY-23
CAPE	Miki Quddus	Irudayaraj Edward	IRUDAYARAJEDWARD(IS8413)	Online First	2212873	CAPE-2022-0735	Published Online	{backlog}		13	04-MAY-2023	03-AUG-2022	09-MAY-2023	15-MAY-2023	407	6	Publish Date	15-MAY-2023	401	Y	Behavioural Sciences & Education	Research Article	Y	Y		Paula Berry	Standard				15-MAY-2023	N		Open Select Available	09-MAY-23	09-MAY-23
CAPE	Miki Quddus	Irudayaraj Edward	IRUDAYARAJEDWARD(IS8413)	Online First	2218059	CAPE-2022-0609	Published Online	{backlog}		15	18-MAY-2023	02-JUL-2022	23-MAY-2023	27-MAY-2023	393	4	Publish Date	27-MAY-2023	389	Y	Behavioural Sciences & Education	Research Article	Y	Y		Paula Berry	Standard				27-MAY-2023	N		Open Select Available	23-MAY-23	23-MAY-23
CAPE	Miki Quddus	Irudayaraj Edward	IRUDAYARAJEDWARD(IS8413)	Online First	2219414	223949595	Published Online	{backlog}		19	22-MAY-2023	07-OCT-2022	26-MAY-2023	05-JUN-2023	390	11	Publish Date	05-JUN-2023	380	Y	Behavioural Sciences & Education	Research Article	Y	Y		Paula Berry	Standard				05-JUN-2023	N		Open Select Available	26-MAY-23	30-MAY-23
CAPE	Miki Quddus	Irudayaraj Edward	IRUDAYARAJEDWARD(IS8413)	Online First	2220936	223429547	Published Online	{backlog}		16	27-MAY-2023	25-SEP-2022	31-MAY-2023	08-JUN-2023	385	8	Publish Date	08-JUN-2023	377	Y	Behavioural Sciences & Education	Research Article	Y	Y		Paula Berry	Standard				08-JUN-2023	N		Open Select Available	31-MAY-23	31-MAY-23
CAPE	Miki Quddus	Irudayaraj Edward	IRUDAYARAJEDWARD(IS8413)	Online First	2220939	CAPE-2021-1126	Published Online	{backlog}		13	28-MAY-2023	11-NOV-2021	31-MAY-2023	09-JUN-2023	385	9	Publish Date	09-JUN-2023	376	Y	Behavioural Sciences & Education	Research Article	Y	Y		Paula Berry	Standard				08-JUN-2023	N		Open Select Available	31-MAY-23	01-JUN-23
CAPE	Miki Quddus	Irudayaraj Edward	IRUDAYARAJEDWARD(IS8413)	Online First	2224632		Published Online	{backlog}		3			09-JUN-2023	21-JUN-2023	376	12	Publish Date	21-JUN-2023	364	Y	Behavioural Sciences & Education	Book Review	Y	Y		Paula Berry	Standard				21-JUN-2023	N		Not Available for Open Access	09-JUN-23	13-JUN-23
CAPE	Miki Quddus	Irudayaraj Edward	IRUDAYARAJEDWARD(IS8413)	Online First	2224633		Published Online	{backlog}		3			09-JUN-2023	15-JUN-2023	376	6	Publish Date	15-JUN-2023	370	Y	Behavioural Sciences & Education	Book Review	Y	Y		Paula Berry	Standard				15-JUN-2023	N		Not Available for Open Access	09-JUN-23	12-JUN-23
CAPE	Miki Quddus	Irudayaraj Edward	IRUDAYARAJEDWARD(IS8413)	Online First	2224634		Published Online	{backlog}		3			09-JUN-2023	13-JUN-2023	376	5	Publish Date	13-JUN-2023	372	Y	Behavioural Sciences & Education	Book Review	Y	Y		Paula Berry	Standard				13-JUN-2023	N		Not Available for Open Access	09-JUN-23	11-JUN-23
CAPE	Miki Quddus	Irudayaraj Edward	IRUDAYARAJEDWARD(IS8413)	Online First	2224635		Published Online	{backlog}		3			09-JUN-2023	21-JUN-2023	376	12	Publish Date	21-JUN-2023	364	Y	Behavioural Sciences & Education	Book Review	Y	Y		Paula Berry	Standard				21-JUN-2023	N		Not Available for Open Access	09-JUN-23	21-JUN-23
CAPE	Miki Quddus	Irudayaraj Edward	IRUDAYARAJEDWARD(IS8413)	Online First	2233704	CAPE-2022-0555	Published Online	{backlog}		17	21-JUN-2023	30-MAR-2022	04-JUL-2023	13-JUL-2023	351	10	Publish Date	13-JUL-2023	341	Y	Behavioural Sciences & Education	Research Article	Y	Y		Paula Berry	Standard				13-JUL-2023	N		Open Select Available	04-JUL-23	13-JUL-23
CAPE	Miki Quddus	Irudayaraj Edward	IRUDAYARAJEDWARD(IS8413)	Online First	2234097	224522366	Published Online	{backlog}		17	01-JUL-2023	20-NOV-2022	05-JUL-2023	13-JUL-2023	350	9	Publish Date	13-JUL-2023	341	Y	Behavioural Sciences & Education	Research Article	Y	Y		Paula Berry	Standard				13-JUL-2023	N		Open Select Available	05-JUL-23	13-JUL-23
CAPE	Miki Quddus	Irudayaraj Edward	IRUDAYARAJEDWARD(IS8413)	Online First	2235914	CAPE-2021-0849	Published Online	{backlog}		17	27-FEB-2023	29-SEP-2020	10-JUL-2023	18-SEP-2023	345	71	Publish Date	18-SEP-2023	274	Y	Behavioural Sciences & Education	Research Article	Y	Y		Paula Berry	Standard				18-SEP-2023	N		Open Select Available	11-JUL-23	29-JUL-23
CAPE	Miki Quddus	Irudayaraj Edward	IRUDAYARAJEDWARD(IS8413)	Online First	2235918	229670040	Published Online	{backlog}		17	25-JUN-2023	30-DEC-2022	10-JUL-2023	14-JUL-2023	345	4	Publish Date	14-JUL-2023	341	Y	Behavioural Sciences & Education	Research Article	Y	Y		Paula Berry	Standard				14-JUL-2023	N		Open Select Available	10-JUL-23	13-JUL-23
CAPE	Miki Quddus	Irudayaraj Edward	IRUDAYARAJEDWARD(IS8413)	Online First	2238324	230972430	Published Online	{backlog}		22	15-JUL-2023	04-FEB-2023	16-JUL-2023	28-FEB-2024	339	227	Publish Date	28-FEB-2024	112	Y	Behavioural Sciences & Education	Research Article	Y	Y		Paula Berry	Standard				28-FEB-2024	N		Open Access Authorized	16-JUL-23	22-FEB-24
CAPE	Miki Quddus	Irudayaraj Edward	IRUDAYARAJEDWARD(IS8413)	Online First	2243042	CAPE-2022-0318	Published Online	{backlog}		19	09-JAN-2023	04-APR-2022	28-JUL-2023	12-AUG-2023	327	15	Publish Date	12-AUG-2023	312	Y	Behavioural Sciences & Education	Research Article	Y	Y		Paula Berry	Standard				12-AUG-2023	N		Open Select Available	28-JUL-23	28-JUL-23
CAPE	Miki Quddus	Irudayaraj Edward	IRUDAYARAJEDWARD(IS8413)	Online First	2243650	CAPE-2022-0841	Published Online	{backlog}		20	24-JUL-2023	16-APR-2021	30-JUL-2023	08-SEP-2023	325	41	Publish Date	08-SEP-2023	285	Y	Behavioural Sciences & Education	Research Article	Y	Y		Paula Berry	Standard				08-SEP-2023	N		Open Select Available	30-JUL-23	31-JUL-23
CAPE	Miki Quddus	Irudayaraj Edward	IRUDAYARAJEDWARD(IS8413)	Online First	2244183	238325345	Published Online	{backlog}		18	26-JUL-2023	09-MAR-2023	01-AUG-2023	07-AUG-2023	323	6	Publish Date	07-AUG-2023	317	Y	Behavioural Sciences & Education	Research Article	Y	Y		Paula Berry	Standard				07-AUG-2023	N		Open Select Available	01-AUG-23	01-AUG-23
CAPE	Miki Quddus	Irudayaraj Edward	IRUDAYARAJEDWARD(IS8413)	Online First	2251706	226983617	Published Online	{backlog}		20	13-AUG-2023	23-NOV-2022	22-AUG-2023	25-AUG-2023	302	4	Publish Date	25-AUG-2023	299	Y	Behavioural Sciences & Education	Research Article	Y	Y		Paula Berry	Standard				25-AUG-2023	N		Open Select Available	22-AUG-23	22-AUG-23
CAPE	Miki Quddus	Irudayaraj Edward	IRUDAYARAJEDWARD(IS8413)	Online First	2251707	238533085	Published Online	{backlog}		16	13-AUG-2023	15-JAN-2023	22-AUG-2023	28-AUG-2023	302	6	Publish Date	28-AUG-2023	296	Y	Behavioural Sciences & Education	Research Article	Y	Y		Paula Berry	Standard				28-AUG-2023	N		Open Select Available	22-AUG-23	23-AUG-23
CAPE	Miki Quddus	Irudayaraj Edward	IRUDAYARAJEDWARD(IS8413)	Online First	2251708	CAPE-2022-0594	Published Online	{backlog}		15	17-AUG-2023	29-JUN-2022	22-AUG-2023	25-AUG-2023	302	3	Publish Date	25-AUG-2023	299	Y	Behavioural Sciences & Education	Research Article	Y	Y		Paula Berry	Standard				25-AUG-2023	N		Open Select Available	22-AUG-23	22-AUG-23
CAPE	Miki Quddus	Irudayaraj Edward	IRUDAYARAJEDWARD(IS8413)	Online First	2251709	238327283	Published Online	{backlog}		13	03-AUG-2023	10-APR-2023	22-AUG-2023	28-AUG-2023	302	6	Publish Date	28-AUG-2023	296	Y	Behavioural Sciences & Education	Research Article	Y	Y		Paula Berry	Standard				28-AUG-2023	N		Open Select Available	22-AUG-23	23-AUG-23
CAPE	Miki Quddus	Irudayaraj Edward	IRUDAYARAJEDWARD(IS8413)	Online First	2256989	CAPE-2022-0257	Published Online	{backlog}		17	03-SEP-2023	10-SEP-2021	06-SEP-2023	13-SEP-2023	287	8	Publish Date	13-SEP-2023	279	Y	Behavioural Sciences & Education	Research Article	Y	Y		Paula Berry	Standard				14-SEP-2023	N		Open Select Available	06-SEP-23	13-SEP-23
CAPE	Miki Quddus	Irudayaraj Edward	IRUDAYARAJEDWARD(IS8413)	Online First	2257080		Published Online	{backlog}		3			06-SEP-2023	11-SEP-2023	287	5	Publish Date	11-SEP-2023	282	Y	Behavioural Sciences & Education	Book Review	Y	Y		Paula Berry	Standard				11-SEP-2023	N		Not Available for Open Access	06-SEP-23	11-SEP-23
CAPE	Miki Quddus	Irudayaraj Edward	IRUDAYARAJEDWARD(IS8413)	Online First	2257081		Published Online	{backlog}		3			06-SEP-2023	11-SEP-2023	287	5	Publish Date	11-SEP-2023	282	Y	Behavioural Sciences & Education	Book Review	Y	Y		Paula Berry	Standard				11-SEP-2023	N		Open Select Available	06-SEP-23	07-SEP-23
CAPE	Miki Quddus	Irudayaraj Edward	IRUDAYARAJEDWARD(IS8413)	Online First	2257082		Published Online	{backlog}		3			06-SEP-2023	12-SEP-2023	287	6	Publish Date	12-SEP-2023	281	Y	Behavioural Sciences & Education	Book Review	Y	Y		Paula Berry	Standard				12-SEP-2023	N		Not Available for Open Access	06-SEP-23	08-SEP-23
CAPE	Miki Quddus	Irudayaraj Edward	IRUDAYARAJEDWARD(IS8413)	Online First	2257083		Published Online	{backlog}		3			06-SEP-2023	11-SEP-2023	287	5	Publish Date	11-SEP-2023	282	Y	Behavioural Sciences & Education	Book Review	Y	Y		Paula Berry	Standard				11-SEP-2023	N		Not Available for Open Access	06-SEP-23	11-SEP-23
CAPE	Miki Quddus	Irudayaraj Edward	IRUDAYARAJEDWARD(IS8413)	Online First	2257084		Published Online	{backlog}		3			06-SEP-2023	20-SEP-2023	287	14	Publish Date	20-SEP-2023	273	Y	Behavioural Sciences & Education	Book Review	Y	Y		Paula Berry	Standard				20-SEP-2023	N		Not Available for Open Access	06-SEP-23	12-SEP-23
CAPE	Miki Quddus	Irudayaraj Edward	IRUDAYARAJEDWARD(IS8413)	Online First	2259113	CAPE-2021-0959	Published Online	{backlog}		16	06-SEP-2023	19-SEP-2021	12-SEP-2023	20-SEP-2023	281	9	Publish Date	20-SEP-2023	272	Y	Behavioural Sciences & Education	Research Article	Y	Y		Paula Berry	Standard				20-SEP-2023	N		Open Access Authorized	13-SEP-23	12-SEP-23
CAPE	Miki Quddus	Irudayaraj Edward	IRUDAYARAJEDWARD(IS8413)	Online First	2261648	CAPE-2022-0325	Published Online	{backlog}		17	06-SEP-2023	12-APR-2022	19-SEP-2023	05-OCT-2023	274	16	Publish Date	05-OCT-2023	258	Y	Behavioural Sciences & Education	Research Article	Y	Y		Paula Berry	Standard				05-OCT-2023	N		Open Select Available	19-SEP-23	20-SEP-23
CAPE	Miki Quddus	Irudayaraj Edward	IRUDAYARAJEDWARD(IS8413)	Online First	2268851	235548022	Published Online	{backlog}		17	30-SEP-2023	19-JAN-2023	06-OCT-2023	23-OCT-2023	257	18	Publish Date	23-OCT-2023	240	Y	Behavioural Sciences & Education	Research Article	Y	Y		Paula Berry	Standard				23-OCT-2023	N		Open Select Available	06-OCT-23	19-OCT-23
CAPE	Miki Quddus	Irudayaraj Edward	IRUDAYARAJEDWARD(IS8413)	Online First	2270176	222172026	Published Online	{backlog}		18	04-OCT-2023	26-SEP-2022	10-OCT-2023	13-DEC-2023	253	65	Publish Date	13-DEC-2023	188	Y	Behavioural Sciences & Education	Research Article	Y	Y		Paula Berry	Standard				14-DEC-2023	N		Open Access Authorized	11-OCT-23	13-OCT-23
CAPE	Miki Quddus	Irudayaraj Edward	IRUDAYARAJEDWARD(IS8413)	Online First	2270172	224775562	Published Online	{backlog}		15	02-OCT-2023	26-NOV-2022	10-OCT-2023	23-OCT-2023	253	14	Publish Date	23-OCT-2023	240	Y	Behavioural Sciences & Education	Research Article	Y	Y		Paula Berry	Standard				23-OCT-2023	N		Open Select Available	10-OCT-23	10-OCT-23
CAPE	Miki Quddus	Irudayaraj Edward	IRUDAYARAJEDWARD(IS8413)	Online First	2270173	236942374	Published Online	{backlog}		17	02-OCT-2023	05-MAR-2023	10-OCT-2023	19-OCT-2023	253	9	Publish Date	19-OCT-2023	244	Y	Behavioural Sciences & Education	Research Article	Y	Y		Paula Berry	Standard				19-OCT-2023	N		Open Select Available	10-OCT-23	11-OCT-23
CAPE	Miki Quddus	Irudayaraj Edward	IRUDAYARAJEDWARD(IS8413)	Online First	2270725	228840511	Published Online	{backlog}		17	03-OCT-2023	19-DEC-2022	11-OCT-2023	24-OCT-2023	252	13	Publish Date	24-OCT-2023	239	Y	Behavioural Sciences & Education	Research Article	Y	Y		Paula Berry	Standard				24-OCT-2023	N		Open Select Available	11-OCT-23	11-OCT-23
CAPE	Miki Quddus	Irudayaraj Edward	IRUDAYARAJEDWARD(IS8413)	Online First	2283368	231784566	Published Online	{backlog}		16	06-OCT-2023	11-FEB-2023	10-NOV-2023	24-NOV-2023	222	14	Publish Date	24-NOV-2023	208	Y	Behavioural Sciences & Education	Research Article	Y	Y		Paula Berry	Standard				24-NOV-2023	N		Open Access Authorized	20-NOV-23	20-NOV-23
CAPE	Miki Quddus	Irudayaraj Edward	IRUDAYARAJEDWARD(IS8413)	Online First	2285704	235996781	Published Online	{backlog}		17	01-NOV-2023	22-SEP-2023	16-NOV-2023	23-NOV-2023	215	7	Publish Date	23-NOV-2023	209	Y	Behavioural Sciences & Education	Research Article	Y	Y		Paula Berry	Standard				23-NOV-2023	N		Open Select Available	16-NOV-23	17-NOV-23
CAPE	Miki Quddus	Irudayaraj Edward	IRUDAYARAJEDWARD(IS8413)	Online First	2286199	227456102	Published Online	{backlog}		14	05-NOV-2023	10-OCT-2022	17-NOV-2023	24-NOV-2023	215	8	Publish Date	24-NOV-2023	208	Y	Behavioural Sciences & Education	Research Article	Y	Y		Paula Berry	Standard				24-NOV-2023	N		Open Select Available	17-NOV-23	20-NOV-23
CAPE	Miki Quddus	Irudayaraj Edward	IRUDAYARAJEDWARD(IS8413)	Online First	2286206	227618776	Published Online	{backlog}		15	13-AUG-2023	30-NOV-2022	17-NOV-2023	29-NOV-2023	215	12	Publish Date	29-NOV-2023	203	Y	Behavioural Sciences & Education	Research Article	Y	Y		Paula Berry	Standard				29-NOV-2023	N		Open Select Available	20-NOV-23	22-NOV-23
CAPE	Miki Quddus	Irudayaraj Edward	IRUDAYARAJEDWARD(IS8413)	Online First	2287274		Published Online	{backlog}		3			21-NOV-2023	29-NOV-2023	211	9	Publish Date	29-NOV-2023	203	Y	Behavioural Sciences & Education	Book Review	Y	Y		Paula Berry	Standard				29-NOV-2023	N		Not Available for Open Access	21-NOV-23	28-NOV-23
CAPE	Miki Quddus	Irudayaraj Edward	IRUDAYARAJEDWARD(IS8413)	Online First	2287275		Published Online	{backlog}		3			21-NOV-2023	01-DEC-2023	211	10	Publish Date	01-DEC-2023	201	Y	Behavioural Sciences & Education	Book Review	Y	Y		Paula Berry	Standard				01-DEC-2023	N		Not Available for Open Access	21-NOV-23	22-NOV-23
CAPE	Miki Quddus	Irudayaraj Edward	IRUDAYARAJEDWARD(IS8413)	Online First	2288530	CAPE-2022-0603	Published Online	{backlog}		14	20-NOV-2023	30-JUN-2022	23-NOV-2023	30-NOV-2023	209	7	Publish Date	30-NOV-2023	202	Y	Behavioural Sciences & Education	Research Article	Y	Y		Paula Berry	Standard				30-NOV-2023	N		Open Select Available	23-NOV-23	26-NOV-23
CAPE	Miki Quddus	Irudayaraj Edward	IRUDAYARAJEDWARD(IS8413)	Online First	2289746		Published Online	{backlog}		4			28-NOV-2023	12-DEC-2023	204	15	Publish Date	12-DEC-2023	190	Y	Behavioural Sciences & Education	Book Review	Y	Y		Paula Berry	Standard				12-DEC-2023	N		Not Available for Open Access	28-NOV-23	02-DEC-23
CAPE	Miki Quddus	Irudayaraj Edward	IRUDAYARAJEDWARD(IS8413)	Online First	2289747		Published Online	{backlog}		2			28-NOV-2023	05-DEC-2023	204	7	Publish Date	05-DEC-2023	197	Y	Behavioural Sciences & Education	Book Review	Y	Y		Paula Berry	Standard				05-DEC-2023	N		Not Available for Open Access	28-NOV-23	05-DEC-23
CAPE	Miki Quddus	Irudayaraj Edward	IRUDAYARAJEDWARD(IS8413)	Online First	2290312		Published Online	{backlog}		3			29-NOV-2023	05-DEC-2023	203	7	Publish Date	05-DEC-2023	197	Y	Behavioural Sciences & Education	Book Review	Y	Y		Paula Berry	Standard				05-DEC-2023	N		Not Available for Open Access	29-NOV-23	01-DEC-23
CAPE	Miki Quddus	Irudayaraj Edward	IRUDAYARAJEDWARD(IS8413)	Online First	2291221		Published Online	{backlog}		3			01-DEC-2023	07-DEC-2023	201	6	Publish Date	07-DEC-2023	195	Y	Behavioural Sciences & Education	Book Review	Y	Y		Paula Berry	Standard				07-DEC-2023	N		Not Available for Open Access	01-DEC-23	02-DEC-23
CAPE	Miki Quddus	Irudayaraj Edward	IRUDAYARAJEDWARD(IS8413)	Online First	2291984	CAPE-2022-0717	Published Online	{backlog}		18	30-NOV-2023	28-JUL-2022	04-DEC-2023	21-DEC-2023	198	17	Publish Date	21-DEC-2023	181	Y	Behavioural Sciences & Education	Research Article	Y	Y		Paula Berry	Standard				21-DEC-2023	N		Open Select Available	04-DEC-23	05-DEC-23
CAPE	Miki Quddus	Irudayaraj Edward	IRUDAYARAJEDWARD(IS8413)	Online First	2292847		Published Online	{backlog}		1			06-DEC-2023	13-DEC-2023	196	8	Publish Date	13-DEC-2023	188	Y	Behavioural Sciences & Education	Correction	N	N		Paula Berry	Standard				14-DEC-2023	N		Complimentary Free Access	06-DEC-23
CAPE	Miki Quddus	Irudayaraj Edward	IRUDAYARAJEDWARD(IS8413)	Online First	2292965	239799914	Published Online	{backlog}		17	05-DEC-2023	15-MAY-2023	06-DEC-2023	26-DEC-2023	196	20	Publish Date	26-DEC-2023	176	Y	Behavioural Sciences & Education	Research Article	Y	Y		Paula Berry	Standard				26-DEC-2023	N		Open Select Available	06-DEC-23	18-DEC-23
CAPE	Miki Quddus	Irudayaraj Edward	IRUDAYARAJEDWARD(IS8413)	Online First	2294694	CAPE-2022-0829	Published Online	{backlog}		22	05-DEC-2023	26-APR-2021	11-DEC-2023	21-DEC-2023	191	11	Publish Date	21-DEC-2023	180	Y	Behavioural Sciences & Education	Research Article	Y	Y		Paula Berry	Standard				22-DEC-2023	N		Open Select Available	13-DEC-23	15-DEC-23
CAPE	Miki Quddus	Irudayaraj Edward	IRUDAYARAJEDWARD(IS8413)	Online First	2296352	236351861	Published Online	{backlog}		16	26-SEP-2023	25-JUL-2023	14-DEC-2023	02-JAN-2024	187	19	Publish Date	02-JAN-2024	169	Y	Behavioural Sciences & Education	Research Article	Y	Y		Paula Berry	Standard				02-JAN-2024	N		Open Select Available	14-DEC-23	24-DEC-23
CAPE	Miki Quddus	Irudayaraj Edward	IRUDAYARAJEDWARD(IS8413)	Online First	2296709		Published Online	{backlog}		4			15-DEC-2023	09-APR-2024	187	117	Publish Date	09-APR-2024	71	Y	Behavioural Sciences & Education	Book Review	Y	Y		Paula Berry	Standard				09-APR-2024	N		Not Available for Open Access	15-DEC-23	03-APR-24
CAPE	Miki Quddus	Irudayaraj Edward	IRUDAYARAJEDWARD(IS8413)	Online First	2298112		Published Online	{backlog}		3			19-DEC-2023	28-DEC-2023	183	9	Publish Date	28-DEC-2023	174	Y	Behavioural Sciences & Education	Research Article	Y	Y		Paula Berry	Standard				28-DEC-2023	N		Open Select Available	19-DEC-23	20-DEC-23
CAPE	Miki Quddus	Irudayaraj Edward	IRUDAYARAJEDWARD(IS8413)	Online First	2299155		Published Online	{backlog}		4			21-DEC-2023	30-DEC-2023	181	10	Publish Date	30-DEC-2023	172	Y	Behavioural Sciences & Education	Book Review	Y	Y		Paula Berry	Standard				30-DEC-2023	N		Not Available for Open Access	21-DEC-23	23-DEC-23
CAPE	Miki Quddus	Irudayaraj Edward	IRUDAYARAJEDWARD(IS8413)	Online First	2299511		Published Online	{backlog}		4			22-DEC-2023	01-JAN-2024	180	11	Publish Date	01-JAN-2024	169	Y	Behavioural Sciences & Education	Book Review	Y	Y		Paula Berry	Standard				02-JAN-2024	N		Not Available for Open Access	22-DEC-23	27-DEC-23
CAPE	Miki Quddus	Irudayaraj Edward	IRUDAYARAJEDWARD(IS8413)	Online First	2300137	231915181	Published Online	{backlog}		14	22-DEC-2023	03-AUG-2023	25-DEC-2023	08-JAN-2024	177	14	Publish Date	08-JAN-2024	163	Y	Behavioural Sciences & Education	Research Article	Y	Y		Paula Berry	Standard				08-JAN-2024	N		Open Select Available	25-DEC-23	28-DEC-23
CAPE	Miki Quddus	Irudayaraj Edward	IRUDAYARAJEDWARD(IS8413)	Online First	2300164		Published Online	{backlog}		4			26-DEC-2023	18-JAN-2024	176	23	Publish Date	18-JAN-2024	153	Y	Behavioural Sciences & Education	Book Review	Y	Y		Paula Berry	Standard				18-JAN-2024	N		Not Available for Open Access	26-DEC-23	12-JAN-24
CAPE	Miki Quddus	Irudayaraj Edward	IRUDAYARAJEDWARD(IS8413)	Online First	2300930		Published Online	{backlog}		3			28-DEC-2023	08-JAN-2024	174	11	Publish Date	08-JAN-2024	163	Y	Behavioural Sciences & Education	Book Review	Y	Y		Paula Berry	Standard				08-JAN-2024	N		Not Available for Open Access	28-DEC-23	29-DEC-23
CAPE	Miki Quddus	Irudayaraj Edward	IRUDAYARAJEDWARD(IS8413)	Online First	2300931		Published Online	{backlog}		3			28-DEC-2023	21-JAN-2024	174	25	Publish Date	21-JAN-2024	150	Y	Behavioural Sciences & Education	Book Review	Y	Y		Paula Berry	Standard				21-JAN-2024	N		Not Available for Open Access	28-DEC-23	09-JAN-24
CAPE	Miki Quddus	Irudayaraj Edward	IRUDAYARAJEDWARD(IS8413)	Online First	2301187		Published Online	{backlog}		4			29-DEC-2023	11-JAN-2024	173	14	Publish Date	11-JAN-2024	160	Y	Behavioural Sciences & Education	Book Review	Y	Y		Paula Berry	Standard				11-JAN-2024	N		Not Available for Open Access	29-DEC-23	03-JAN-24
CAPE	Miki Quddus	Irudayaraj Edward	IRUDAYARAJEDWARD(IS8413)	Online First	2302695		Published Online	{backlog}		3			04-JAN-2024	16-JAN-2024	167	13	Publish Date	16-JAN-2024	154	Y	Behavioural Sciences & Education	Book Review	Y	Y		Paula Berry	Standard				17-JAN-2024	N		Not Available for Open Access	04-JAN-24	13-JAN-24
CAPE	Miki Quddus	Irudayaraj Edward	IRUDAYARAJEDWARD(IS8413)	Online First	2303027		Published Online	{backlog}		3			05-JAN-2024	13-JAN-2024	166	8	Publish Date	13-JAN-2024	158	Y	Behavioural Sciences & Education	Book Review	Y	Y		Paula Berry	Standard				13-JAN-2024	N		Not Available for Open Access	05-JAN-24	09-JAN-24
CAPE	Miki Quddus	Irudayaraj Edward	IRUDAYARAJEDWARD(IS8413)	Online First	2303048	234448003	Published Online	{backlog}		15	02-JAN-2024	06-JUN-2023	05-JAN-2024	31-JAN-2024	166	27	Publish Date	31-JAN-2024	139	Y	Behavioural Sciences & Education	Research Article	Y	Y		Paula Berry	Standard				01-FEB-2024	N		Open Select Available	05-JAN-24	08-JAN-24
CAPE	Miki Quddus	Irudayaraj Edward	IRUDAYARAJEDWARD(IS8413)	Online First	2304427		Published Online	{backlog}		3			09-JAN-2024	17-JAN-2024	162	8	Publish Date	17-JAN-2024	154	Y	Behavioural Sciences & Education	Book Review	Y	Y		Paula Berry	Standard				17-JAN-2024	N		Not Available for Open Access	09-JAN-24	11-JAN-24
CAPE	Miki Quddus	Irudayaraj Edward	IRUDAYARAJEDWARD(IS8413)	Online First	2304932		Published Online	{backlog}		3			10-JAN-2024	29-JAN-2024	161	19	Publish Date	29-JAN-2024	142	Y	Behavioural Sciences & Education	Book Review	Y	Y		Paula Berry	Standard				29-JAN-2024	N		Not Available for Open Access	10-JAN-24	28-JAN-24
CAPE	Miki Quddus	Irudayaraj Edward	IRUDAYARAJEDWARD(IS8413)	Online First	2307341	CAPE-2022-0752	Published Online	{backlog}		20	09-JAN-2024	09-AUG-2022	16-JAN-2024	06-FEB-2024	154	21	Publish Date	06-FEB-2024	134	Y	Behavioural Sciences & Education	Research Article	Y	Y		Paula Berry	Standard				06-FEB-2024	N		Open Select Available	16-JAN-24	22-JAN-24
CAPE	Miki Quddus	Irudayaraj Edward	IRUDAYARAJEDWARD(IS8413)	Online First	2309222	231181732	Published Online	{backlog}		19	16-JAN-2024	26-APR-2023	19-JAN-2024	05-FEB-2024	152	18	Publish Date	05-FEB-2024	135	Y	Behavioural Sciences & Education	Research Article	Y	Y		Paula Berry	Standard				05-FEB-2024	N		Open Access Authorized	31-JAN-24	01-FEB-24
CAPE	Miki Quddus	Irudayaraj Edward	IRUDAYARAJEDWARD(IS8413)	Online First	2313486	CAPE-2021-0626	Published Online	{backlog}		19	25-JAN-2024	10-JUL-2021	30-JAN-2024	16-FEB-2024	141	17	Publish Date	16-FEB-2024	124	Y	Behavioural Sciences & Education	Research Article	Y	Y		Paula Berry	Standard				16-FEB-2024	N		Open Access Authorized	06-FEB-24	01-FEB-24
CAPE	Miki Quddus	Irudayaraj Edward	IRUDAYARAJEDWARD(IS8413)	Online First	2316084	CAPE-2021-0527	Published Online	{backlog}		15	31-JAN-2024	02-JUN-2021	05-FEB-2024	21-FEB-2024	135	17	Publish Date	21-FEB-2024	118	Y	Behavioural Sciences & Education	Research Article	Y	Y		Paula Berry	Standard				22-FEB-2024	N		Open Select Available	05-FEB-24	09-FEB-24
CAPE	Miki Quddus	Irudayaraj Edward	IRUDAYARAJEDWARD(IS8413)	Online First	2316358		Published Online	{backlog}		4			06-FEB-2024	11-MAR-2024	134	34	Publish Date	11-MAR-2024	100	Y	Behavioural Sciences & Education	Book Review	Y	Y		Paula Berry	Standard				11-MAR-2024	N		Not Available for Open Access	06-FEB-24	05-MAR-24
CAPE	Miki Quddus	Irudayaraj Edward	IRUDAYARAJEDWARD(IS8413)	Online First	2316359		Published Online	{backlog}		4			06-FEB-2024	14-FEB-2024	134	8	Publish Date	14-FEB-2024	126	Y	Behavioural Sciences & Education	Book Review	Y	Y		Paula Berry	Standard				14-FEB-2024	N		Not Available for Open Access	06-FEB-24	08-FEB-24
CAPE	Miki Quddus	Irudayaraj Edward	IRUDAYARAJEDWARD(IS8413)	Online First	2317545		Published Online	{backlog}		2			08-FEB-2024	18-FEB-2024	132	11	Publish Date	18-FEB-2024	121	Y	Behavioural Sciences & Education	Book Review	Y	Y		Paula Berry	Standard				19-FEB-2024	N		Not Available for Open Access	08-FEB-24	16-FEB-24
CAPE	Miki Quddus	Irudayaraj Edward	IRUDAYARAJEDWARD(IS8413)	Online First	2325132	239517511	Published Online	{backlog}		24	24-FEB-2024	12-SEP-2023	27-FEB-2024	10-MAR-2024	113	13	Publish Date	10-MAR-2024	101	Y	Behavioural Sciences & Education	Research Article	Y	Y		Paula Berry	Standard				10-MAR-2024	N		Open Select Available	27-FEB-24	27-FEB-24
CAPE	Miki Quddus	Irudayaraj Edward	IRUDAYARAJEDWARD(IS8413)	Online First	2325678	230821419	Published Online	{backlog}		19	02-FEB-2024	28-FEB-2023	28-FEB-2024	15-MAR-2024	112	16	Publish Date	15-MAR-2024	96	Y	Behavioural Sciences & Education	Research Article	Y	Y		Paula Berry	Standard				15-MAR-2024	N		Open Select Available	28-FEB-24	28-FEB-24
CAPE	Miki Quddus	Irudayaraj Edward	IRUDAYARAJEDWARD(IS8413)	Online First	2326202	221621132	Published Online	{backlog}		17	24-FEB-2024	25-NOV-2022	29-FEB-2024	02-APR-2024	111	34	Publish Date	02-APR-2024	78	Y	Behavioural Sciences & Education	Research Article	Y	Y		Paula Berry	Standard				02-APR-2024	N		Open Select Available	29-FEB-24	07-MAR-24
CAPE	Miki Quddus	Irudayaraj Edward	IRUDAYARAJEDWARD(IS8413)	Online First	2328230	232945534	Published Online	{backlog}		18	03-MAR-2024	05-MAY-2023	05-MAR-2024	15-MAR-2024	106	11	Publish Date	15-MAR-2024	96	Y	Behavioural Sciences & Education	Research Article	Y	Y		Paula Berry	Standard				15-MAR-2024	N		Open Select Available	05-MAR-24	06-MAR-24
CAPE	Miki Quddus	Irudayaraj Edward	IRUDAYARAJEDWARD(IS8413)	Online First	2328237	222071213	Published Online	{backlog}		16	03-MAR-2024	16-SEP-2022	05-MAR-2024	14-MAR-2024	106	10	Publish Date	14-MAR-2024	97	Y	Behavioural Sciences & Education	Research Article	Y	Y		Paula Berry	Standard				14-MAR-2024	N		Open Select Available	05-MAR-24	06-MAR-24
CAPE	Miki Quddus	Irudayaraj Edward	IRUDAYARAJEDWARD(IS8413)	Online First	2328238	235952437	Published Online	{backlog}		18	03-MAR-2024	08-MAY-2023	05-MAR-2024	03-APR-2024	106	30	Publish Date	03-APR-2024	77	Y	Behavioural Sciences & Education	Research Article	Y	Y		Paula Berry	Standard				03-APR-2024	N		Open Select Available	06-MAR-24	11-MAR-24
CAPE	Miki Quddus	Irudayaraj Edward	IRUDAYARAJEDWARD(IS8413)	Online First	2329704	230238947	Published Online	{backlog}		16	07-MAR-2024	26-SEP-2023	08-MAR-2024	13-MAR-2024	102	5	Publish Date	13-MAR-2024	97	Y	Behavioural Sciences & Education	Research Article	Y	Y		Paula Berry	Standard				13-MAR-2024	N		Open Select Available	08-MAR-24	13-MAR-24
CAPE	Miki Quddus	Irudayaraj Edward	IRUDAYARAJEDWARD(IS8413)	Online First	2336246	232759847	Published Online	{backlog}		16	19-MAR-2024	02-APR-2023	26-MAR-2024	10-APR-2024	85	16	Publish Date	10-APR-2024	70	Y	Behavioural Sciences & Education	Research Article	Y	Y		Paula Berry	Standard				10-APR-2024	N		Open Access Authorized	09-APR-24	30-MAR-24
CAPE	Miki Quddus	Irudayaraj Edward	IRUDAYARAJEDWARD(IS8413)	Online First	2336247	236080123	Published Online	{backlog}		19	24-MAR-2024	17-NOV-2023	26-MAR-2024	09-APR-2024	85	15	Publish Date	09-APR-2024	70	Y	Behavioural Sciences & Education	Research Article	Y	Y		Paula Berry	Standard				10-APR-2024	N		Open Select Available	26-MAR-24	10-APR-24
CAPE	Miki Quddus	Irudayaraj Edward	IRUDAYARAJEDWARD(IS8413)	Online First	2336337		Published Online	{backlog}		3			26-MAR-2024	29-MAR-2024	85	3	Publish Date	29-MAR-2024	82	Y	Behavioural Sciences & Education	Book Review	Y	Y		Paula Berry	Standard				29-MAR-2024	N		Not Available for Open Access	26-MAR-24	29-MAR-24
CAPE	Miki Quddus	Irudayaraj Edward	IRUDAYARAJEDWARD(IS8413)	Online First	2337466		Published Online	{backlog}		4			28-MAR-2024	10-APR-2024	83	13	Publish Date	10-APR-2024	70	Y	Behavioural Sciences & Education	Book Review	Y	Y		Paula Berry	Standard				10-APR-2024	N		Not Available for Open Access	28-MAR-24	02-APR-24
CAPE	Miki Quddus	Irudayaraj Edward	IRUDAYARAJEDWARD(IS8413)	Online First	2338618		Published Online	{backlog}		3			01-APR-2024	29-APR-2024	79	28	Publish Date	29-APR-2024	51	Y	Behavioural Sciences & Education	Book Review	Y	Y		Paula Berry	Standard				29-APR-2024	N		Not Available for Open Access	01-APR-24	29-APR-24
CAPE	Miki Quddus	Irudayaraj Edward	IRUDAYARAJEDWARD(IS8413)	Online First	2338619		Published Online	{backlog}		4			01-APR-2024	08-APR-2024	79	8	Publish Date	08-APR-2024	71	Y	Behavioural Sciences & Education	Book Review	Y	Y		Paula Berry	Standard				09-APR-2024	N		Not Available for Open Access	01-APR-24	05-APR-24
CAPE	Miki Quddus	Irudayaraj Edward	IRUDAYARAJEDWARD(IS8413)	Online First	2338620		Published Online	{backlog}		3			01-APR-2024	23-APR-2024	79	22	Publish Date	23-APR-2024	57	Y	Behavioural Sciences & Education	Book Review	Y	Y		Paula Berry	Standard				23-APR-2024	N		Not Available for Open Access	01-APR-24	23-APR-24
CAPE	Miki Quddus	Irudayaraj Edward	IRUDAYARAJEDWARD(IS8413)	Online First	2339554		Published Online	{backlog}		4			03-APR-2024	10-APR-2024	77	8	Publish Date	10-APR-2024	70	Y	Behavioural Sciences & Education	Book Review	Y	Y		Paula Berry	Standard				10-APR-2024	N		Not Available for Open Access	03-APR-24	05-APR-24
CAPE	Miki Quddus	Irudayaraj Edward	IRUDAYARAJEDWARD(IS8413)	Online First	2341230	CAPE-2022-0137	Published Online	{backlog}		18	02-APR-2024	06-FEB-2022	06-APR-2024	16-APR-2024	74	10	Publish Date	16-APR-2024	64	Y	Behavioural Sciences & Education	Research Article	Y	Y		Paula Berry	Standard				16-APR-2024	N		Open Select Available	07-APR-24	16-APR-24
CAPE	Miki Quddus	Irudayaraj Edward	IRUDAYARAJEDWARD(IS8413)	Online First	2341991	235207901	Published Online	{backlog}		18	26-FEB-2024	25-JUL-2023	09-APR-2024	29-APR-2024	71	20	Publish Date	29-APR-2024	51	Y	Behavioural Sciences & Education	Research Article	Y	Y		Paula Berry	Standard				29-APR-2024	N		Open Access Authorized	25-APR-24	25-APR-24
CAPE	Miki Quddus	Irudayaraj Edward	IRUDAYARAJEDWARD(IS8413)	Online First	2342550	236543419	Published Online	{backlog}		19	08-APR-2024	10-JAN-2023	10-APR-2024	15-APR-2024	70	5	Publish Date	15-APR-2024	65	Y	Behavioural Sciences & Education	Research Article	Y	Y		Paula Berry	Standard				15-APR-2024	N		Open Access Authorized	11-APR-24	10-APR-24
CAPE	Miki Quddus	Irudayaraj Edward	IRUDAYARAJEDWARD(IS8413)	Online First	2342552	239511802	Published Online	{backlog}		15	07-APR-2024	10-OCT-2023	10-APR-2024	22-APR-2024	70	13	Publish Date	22-APR-2024	57	Y	Behavioural Sciences & Education	Research Article	Y	Y		Paula Berry	Standard				23-APR-2024	N		Open Access Authorized	12-APR-24	10-APR-24
CAPE	Miki Quddus	Irudayaraj Edward	IRUDAYARAJEDWARD(IS8413)	Online First	2342565		Published Online	{backlog}		3			10-APR-2024	12-APR-2024	70	3	Publish Date	12-APR-2024	68	Y	Behavioural Sciences & Education	Book Review	Y	Y		Paula Berry	Standard				12-APR-2024	N		Not Available for Open Access	10-APR-24	11-APR-24
CAPE	Miki Quddus	Irudayaraj Edward	IRUDAYARAJEDWARD(IS8413)	Online First	2342566		Published Online	{backlog}		4			10-APR-2024	25-APR-2024	70	15	Publish Date	25-APR-2024	55	Y	Behavioural Sciences & Education	Book Review	Y	Y		Paula Berry	Standard				25-APR-2024	N		Not Available for Open Access	10-APR-24	25-APR-24
CAPE	Miki Quddus	Irudayaraj Edward	IRUDAYARAJEDWARD(IS8413)	Online First	2342568	234822846	Published Online	{backlog}		12	02-APR-2024	01-JUN-2023	10-APR-2024	24-APR-2024	70	14	Publish Date	24-APR-2024	56	Y	Behavioural Sciences & Education	Research Article	Y	Y		Paula Berry	Standard				24-APR-2024	N		Open Access Authorized	22-APR-24	16-APR-24
CAPE	Miki Quddus	Irudayaraj Edward	IRUDAYARAJEDWARD(IS8413)	Online First	2342601		Published Online	{backlog}		4			10-APR-2024	18-APR-2024	70	8	Publish Date	18-APR-2024	62	Y	Behavioural Sciences & Education	Book Review	Y	Y		Paula Berry	Standard				18-APR-2024	N		Not Available for Open Access	10-APR-24	12-APR-24
CAPE	Miki Quddus	Irudayaraj Edward	IRUDAYARAJEDWARD(IS8413)	Online First	2344215	234043961	Published Online	{backlog}		19	14-APR-2024	06-NOV-2023	14-APR-2024	22-APR-2024	66	8	Publish Date	22-APR-2024	58	Y	Behavioural Sciences & Education	Research Article	Y	Y		Paula Berry	Standard				22-APR-2024	N		Open Select Available	14-APR-24	15-APR-24
CAPE	Miki Quddus	Irudayaraj Edward	IRUDAYARAJEDWARD(IS8413)	Online First	2344220	233557997	Published Online	{backlog}		21	08-MAR-2024	01-DEC-2023	14-APR-2024	23-APR-2024	66	10	Publish Date	23-APR-2024	57	Y	Behavioural Sciences & Education	Research Article	Y	Y		Paula Berry	Standard				23-APR-2024	N		Open Select Available	14-APR-24	15-APR-24
CAPE	Miki Quddus	Irudayaraj Edward	IRUDAYARAJEDWARD(IS8413)	Online First	2347318	232468518	Published Online	{backlog}		17	19-APR-2024	30-AUG-2023	22-APR-2024	28-APR-2024	58	7	Publish Date	28-APR-2024	52	Y	Behavioural Sciences & Education	Research Article	Y	Y		Paula Berry	Standard				28-APR-2024	N		Open Select Available	23-APR-24	25-APR-24
CAPE	Miki Quddus	Irudayaraj Edward	IRUDAYARAJEDWARD(IS8413)	Online First	2350741		Published Online	{backlog}		4			30-APR-2024	15-MAY-2024	50	15	Publish Date	15-MAY-2024	35	Y	Behavioural Sciences & Education	Book Review	Y	Y		Paula Berry	Standard				15-MAY-2024	N		Not Available for Open Access	30-APR-24	15-MAY-24
CAPE	Miki Quddus	Irudayaraj Edward	IRUDAYARAJEDWARD(IS8413)	Online First	2354684	CAPE-2022-0740	Published Online	{backlog}		19	01-MAY-2024	16-OCT-2021	09-MAY-2024	24-MAY-2024	41	15	Publish Date	24-MAY-2024	26	Y	Behavioural Sciences & Education	Research Article	Y	Y		Paula Berry	Standard				24-MAY-2024	N		Open Access Authorized	10-MAY-24	09-MAY-24
CAPE	Miki Quddus	Irudayaraj Edward	IRUDAYARAJEDWARD(IS8413)	Online First	2355306	236966314	Online File Received	{backlog}		13	08-MAY-2024	02-AUG-2023	11-MAY-2024		39		Final Online Files Received	22-MAY-2024	28	Y	Behavioural Sciences & Education	Research Article	Y	Y		Paula Berry	Standard	ISSUE 3				Y	Other: [ON HOLD]: To be published in the Special issue. Not i-first, 20/05/24	Open Select Available	11-MAY-24	16-MAY-24
CAPE	Miki Quddus	Irudayaraj Edward	IRUDAYARAJEDWARD(IS8413)	Online First	2356621	232490319	Published Online	{backlog}		13	10-MAY-2024	06-JUN-2023	14-MAY-2024	26-MAY-2024	35	12	Publish Date	26-MAY-2024	24	Y	Behavioural Sciences & Education	Research Article	Y	Y		Paula Berry	Standard				26-MAY-2024	N		Open Select Available	14-MAY-24	15-MAY-24
CAPE	Miki Quddus	Irudayaraj Edward	IRUDAYARAJEDWARD(IS8413)	Online First	2360957	231708705	Published Online	{backlog}		19	23-MAY-2024	08-NOV-2023	24-MAY-2024	06-JUN-2024	25	13	Publish Date	06-JUN-2024	13	Y	Behavioural Sciences & Education	Research Article	Y	Y		Paula Berry	Standard				06-JUN-2024	N		Open Access Authorized	25-MAY-24	25-MAY-24
CAPE	Miki Quddus	Irudayaraj Edward	IRUDAYARAJEDWARD(IS8413)	Online First	2364648	235004405	Published Online	{backlog}		15	19-APR-2024	20-NOV-2023	03-JUN-2024	16-JUN-2024	15	13	Publish Date	16-JUN-2024	3	Y	Behavioural Sciences & Education	Research Article	Y	Y		Paula Berry	Standard				16-JUN-2024	N		Open Select Available	03-JUN-24	04-JUN-24
CAPE	Miki Quddus	Irudayaraj Edward	IRUDAYARAJEDWARD(IS8413)	Online First	2364659	231901414	Published Online	{backlog}		17	31-MAY-2024	23-OCT-2023	03-JUN-2024	14-JUN-2024	15	10	Publish Date	14-JUN-2024	5	Y	Behavioural Sciences & Education	Research Article	Y	Y		Paula Berry	Standard				14-JUN-2024	N		Open Select Available	03-JUN-24	04-JUN-24
CAPE	Miki Quddus	Irudayaraj Edward	IRUDAYARAJEDWARD(IS8413)	Online First	2371114	232910096	Initial Typesetting	{backlog}			13-JUN-2024	28-AUG-2023	19-JUN-2024		0		To Initial Typesetting	19-JUN-2024	0	Y	Behavioural Sciences & Education	Research Article	N	Y		Paula Berry	Standard					N		Open Select Available	19-JUN-24
CAPE	Miki Quddus	Irudayaraj Edward	IRUDAYARAJEDWARD(IS8413)	Online First	2371115	234161528	Initial Typesetting	{backlog}			09-JUN-2024	08-NOV-2023	19-JUN-2024		0		To Initial Typesetting	19-JUN-2024	0	Y	Behavioural Sciences & Education	Research Article	Y	Y		Paula Berry	Standard					N		Open Select Available	19-JUN-24	19-JUN-24
CAPJ	Fiona McLeod	Mageshwari Selvakumar	MAGESHWARI(IS10714)	Online First	2125226		Published Online	{backlog}		2			13-SEP-2022	22-SEP-2022	645	9	Publish Date	22-SEP-2022	636	Y	Behavioural Sciences & Education	Editorial	Y	Y		Jacqueline Wolfs	Standard				22-SEP-2022	N		Complimentary Free Access	13-SEP-22	16-SEP-22
CBJM	Fiona McLeod	Saloni Jaikumar Jain	SALONI(IS9787)	Online First	2151417	221677377	Published Online	{backlog}		12	10-NOV-2022	08-NOV-2022	22-NOV-2022	25-NOV-2022	575	4	Publish Date	25-NOV-2022	572	Y	Social Sciences	Research Article	Y	Y		Taylor Gill	Standard				25-NOV-2022	N		Open Select Available	22-NOV-22	22-NOV-22
CBJM	Fiona McLeod	Saloni Jaikumar Jain	SALONI(IS9787)	Online First	2156846	217698680	Published Online	{backlog}		16	28-NOV-2022	21-DEC-2021	07-DEC-2022	03-JAN-2023	560	27	Publish Date	03-JAN-2023	533	Y	Social Sciences	Research Article	Y	Y		Taylor Gill	Standard				03-JAN-2023	N		Open Select Available	07-DEC-22	08-DEC-22
CBJM	Fiona McLeod	Saloni Jaikumar Jain	SALONI(IS9787)	Online First	2156847	221106806	Published Online	{backlog}		18	29-NOV-2022	09-JAN-2022	07-DEC-2022	15-DEC-2022	560	8	Publish Date	15-DEC-2022	552	Y	Social Sciences	Research Article	Y	Y		Taylor Gill	Standard				14-DEC-2022	N		Open Select Available	07-DEC-22	07-DEC-22
CBJM	Fiona McLeod	Saloni Jaikumar Jain	SALONI(IS9787)	Online First	2158064	CBJM-2021-0145.R4	Published Online	{backlog}		23	08-DEC-2022	27-JUN-2021	10-DEC-2022	19-DEC-2022	557	10	Publish Date	19-DEC-2022	548	Y	Social Sciences	Research Article	Y	Y		Taylor Gill	Standard				19-DEC-2022	N		Open Select Available	10-DEC-22	16-DEC-22
CBJM	Fiona McLeod	Saloni Jaikumar Jain	SALONI(IS9787)	Online First	2160304	CBJM-2020-0196.R3	Published Online	{backlog}		21	15-DEC-2022	22-SEP-2020	16-DEC-2022	21-DEC-2022	551	6	Publish Date	21-DEC-2022	545	Y	Social Sciences	Research Article	Y	Y		Taylor Gill	Standard				22-DEC-2022	N		Open Select Available	16-DEC-22	16-DEC-22
CBJM	Fiona McLeod	Saloni Jaikumar Jain	SALONI(IS9787)	Online First	2160305	CBJM-2020-0243.R2	Published Online	{backlog}		19	14-DEC-2022	25-NOV-2020	16-DEC-2022	04-JAN-2023	551	20	Publish Date	04-JAN-2023	531	Y	Social Sciences	Research Article	Y	Y		Taylor Gill	Standard				05-JAN-2023	N		Open Select Available	16-DEC-22	16-DEC-22
CBJM	Fiona McLeod	Saloni Jaikumar Jain	SALONI(IS9787)	Online First	2164479	224027338	Published Online	{backlog}		17	26-DEC-2022	13-JAN-2022	30-DEC-2022	03-JAN-2023	537	5	Publish Date	03-JAN-2023	532	Y	Social Sciences	Research Article	Y	Y		Taylor Gill	Standard				04-JAN-2023	N		Open Select Available	30-DEC-22	03-JAN-23
CBJM	Fiona McLeod	Saloni Jaikumar Jain	SALONI(IS9787)	Online First	2164480	227877595	Published Online	{backlog}		20	26-DEC-2022	11-AUG-2022	30-DEC-2022	08-FEB-2023	537	40	Publish Date	08-FEB-2023	497	Y	Social Sciences	Research Article	Y	Y		Taylor Gill	Standard				08-FEB-2023	N		Open Select Available	30-DEC-22	02-JAN-23
CBJM	Fiona McLeod	Saloni Jaikumar Jain	SALONI(IS9787)	Online First	2164481	221938798	Published Online	{backlog}		19	20-DEC-2022	25-AUG-2022	30-DEC-2022	10-JAN-2023	537	12	Publish Date	10-JAN-2023	526	Y	Social Sciences	Research Article	Y	Y		Taylor Gill	Standard				10-JAN-2023	N		Open Access Authorized	05-JAN-23	06-JAN-23
CBJM	Fiona McLeod	Saloni Jaikumar Jain	SALONI(IS9787)	Online First	2171964	225635332	Published Online	{backlog}		17	12-JAN-2023	24-APR-2022	20-JAN-2023	21-FEB-2023	516	33	Publish Date	21-FEB-2023	483	Y	Social Sciences	Research Article	Y	Y		Taylor Gill	Standard				21-FEB-2023	N		Open Select Available	20-JAN-23	22-JAN-23
CBJM	Fiona McLeod	Saloni Jaikumar Jain	SALONI(IS9787)	Online First	2171965	229753167	Published Online	{backlog}		19	12-JAN-2023	28-JUN-2022	20-JAN-2023	14-FEB-2023	516	25	Publish Date	14-FEB-2023	491	Y	Social Sciences	Research Article	Y	Y		Taylor Gill	Standard				14-FEB-2023	N		Open Access Authorized	09-FEB-23	09-FEB-23
CBJM	Fiona McLeod	Saloni Jaikumar Jain	SALONI(IS9787)	Online First	2173141	CBJM-2021-0091.R3	Published Online	{backlog}		21	19-JAN-2023	03-APR-2021	24-JAN-2023	01-FEB-2023	512	9	Publish Date	01-FEB-2023	504	Y	Social Sciences	Research Article	Y	Y		Taylor Gill	Standard				01-FEB-2023	N		Open Select Available	24-JAN-23	26-JAN-23
CBJM	Fiona McLeod	Saloni Jaikumar Jain	SALONI(IS9787)	Online First	2173142	CBJM-2021-0249.R2	Published Online	{backlog}		20	20-JAN-2023	19-OCT-2021	24-JAN-2023	06-FEB-2023	512	13	Publish Date	06-FEB-2023	499	Y	Social Sciences	Research Article	Y	Y		Taylor Gill	Standard				06-FEB-2023	N		Open Select Available	24-JAN-23	24-JAN-23
CBJM	Fiona McLeod	Saloni Jaikumar Jain	SALONI(IS9787)	Online First	2173143	230644138	Published Online	{backlog}		17	23-JAN-2023	20-JAN-2023	24-JAN-2023	10-FEB-2023	512	18	Publish Date	10-FEB-2023	494	Y	Social Sciences	Research Article	Y	Y		Taylor Gill	Standard				11-FEB-2023	N		Open Select Available	24-JAN-23	24-JAN-23
CBJM	Fiona McLeod	Saloni Jaikumar Jain	SALONI(IS9787)	Online First	2179175		Published Online	{backlog}		2			08-FEB-2023	14-FEB-2023	497	6	Publish Date	14-FEB-2023	491	Y	Social Sciences	Book Review	Y	Y		Taylor Gill	Standard				14-FEB-2023	N		Not Available for Open Access	08-FEB-23	08-FEB-23
CBJM	Fiona McLeod	Saloni Jaikumar Jain	SALONI(IS9787)	Online First	2179177		Published Online	{backlog}		2			08-FEB-2023	17-FEB-2023	497	9	Publish Date	17-FEB-2023	488	Y	Social Sciences	Book Review	Y	Y		Taylor Gill	Standard				17-FEB-2023	N		Not Available for Open Access	08-FEB-23	10-FEB-23
CBJM	Fiona McLeod	Saloni Jaikumar Jain	SALONI(IS9787)	Online First	2179178		Published Online	{backlog}		2			08-FEB-2023	17-FEB-2023	497	9	Publish Date	17-FEB-2023	488	Y	Social Sciences	Book Review	Y	Y		Taylor Gill	Standard				17-FEB-2023	N		Not Available for Open Access	08-FEB-23	11-FEB-23
CBJM	Fiona McLeod	Saloni Jaikumar Jain	SALONI(IS9787)	Online First	2179179		Published Online	{backlog}		2			08-FEB-2023	17-FEB-2023	497	10	Publish Date	17-FEB-2023	488	Y	Social Sciences	Book Review	Y	Y		Taylor Gill	Standard				17-FEB-2023	N		Not Available for Open Access	08-FEB-23	08-FEB-23
CBJM	Fiona McLeod	Saloni Jaikumar Jain	SALONI(IS9787)	Online First	2179975	226877981	Published Online	{backlog}		18	08-FEB-2023	26-JUL-2022	10-FEB-2023	21-FEB-2023	495	12	Publish Date	21-FEB-2023	484	Y	Social Sciences	Research Article	Y	Y		Taylor Gill	Standard				21-FEB-2023	N		Open Access Authorized	14-FEB-23	16-JAN-24
CBJM	Fiona McLeod	Saloni Jaikumar Jain	SALONI(IS9787)	Online First	2184094		Published Online	{backlog}		3			21-FEB-2023	23-FEB-2023	484	3	Publish Date	23-FEB-2023	481	Y	Social Sciences	Book Review	Y	Y		Taylor Gill	Standard				24-FEB-2023	N		Not Available for Open Access	21-FEB-23	23-FEB-23
CBJM	Fiona McLeod	Saloni Jaikumar Jain	SALONI(IS9787)	Online First	2184768	CBJM-2021-0047.R3	Published Online	{backlog}		20	13-FEB-2023	15-FEB-2021	23-FEB-2023	20-MAR-2023	482	25	Publish Date	20-MAR-2023	457	Y	Social Sciences	Research Article	Y	Y		Taylor Gill	Standard				20-MAR-2023	N		Open Select Available	23-FEB-23	24-FEB-23
CBJM	Fiona McLeod	Saloni Jaikumar Jain	SALONI(IS9787)	Online First	2184769	224038875	Published Online	{backlog}		19	15-FEB-2023	06-OCT-2022	23-FEB-2023	10-MAY-2023	482	77	Publish Date	10-MAY-2023	405	Y	Social Sciences	Research Article	Y	Y		Taylor Gill	Standard				10-MAY-2023	N		Open Access Authorized	09-MAY-23	09-MAY-23
CBJM	Fiona McLeod	Saloni Jaikumar Jain	SALONI(IS9787)	Online First	2185591	CBJM-2021-0087.R2	Published Online	{backlog}		20	24-FEB-2023	01-APR-2021	25-FEB-2023	15-MAR-2023	480	18	Publish Date	15-MAR-2023	462	Y	Social Sciences	Research Article	Y	Y		Taylor Gill	Standard				15-MAR-2023	N		Open Access Authorized	28-FEB-23	10-MAR-23
CBJM	Fiona McLeod	Saloni Jaikumar Jain	SALONI(IS9787)	Online First	2188446	CBJM-2020-0065.R3	Published Online	{backlog}		13	04-MAR-2023	30-MAR-2020	05-MAR-2023	13-MAR-2023	472	8	Publish Date	13-MAR-2023	464	Y	Social Sciences	Research Article	Y	Y		Taylor Gill	Standard				13-MAR-2023	N		Open Select Available	05-MAR-23	05-MAR-23
CBJM	Fiona McLeod	Saloni Jaikumar Jain	SALONI(IS9787)	Online First	2189572	229645920	Published Online	{backlog}		24	01-MAR-2023	20-NOV-2022	08-MAR-2023	16-MAR-2023	469	8	Publish Date	16-MAR-2023	461	Y	Social Sciences	Research Article	Y	Y		Taylor Gill	Standard				16-MAR-2023	N		Open Access Authorized	10-MAR-23	10-MAR-23
CBJM	Fiona McLeod	Saloni Jaikumar Jain	SALONI(IS9787)	Online First	2192558		Published Online	{backlog}		1			15-MAR-2023	20-MAR-2023	462	5	Publish Date	20-MAR-2023	457	Y	Social Sciences	Correction	N	N		Taylor Gill	Standard				20-MAR-2023	N		Complimentary Free Access	15-MAR-23
CBJM	Fiona McLeod	Saloni Jaikumar Jain	SALONI(IS9787)	Online First	2194609	225023373	Published Online	{backlog}		22	17-MAR-2023	17-SEP-2022	21-MAR-2023	25-MAY-2023	456	66	Publish Date	25-MAY-2023	391	Y	Social Sciences	Research Article	Y	Y		Taylor Gill	Standard				25-MAY-2023	N		Open Select Available	21-MAR-23	26-MAR-23
CBJM	Fiona McLeod	Saloni Jaikumar Jain	SALONI(IS9787)	Online First	2198688	227291483	Published Online	{backlog}		21	21-MAR-2023	03-JUL-2022	31-MAR-2023	10-APR-2023	446	10	Publish Date	10-APR-2023	436	Y	Social Sciences	Research Article	Y	Y		Taylor Gill	Standard				10-APR-2023	N		Open Access Authorized	05-APR-23	03-APR-23
CBJM	Fiona McLeod	Saloni Jaikumar Jain	SALONI(IS9787)	Online First	2205102	225861071	Published Online	{backlog}		17	04-APR-2023	01-NOV-2022	18-APR-2023	30-MAY-2023	428	42	Publish Date	30-MAY-2023	386	Y	Social Sciences	Research Article	Y	Y		Taylor Gill	Standard				30-MAY-2023	N		Open Access Authorized	05-MAY-23	05-MAY-23
CBJM	Fiona McLeod	Saloni Jaikumar Jain	SALONI(IS9787)	Online First	2209026	218819861	Published Online	{backlog}		17	23-APR-2023	07-DEC-2021	27-APR-2023	08-MAY-2023	418	10	Publish Date	08-MAY-2023	408	Y	Social Sciences	Research Article	Y	Y		Taylor Gill	Standard				08-MAY-2023	N		Open Select Available	27-APR-23	28-APR-23
CBJM	Fiona McLeod	Saloni Jaikumar Jain	SALONI(IS9787)	Online First	2210926		Published Online	{backlog}		2			03-MAY-2023	10-MAY-2023	413	8	Publish Date	10-MAY-2023	406	Y	Social Sciences	Book Review	Y	Y		Taylor Gill	Standard				10-MAY-2023	N		Not Available for Open Access	03-MAY-23	04-MAY-23
CBJM	Fiona McLeod	Saloni Jaikumar Jain	SALONI(IS9787)	Online First	2210927		Published Online	{backlog}		2			03-MAY-2023	10-MAY-2023	413	7	Publish Date	10-MAY-2023	406	Y	Social Sciences	Book Review	Y	Y		Taylor Gill	Standard				10-MAY-2023	N		Not Available for Open Access	03-MAY-23	04-MAY-23
CBJM	Fiona McLeod	Saloni Jaikumar Jain	SALONI(IS9787)	Online First	2210928		Published Online	{backlog}		2			03-MAY-2023	07-MAY-2023	413	5	Publish Date	07-MAY-2023	408	Y	Social Sciences	Book Review	Y	Y		Taylor Gill	Standard				07-MAY-2023	N		Not Available for Open Access	03-MAY-23	04-MAY-23
CBJM	Fiona McLeod	Saloni Jaikumar Jain	SALONI(IS9787)	Online First	2210930		Published Online	{backlog}		3			03-MAY-2023	07-MAY-2023	413	5	Publish Date	07-MAY-2023	408	Y	Social Sciences	Book Review	Y	Y		Taylor Gill	Standard				07-MAY-2023	N		Not Available for Open Access	03-MAY-23	04-MAY-23
CBJM	Fiona McLeod	Saloni Jaikumar Jain	SALONI(IS9787)	Online First	2215177	233549168	Published Online	{backlog}		17	10-MAY-2023	12-JAN-2023	15-MAY-2023	25-MAY-2023	401	10	Publish Date	25-MAY-2023	391	Y	Social Sciences	Research Article	Y	Y		Taylor Gill	Standard				24-MAY-2023	N		Open Access Authorized	19-MAY-23	19-MAY-23
CBJM	Fiona McLeod	Saloni Jaikumar Jain	SALONI(IS9787)	Online First	2215186	229435249	Published Online	{backlog}		24	11-MAY-2023	02-DEC-2022	15-MAY-2023	13-JUN-2023	401	29	Publish Date	13-JUN-2023	372	Y	Social Sciences	Research Article	Y	Y		Taylor Gill	Standard				13-JUN-2023	N		Open Select Available	15-MAY-23	20-MAY-23
CBJM	Fiona McLeod	Saloni Jaikumar Jain	SALONI(IS9787)	Online First	2219637	224306372	Published Online	{backlog}		19	25-MAY-2023	19-JUL-2022	26-MAY-2023	13-JUN-2023	390	18	Publish Date	13-JUN-2023	372	Y	Social Sciences	Research Article	Y	Y		Taylor Gill	Standard				13-JUN-2023	N		Open Select Available	26-MAY-23	29-MAY-23
CBJM	Fiona McLeod	Saloni Jaikumar Jain	SALONI(IS9787)	Online First	2223499	221058438	Published Online	{backlog}		19	30-MAY-2023	05-JUL-2022	08-JUN-2023	14-JUN-2023	377	7	Publish Date	14-JUN-2023	370	Y	Social Sciences	Research Article	Y	Y		Taylor Gill	Standard				14-JUN-2023	N		Open Access Authorized	12-JUN-23	09-JUN-23
CBJM	Fiona McLeod	Saloni Jaikumar Jain	SALONI(IS9787)	Online First	2225895		Published Online	{backlog}		18			13-JUN-2023	07-JUL-2023	372	24	Publish Date	07-JUL-2023	348	Y	Social Sciences	Research Article	Y	Y		Taylor Gill	Standard				07-JUL-2023	N		Open Select Available	13-JUN-23	06-JUL-23
CBJM	Fiona McLeod	Saloni Jaikumar Jain	SALONI(IS9787)	Online First	2230151	226541730	Published Online	{backlog}		23	19-JUN-2023	27-SEP-2022	23-JUN-2023	03-JUL-2023	361	10	Publish Date	03-JUL-2023	352	Y	Social Sciences	Research Article	Y	Y		Taylor Gill	Standard				03-JUL-2023	N		Open Select Available	23-JUN-23	25-JUN-23
CBJM	Fiona McLeod	Saloni Jaikumar Jain	SALONI(IS9787)	Online First	2233215		Published Online	{backlog}		14			03-JUL-2023	08-AUG-2023	352	36	Publish Date	08-AUG-2023	316	Y	Social Sciences	Research Article	Y	Y		Taylor Gill	Standard				08-AUG-2023	N		Open Select Available	03-JUL-23	08-AUG-23
CBJM	Fiona McLeod	Saloni Jaikumar Jain	SALONI(IS9787)	Online First	2233216		Published Online	{backlog}		20			03-JUL-2023	03-AUG-2023	352	31	Publish Date	03-AUG-2023	321	Y	Social Sciences	Research Article	Y	Y		Taylor Gill	Standard				03-AUG-2023	N		Open Access Authorized	28-JUL-23	27-JUL-23
CBJM	Fiona McLeod	Saloni Jaikumar Jain	SALONI(IS9787)	Online First	2233217		Published Online	{backlog}		25			03-JUL-2023	14-AUG-2023	352	42	Publish Date	14-AUG-2023	310	Y	Social Sciences	Research Article	Y	Y		Taylor Gill	Standard				14-AUG-2023	N		Open Access Authorized	13-JUL-23	09-AUG-23
CBJM	Fiona McLeod	Saloni Jaikumar Jain	SALONI(IS9787)	Online First	2233218		Published Online	{backlog}		19			03-JUL-2023	21-AUG-2023	352	50	Publish Date	21-AUG-2023	303	Y	Social Sciences	Research Article	Y	Y		Taylor Gill	Standard				21-AUG-2023	N		Open Access Authorized	17-AUG-23	17-AUG-23
CBJM	Fiona McLeod	Saloni Jaikumar Jain	SALONI(IS9787)	Online First	2233219		Published Online	{backlog}		20			03-JUL-2023	11-JUL-2023	352	9	Publish Date	11-JUL-2023	344	Y	Social Sciences	Research Article	Y	Y		Taylor Gill	Standard				11-JUL-2023	N		Open Access Authorized	08-JUL-23	08-JUL-23
CBJM	Fiona McLeod	Saloni Jaikumar Jain	SALONI(IS9787)	Online First	2233220		Published Online	{backlog}		17			03-JUL-2023	18-JUL-2023	352	16	Publish Date	18-JUL-2023	337	Y	Social Sciences	Research Article	Y	Y		Taylor Gill	Standard				18-JUL-2023	N		Open Select Available	11-JUL-23	17-JUL-23
CBJM	Fiona McLeod	Saloni Jaikumar Jain	SALONI(IS9787)	Online First	2233221		Published Online	{backlog}		9			03-JUL-2023	24-JUL-2023	352	21	Publish Date	24-JUL-2023	331	Y	Social Sciences	Introduction	Y	Y		Taylor Gill	Standard				24-JUL-2023	N		Complimentary Free Access	03-JUL-23	22-JUL-23
CBJM	Fiona McLeod	Saloni Jaikumar Jain	SALONI(IS9787)	Online First	2235132		Published Online	{backlog}		29			07-JUL-2023	04-DEC-2023	348	150	Publish Date	04-DEC-2023	198	Y	Social Sciences	Research Article	Y	Y		Taylor Gill	Standard				04-DEC-2023	N		Open Access Authorized	17-JUL-23	04-AUG-23
CBJM	Fiona McLeod	Saloni Jaikumar Jain	SALONI(IS9787)	Online First	2235133		Published Online	{backlog}		3			07-JUL-2023	11-JUL-2023	348	5	Publish Date	11-JUL-2023	344	Y	Social Sciences	Book Review	Y	Y		Taylor Gill	Standard				11-JUL-2023	N		Not Available for Open Access	07-JUL-23	09-JUL-23
CBJM	Fiona McLeod	Saloni Jaikumar Jain	SALONI(IS9787)	Online First	2235134		Published Online	{backlog}		2			07-JUL-2023	13-JUL-2023	348	7	Publish Date	13-JUL-2023	342	Y	Social Sciences	Book Review	Y	Y		Taylor Gill	Standard				13-JUL-2023	N		Not Available for Open Access	07-JUL-23	13-JUL-23
CBJM	Fiona McLeod	Saloni Jaikumar Jain	SALONI(IS9787)	Online First	2235135		Published Online	{backlog}		2			07-JUL-2023	13-JUL-2023	348	7	Publish Date	13-JUL-2023	342	Y	Social Sciences	Book Review	Y	Y		Taylor Gill	Standard				13-JUL-2023	N		Not Available for Open Access	07-JUL-23	10-JUL-23
CBJM	Fiona McLeod	Saloni Jaikumar Jain	SALONI(IS9787)	Online First	2235136		Published Online	{backlog}		3			07-JUL-2023	10-JUL-2023	348	4	Publish Date	10-JUL-2023	344	Y	Social Sciences	Book Review	Y	Y		Taylor Gill	Standard				10-JUL-2023	N		Not Available for Open Access	07-JUL-23	08-JUL-23
CBJM	Fiona McLeod	Saloni Jaikumar Jain	SALONI(IS9787)	Online First	2235866		Published Online	{backlog}		2			10-JUL-2023	12-JUL-2023	345	3	Publish Date	12-JUL-2023	343	Y	Social Sciences	Book Review	Y	Y		Taylor Gill	Standard				12-JUL-2023	N		Not Available for Open Access	10-JUL-23	11-JUL-23
CBJM	Fiona McLeod	Saloni Jaikumar Jain	SALONI(IS9787)	Online First	2251113	220557895	Published Online	{backlog}		23	14-AUG-2023	09-DEC-2022	20-AUG-2023	29-AUG-2023	304	10	Publish Date	29-AUG-2023	295	Y	Social Sciences	Research Article	Y	Y		Taylor Gill	Standard				29-AUG-2023	N		Open Select Available	24-AUG-23	29-AUG-23
CBJM	Fiona McLeod	Saloni Jaikumar Jain	SALONI(IS9787)	Online First	2251120	232415190	Published Online	{backlog}		23	14-AUG-2023	29-JAN-2023	20-AUG-2023	30-SEP-2023	304	41	Publish Date	30-SEP-2023	263	Y	Social Sciences	Research Article	Y	Y		Taylor Gill	Standard				30-SEP-2023	N		Open Select Available	20-AUG-23	23-AUG-23
CBJM	Fiona McLeod	Saloni Jaikumar Jain	SALONI(IS9787)	Online First	2251140	238820413	Published Online	{backlog}		17	16-AUG-2023	31-JAN-2023	20-AUG-2023	03-OCT-2023	304	44	Publish Date	03-OCT-2023	260	Y	Social Sciences	Research Article	Y	Y		Taylor Gill	Standard				03-OCT-2023	N		Open Select Available	20-AUG-23	20-AUG-23
CBJM	Fiona McLeod	Saloni Jaikumar Jain	SALONI(IS9787)	Online First	2251121	228415168	Published Online	{backlog}		20	16-AUG-2023	06-DEC-2022	20-AUG-2023	27-AUG-2023	303	6	Publish Date	27-AUG-2023	297	Y	Social Sciences	Research Article	Y	Y		Taylor Gill	Standard				27-AUG-2023	N		Open Access Authorized	25-AUG-23	21-AUG-23
CBJM	Fiona McLeod	Saloni Jaikumar Jain	SALONI(IS9787)	Online First	2251129	236003918	Published Online	{backlog}		23	07-AUG-2023	02-JAN-2023	20-AUG-2023	25-AUG-2023	303	4	Publish Date	25-AUG-2023	299	Y	Social Sciences	Research Article	Y	Y		Taylor Gill	Standard				25-AUG-2023	N		Open Select Available	20-AUG-23	21-AUG-23
CBJM	Fiona McLeod	Saloni Jaikumar Jain	SALONI(IS9787)	Online First	2265843	238275810	Published Online	{backlog}		21	27-SEP-2023	04-JAN-2023	28-SEP-2023	03-NOV-2023	265	36	Publish Date	03-NOV-2023	229	Y	Social Sciences	Research Article	Y	Y		Taylor Gill	Standard				03-NOV-2023	N		Open Select Available	29-SEP-23	12-OCT-23
CBJM	Fiona McLeod	Saloni Jaikumar Jain	SALONI(IS9787)	Online First	2266651		Published Online	{backlog}		2			30-SEP-2023	04-OCT-2023	263	5	Publish Date	04-OCT-2023	258	Y	Social Sciences	Book Review	Y	Y		Taylor Gill	Standard				05-OCT-2023	N		Not Available for Open Access	30-SEP-23	30-SEP-23
CBJM	Fiona McLeod	Saloni Jaikumar Jain	SALONI(IS9787)	Online First	2266652		Published Online	{backlog}		2			30-SEP-2023	04-OCT-2023	263	5	Publish Date	04-OCT-2023	258	Y	Social Sciences	Book Review	Y	Y		Taylor Gill	Standard				05-OCT-2023	N		Not Available for Open Access	30-SEP-23	30-SEP-23
CBJM	Fiona McLeod	Saloni Jaikumar Jain	SALONI(IS9787)	Online First	2266653		Published Online	{backlog}		2			30-SEP-2023	18-OCT-2023	263	19	Publish Date	18-OCT-2023	245	Y	Social Sciences	Book Review	Y	Y		Taylor Gill	Standard				18-OCT-2023	N		Not Available for Open Access	30-SEP-23	03-OCT-23
CBJM	Fiona McLeod	Saloni Jaikumar Jain	SALONI(IS9787)	Online First	2266654		Published Online	{backlog}		4			30-SEP-2023	04-OCT-2023	263	5	Publish Date	04-OCT-2023	258	Y	Social Sciences	Book Review	Y	Y		Taylor Gill	Standard				05-OCT-2023	N		Not Available for Open Access	30-SEP-23	04-OCT-23
CBJM	Fiona McLeod	Saloni Jaikumar Jain	SALONI(IS9787)	Online First	2268437		Published Online	{backlog}		3			05-OCT-2023	20-OCT-2023	258	15	Publish Date	20-OCT-2023	243	Y	Social Sciences	Book Review	Y	Y		Taylor Gill	Standard				20-OCT-2023	N		Not Available for Open Access	05-OCT-23	06-OCT-23
CBJM	Fiona McLeod	Saloni Jaikumar Jain	SALONI(IS9787)	Online First	2279333	236307923	Published Online	{backlog}		22	27-OCT-2023	22-FEB-2023	01-NOV-2023	16-NOV-2023	231	15	Publish Date	16-NOV-2023	216	Y	Social Sciences	Research Article	Y	Y		Taylor Gill	Standard				16-NOV-2023	N		Open Select Available	01-NOV-23	01-NOV-23
CBJM	Fiona McLeod	Saloni Jaikumar Jain	SALONI(IS9787)	Online First	2279340	227805175	Published Online	{backlog}		27	27-OCT-2023	12-APR-2023	01-NOV-2023	03-JAN-2024	231	63	Publish Date	03-JAN-2024	168	Y	Social Sciences	Research Article	Y	Y		Taylor Gill	Standard				03-JAN-2024	N		Open Select Available	01-NOV-23	05-NOV-23
CBJM	Fiona McLeod	Saloni Jaikumar Jain	SALONI(IS9787)	Online First	2279332	232362613	Published Online	{backlog}		19	27-OCT-2023	03-FEB-2023	01-NOV-2023	07-NOV-2023	231	7	Publish Date	07-NOV-2023	224	Y	Social Sciences	Research Article	Y	Y		Taylor Gill	Standard				08-NOV-2023	N		Open Access Authorized	02-NOV-23	02-NOV-23
CBJM	Fiona McLeod	Saloni Jaikumar Jain	SALONI(IS9787)	Online First	2281424	235887872	Published Online	{backlog}		23	05-NOV-2023	04-MAR-2023	07-NOV-2023	12-NOV-2023	225	6	Publish Date	12-NOV-2023	219	Y	Social Sciences	Research Article	Y	Y		Taylor Gill	Standard				13-NOV-2023	N		Open Select Available	07-NOV-23	08-NOV-23
CBJM	Fiona McLeod	Saloni Jaikumar Jain	SALONI(IS9787)	Online First	2289666	231263449	Published Online	{backlog}		22	23-NOV-2023	26-MAR-2023	28-NOV-2023	13-DEC-2023	204	16	Publish Date	13-DEC-2023	188	Y	Social Sciences	Research Article	Y	Y		Taylor Gill	Standard				14-DEC-2023	N		Open Select Available	28-NOV-23	28-NOV-23
CBJM	Fiona McLeod	Saloni Jaikumar Jain	SALONI(IS9787)	Online First	2289658	231704119	Published Online	{backlog}		17	13-NOV-2023	29-JUN-2023	28-NOV-2023	30-NOV-2023	204	3	Publish Date	30-NOV-2023	202	Y	Social Sciences	Research Article	Y	Y		Taylor Gill	Standard				30-NOV-2023	N		Open Select Available	28-NOV-23	30-NOV-23
CBJM	Fiona McLeod	Saloni Jaikumar Jain	SALONI(IS9787)	Online First	2295881	228799428	Published Online	{backlog}		18	04-DEC-2023	04-MAR-2022	13-DEC-2023	27-DEC-2023	188	13	Publish Date	27-DEC-2023	175	Y	Social Sciences	Research Article	Y	Y		Taylor Gill	Standard				27-DEC-2023	N		Open Select Available	13-DEC-23	14-DEC-23
CBJM	Fiona McLeod	Saloni Jaikumar Jain	SALONI(IS9787)	Online First	2313752	238314408	Published Online	{backlog}		27	26-JAN-2024	25-MAY-2023	31-JAN-2024	20-FEB-2024	140	20	Publish Date	20-FEB-2024	120	Y	Social Sciences	Research Article	Y	Y		Taylor Gill	Standard				20-FEB-2024	N		Open Select Available	31-JAN-24	01-FEB-24
CBJM	Fiona McLeod	Saloni Jaikumar Jain	SALONI(IS9787)	Online First	2313756	237389264	Published Online	{backlog}		19	04-JAN-2024	03-MAY-2023	31-JAN-2024	29-FEB-2024	140	29	Publish Date	29-FEB-2024	111	Y	Social Sciences	Research Article	Y	Y		Taylor Gill	Standard				29-FEB-2024	N		Open Select Available	31-JAN-24	03-FEB-24
CBJM	Fiona McLeod	Saloni Jaikumar Jain	SALONI(IS9787)	Online First	2313758	237717470	Published Online	{backlog}		18	23-JAN-2024	20-AUG-2023	31-JAN-2024	12-FEB-2024	140	13	Publish Date	12-FEB-2024	127	Y	Social Sciences	Research Article	Y	Y		Taylor Gill	Standard				13-FEB-2024	N		Open Select Available	05-FEB-24	05-FEB-24
CBJM	Fiona McLeod	Saloni Jaikumar Jain	SALONI(IS9787)	Online First	2313747	227852955	Published Online	{backlog}		22	25-JAN-2024	13-DEC-2022	31-JAN-2024	06-FEB-2024	140	7	Publish Date	06-FEB-2024	134	Y	Social Sciences	Research Article	Y	Y		Taylor Gill	Standard				06-FEB-2024	N		Open Access Authorized	02-FEB-24	02-FEB-24
CBJM	Fiona McLeod	Saloni Jaikumar Jain	SALONI(IS9787)	Online First	2313755	232097798	Published Online	{backlog}		16	26-JAN-2024	03-MAR-2023	31-JAN-2024	05-FEB-2024	140	5	Publish Date	05-FEB-2024	135	Y	Social Sciences	Research Article	Y	Y		Taylor Gill	Standard				05-FEB-2024	N		Open Select Available	31-JAN-24	01-FEB-24
CBJM	Fiona McLeod	Saloni Jaikumar Jain	SALONI(IS9787)	Online First	2321855	236290434	Published Online	{backlog}		17	19-FEB-2024	18-MAY-2023	19-FEB-2024	05-MAR-2024	121	15	Publish Date	05-MAR-2024	106	Y	Social Sciences	Research Article	Y	Y		Taylor Gill	Standard				29-FEB-2024	N		Open Access Authorized	26-FEB-24	23-FEB-24
CBJM	Fiona McLeod	Saloni Jaikumar Jain	SALONI(IS9787)	Online First	2321864	239134789	Published Online	{backlog}		18	14-FEB-2024	20-MAR-2023	19-FEB-2024	28-FEB-2024	121	9	Publish Date	28-FEB-2024	112	Y	Social Sciences	Research Article	Y	Y		Taylor Gill	Standard				28-FEB-2024	N		Open Select Available	19-FEB-24	21-FEB-24
CBJM	Fiona McLeod	Saloni Jaikumar Jain	SALONI(IS9787)	Online First	2321859	239683811	Published Online	{backlog}		20	16-FEB-2024	15-JAN-2023	19-FEB-2024	27-FEB-2024	120	8	Publish Date	27-FEB-2024	112	Y	Social Sciences	Research Article	Y	Y		Taylor Gill	Standard				28-FEB-2024	N		Open Select Available	19-FEB-24	21-FEB-24
CBJM	Fiona McLeod	Saloni Jaikumar Jain	SALONI(IS9787)	Online First	2321860	222153211	Published Online	{backlog}		15	14-FEB-2024	01-DEC-2022	19-FEB-2024	28-FEB-2024	120	9	Publish Date	28-FEB-2024	111	Y	Social Sciences	Research Article	Y	Y		Taylor Gill	Standard				29-FEB-2024	N		Open Select Available	19-FEB-24	20-FEB-24
CBJM	Fiona McLeod	Saloni Jaikumar Jain	SALONI(IS9787)	Online First	2321865	235796300	Published Online	{backlog}		18	14-FEB-2024	14-JUN-2023	19-FEB-2024	28-FEB-2024	120	9	Publish Date	28-FEB-2024	111	Y	Social Sciences	Research Article	Y	Y		Taylor Gill	Standard				29-FEB-2024	N		Open Select Available	19-FEB-24	29-FEB-24
CBJM	Fiona McLeod	Saloni Jaikumar Jain	SALONI(IS9787)	Online First	2326456	231238786	Published Online	{backlog}		17	28-FEB-2024	17-OCT-2023	29-FEB-2024	01-APR-2024	111	33	Publish Date	01-APR-2024	79	Y	Social Sciences	Research Article	Y	Y		Taylor Gill	Standard				01-APR-2024	N		Open Access Authorized	27-MAR-24	04-MAR-24
CBJM	Fiona McLeod	Saloni Jaikumar Jain	SALONI(IS9787)	Online First	2327508	225008108	Published Online	{backlog}		19	04-MAR-2024	06-DEC-2022	04-MAR-2024	18-MAR-2024	107	15	Publish Date	18-MAR-2024	93	Y	Social Sciences	Research Article	Y	Y		Taylor Gill	Standard				18-MAR-2024	N		Open Access Authorized	16-MAR-24	08-MAR-24
CBJM	Fiona McLeod	Saloni Jaikumar Jain	SALONI(IS9787)	Online First	2331701	233940138	Published Online	{backlog}		20	06-MAR-2024	21-JUL-2023	14-MAR-2024	03-APR-2024	97	20	Publish Date	03-APR-2024	77	Y	Social Sciences	Research Article	Y	Y		Taylor Gill	Standard				03-APR-2024	N		Open Access Authorized	02-APR-24	15-MAR-24
CBJM	Fiona McLeod	Saloni Jaikumar Jain	SALONI(IS9787)	Online First	2334149		Published Online	{backlog}		2			20-MAR-2024	22-MAR-2024	91	2	Publish Date	22-MAR-2024	89	Y	Social Sciences	Book Review	Y	Y		Taylor Gill	Standard				22-MAR-2024	N		Not Available for Open Access	20-MAR-24	20-MAR-24
CBJM	Fiona McLeod	Saloni Jaikumar Jain	SALONI(IS9787)	Online First	2334150		Published Online	{backlog}		2			20-MAR-2024	30-MAR-2024	91	10	Publish Date	30-MAR-2024	81	Y	Social Sciences	Book Review	Y	Y		Taylor Gill	Standard				30-MAR-2024	N		Not Available for Open Access	20-MAR-24	20-MAR-24
CBJM	Fiona McLeod	Saloni Jaikumar Jain	SALONI(IS9787)	Online First	2334153		Published Online	{backlog}		2			20-MAR-2024	26-MAR-2024	91	7	Publish Date	26-MAR-2024	84	Y	Social Sciences	Book Review	Y	Y		Taylor Gill	Standard				27-MAR-2024	N		Not Available for Open Access	20-MAR-24	20-MAR-24
CBJM	Fiona McLeod	Saloni Jaikumar Jain	SALONI(IS9787)	Online First	2334154		Published Online	{backlog}		3			20-MAR-2024	01-APR-2024	91	13	Publish Date	01-APR-2024	78	Y	Social Sciences	Book Review	Y	Y		Taylor Gill	Standard				02-APR-2024	N		Not Available for Open Access	20-MAR-24	26-MAR-24
CBJM	Fiona McLeod	Saloni Jaikumar Jain	SALONI(IS9787)	Online First	2334561		Published Online	{backlog}		2			21-MAR-2024	25-MAR-2024	90	4	Publish Date	25-MAR-2024	86	Y	Social Sciences	Book Review	Y	Y		Taylor Gill	Standard				25-MAR-2024	N		Not Available for Open Access	21-MAR-24	21-MAR-24
CBJM	Fiona McLeod	Saloni Jaikumar Jain	SALONI(IS9787)	Online First	2335928	233135594	Published Online	{backlog}		19	19-MAR-2024	17-JUL-2023	26-MAR-2024	04-APR-2024	85	10	Publish Date	04-APR-2024	76	Y	Social Sciences	Research Article	Y	Y		Taylor Gill	Standard				04-APR-2024	N		Open Select Available	26-MAR-24	26-MAR-24
CBJM	Fiona McLeod	Saloni Jaikumar Jain	SALONI(IS9787)	Online First	2339885	232543193	Published Online	{backlog}		23	29-MAR-2024	24-NOV-2023	04-APR-2024	23-APR-2024	76	20	Publish Date	23-APR-2024	57	Y	Social Sciences	Research Article	Y	Y		Taylor Gill	Standard				23-APR-2024	N		Open Access Authorized	15-APR-24	15-APR-24
CBJM	Fiona McLeod	Saloni Jaikumar Jain	SALONI(IS9787)	Online First	2341134	232099241	Published Online	{backlog}		19	04-APR-2024	07-SEP-2023	06-APR-2024	21-MAY-2024	74	45	Publish Date	21-MAY-2024	29	Y	Social Sciences	Research Article	Y	Y		Taylor Gill	Standard				21-MAY-2024	N		Open Select Available	06-APR-24	06-APR-24
CBJM	Fiona McLeod	Saloni Jaikumar Jain	SALONI(IS9787)	Online First	2345882	237447648	Published Online	{backlog}		24	17-APR-2024	16-JUN-2023	18-APR-2024	02-MAY-2024	62	15	Publish Date	02-MAY-2024	47	Y	Social Sciences	Research Article	Y	Y		Taylor Gill	Standard				03-MAY-2024	N		Open Select Available	18-APR-24	19-APR-24
CBJM	Fiona McLeod	Saloni Jaikumar Jain	SALONI(IS9787)	Online First	2362637	233529491	Final Typesetting	{backlog}		22	21-APR-2024	17-JUN-2023	29-MAY-2024		21		Final Pages Request to Typesetter	18-JUN-2024	1	Y	Social Sciences	Research Article	Y	Y		Taylor Gill	Standard					N		Open Select Available	29-MAY-24	04-JUN-24
CBJM	Fiona McLeod	Saloni Jaikumar Jain	SALONI(IS9787)	Online First	2362661	231895542	Proofs Out	{backlog}		25	02-MAY-2024	18-JUN-2023	29-MAY-2024		21		To Proofs	01-JUN-2024	18	Y	Social Sciences	Research Article	Y	Y		Taylor Gill	Standard					N		Open Select Available	30-MAY-24	30-MAY-24
CBJM	Fiona McLeod	Saloni Jaikumar Jain	SALONI(IS9787)	Online First	2362622	237017807	Published Online	{backlog}		24	25-APR-2024	01-AUG-2023	29-MAY-2024	04-JUN-2024	20	6	Publish Date	04-JUN-2024	14	Y	Social Sciences	Research Article	Y	Y		Taylor Gill	Standard				04-JUN-2024	N		Open Access Authorized	03-JUN-24	30-MAY-24
CBJM	Fiona McLeod	Saloni Jaikumar Jain	SALONI(IS9787)	Online First	2362669	234054136	Published Online	{backlog}		19	14-MAY-2024	24-MAY-2023	29-MAY-2024	03-JUN-2024	20	5	Publish Date	03-JUN-2024	16	Y	Social Sciences	Research Article	Y	Y		Taylor Gill	Standard				03-JUN-2024	N		Open Select Available	30-MAY-24	30-MAY-24
CBJM	Fiona McLeod	Saloni Jaikumar Jain	SALONI(IS9787)	Online First	2367785		Published Online	{backlog}		3			11-JUN-2024	16-JUN-2024	8	6	Publish Date	16-JUN-2024	2	Y	Social Sciences	Book Review	Y	Y		Taylor Gill	Standard				17-JUN-2024	N		Not Available for Open Access	11-JUN-24	11-JUN-24
CBJM	Fiona McLeod	Saloni Jaikumar Jain	SALONI(IS9787)	Online First	2367797		Published Online	{backlog}		2			11-JUN-2024	13-JUN-2024	8	2	Publish Date	13-JUN-2024	6	Y	Social Sciences	Book Review	Y	Y		Taylor Gill	Standard				13-JUN-2024	N		Not Available for Open Access	11-JUN-24	12-JUN-24
CBJM	Fiona McLeod	Saloni Jaikumar Jain	SALONI(IS9787)	Online First	2367798		Published Online	{backlog}		2			11-JUN-2024	13-JUN-2024	8	2	Publish Date	13-JUN-2024	6	Y	Social Sciences	Book Review	Y	Y		Taylor Gill	Standard				13-JUN-2024	N		Not Available for Open Access	11-JUN-24	12-JUN-24
CBJM	Fiona McLeod	Saloni Jaikumar Jain	SALONI(IS9787)	Online First	2367799		Published Online	{backlog}		2			11-JUN-2024	16-JUN-2024	8	6	Publish Date	16-JUN-2024	2	Y	Social Sciences	Book Review	Y	Y		Taylor Gill	Standard				17-JUN-2024	N		Not Available for Open Access	11-JUN-24	13-JUN-24
CBJM	Fiona McLeod	Saloni Jaikumar Jain	SALONI(IS9787)	Online First	2367800		Published Online	{backlog}		3			11-JUN-2024	13-JUN-2024	8	2	Publish Date	13-JUN-2024	6	Y	Social Sciences	Book Review	Y	Y		Taylor Gill	Standard				13-JUN-2024	N		Not Available for Open Access	11-JUN-24	12-JUN-24
CBRE	Stephen Kirton	Thibika Suvedaranyam	THIBIKAS(IS6581)	Online First	2304202	230323211	Published Online	{backlog}		15	08-JAN-2024	18-FEB-2023	09-JAN-2024	21-JAN-2024	162	12	Publish Date	21-JAN-2024	150	Y	Behavioural Sciences & Education	Research Article	Y	Y		Amy Hawkes	Standard				21-JAN-2024	N		Open Select Available	09-JAN-24	19-JAN-24
CBRE	Stephen Kirton	Thibika Suvedaranyam	THIBIKAS(IS6581)	Online First	2304693	237845213	Published Online	{backlog}		10	08-JAN-2024	03-AUG-2023	09-JAN-2024	21-JAN-2024	161	11	Publish Date	21-JAN-2024	150	Y	Behavioural Sciences & Education	Research Article	Y	Y		Amy Hawkes	Standard				21-JAN-2024	N		Open Access Authorized	15-JAN-24	12-JAN-24
CBRE	Stephen Kirton	Thibika Suvedaranyam	THIBIKAS(IS6581)	Online First	2305859	230535232	Published Online	{backlog}		11	09-JAN-2024	29-AUG-2023	12-JAN-2024	06-FEB-2024	159	26	Publish Date	06-FEB-2024	134	Y	Behavioural Sciences & Education	Report	Y	Y		Amy Hawkes	Standard				07-FEB-2024	N		Open Select Available	16-JAN-24	29-JAN-24
CBRE	Stephen Kirton	Thibika Suvedaranyam	THIBIKAS(IS6581)	Online First	2315550	239996088	Published Online	{backlog}		20	19-JAN-2024	17-MAY-2023	04-FEB-2024	12-FEB-2024	135	7	Publish Date	12-FEB-2024	128	Y	Behavioural Sciences & Education	Research Article	Y	Y		Amy Hawkes	Standard				12-FEB-2024	N		Open Access Authorized	06-FEB-24	06-FEB-24
CBRE	Stephen Kirton	Thibika Suvedaranyam	THIBIKAS(IS6581)	Online First	2315551	234454423	Published Online	{backlog}		19	19-JAN-2024	24-JUL-2023	04-FEB-2024	13-FEB-2024	135	8	Publish Date	13-FEB-2024	127	Y	Behavioural Sciences & Education	Research Article	Y	Y		Amy Hawkes	Standard				13-FEB-2024	N		Open Select Available	04-FEB-24	05-FEB-24
CBRE	Stephen Kirton	Thibika Suvedaranyam	THIBIKAS(IS6581)	Online First	2319805	244118006	Published Online	{backlog}		13	13-FEB-2024	08-JAN-2024	14-FEB-2024	20-FEB-2024	126	7	Publish Date	20-FEB-2024	119	Y	Behavioural Sciences & Education	Research Article	Y	Y		Amy Hawkes	Standard				21-FEB-2024	N		Open Access Authorized	16-FEB-24	14-FEB-24
CBRE	Stephen Kirton	Thibika Suvedaranyam	THIBIKAS(IS6581)	Online First	2321924	235587436	Published Online	{backlog}		11	19-FEB-2024	03-FEB-2023	19-FEB-2024	01-MAR-2024	120	11	Publish Date	01-MAR-2024	110	Y	Behavioural Sciences & Education	Report	Y	Y		Amy Hawkes	Standard				01-MAR-2024	N		Open Access Authorized	22-FEB-24	20-FEB-24
CBRE	Stephen Kirton	Thibika Suvedaranyam	THIBIKAS(IS6581)	Online First	2330908	237541489	Published Online	{backlog}		19	12-MAR-2024	06-JUL-2023	12-MAR-2024	22-MAR-2024	98	10	Publish Date	22-MAR-2024	89	Y	Behavioural Sciences & Education	Research Article	Y	Y		Amy Hawkes	Standard				22-MAR-2024	N		Open Access Authorized	19-MAR-24	19-MAR-24
CBRE	Stephen Kirton	Thibika Suvedaranyam	THIBIKAS(IS6581)	Online First	2330921	245259312	Published Online	{backlog}		13	08-MAR-2024	11-JAN-2024	12-MAR-2024	18-MAR-2024	98	6	Publish Date	18-MAR-2024	92	Y	Behavioural Sciences & Education	Research Article	Y	Y		Amy Hawkes	Standard				18-MAR-2024	N		Open Access Authorized	15-MAR-24	13-MAR-24
CBRE	Stephen Kirton	Thibika Suvedaranyam	THIBIKAS(IS6581)	Online First	2336533	231485496	Published Online	{backlog}		11	25-MAR-2024	28-JUL-2023	26-MAR-2024	17-APR-2024	85	23	Publish Date	17-APR-2024	62	Y	Behavioural Sciences & Education	Research Article	Y	Y		Amy Hawkes	Standard	SI			17-APR-2024	N		Open Access Authorized	27-MAR-24	15-APR-24
CBRE	Stephen Kirton	Thibika Suvedaranyam	THIBIKAS(IS6581)	Online First	2336545	231478549	Published Online	{backlog}		14	25-MAR-2024	12-SEP-2023	26-MAR-2024	04-APR-2024	84	9	Publish Date	04-APR-2024	76	Y	Behavioural Sciences & Education	Research Article	Y	Y		Amy Hawkes	Standard				04-APR-2024	N		Open Select Available	26-MAR-24	27-MAR-24
CBRE	Stephen Kirton	Thibika Suvedaranyam	THIBIKAS(IS6581)	Online First	2338818	237437907	Published Online	{backlog}		9	01-APR-2024	30-SEP-2023	01-APR-2024	14-MAY-2024	78	43	Publish Date	14-MAY-2024	36	Y	Behavioural Sciences & Education	Report	Y	Y		Amy Hawkes	Standard				14-MAY-2024	N		Open Access Authorized	09-APR-24	05-APR-24
CBRE	Stephen Kirton	Thibika Suvedaranyam	THIBIKAS(IS6581)	Online First	2344176	234423193	Published Online	{backlog}		14	13-APR-2024	07-JUN-2023	14-APR-2024	23-APR-2024	66	10	Publish Date	23-APR-2024	56	Y	Behavioural Sciences & Education	Research Article	Y	Y		Amy Hawkes	Standard				23-APR-2024	N		Open Access Authorized	18-APR-24	18-APR-24
CBRE	Stephen Kirton	Thibika Suvedaranyam	THIBIKAS(IS6581)	Online First	2344173	231593232	Published Online	{backlog}		13	13-APR-2024	22-MAY-2023	14-APR-2024	23-APR-2024	65	8	Publish Date	23-APR-2024	57	Y	Behavioural Sciences & Education	Research Article	Y	Y		Amy Hawkes	Standard				23-APR-2024	N		Open Select Available	14-APR-24	15-APR-24
CBRE	Stephen Kirton	Thibika Suvedaranyam	THIBIKAS(IS6581)	Online First	2345213	238340276	Published Online	{backlog}		15	16-APR-2024	23-SEP-2023	17-APR-2024	27-MAY-2024	63	41	Publish Date	27-MAY-2024	23	Y	Behavioural Sciences & Education	Report	Y	Y		Amy Hawkes	Standard				27-MAY-2024	N		Open Select Available	20-APR-24	23-APR-24
CBRE	Stephen Kirton	Thibika Suvedaranyam	THIBIKAS(IS6581)	Online First	2353042	236519989	Published Online	{backlog}		15	06-MAY-2024	09-AUG-2023	06-MAY-2024	06-JUN-2024	44	31	Publish Date	06-JUN-2024	13	Y	Behavioural Sciences & Education	Research Article	Y	Y		Amy Hawkes	Standard				06-JUN-2024	N		Open Access Authorized	16-MAY-24	15-MAY-24
CBRE	Stephen Kirton	Thibika Suvedaranyam	THIBIKAS(IS6581)	Online First	2355219	230709098	Published Online	{backlog}		12	10-MAY-2024	31-JUL-2023	10-MAY-2024	19-MAY-2024	40	9	Publish Date	19-MAY-2024	31	Y	Behavioural Sciences & Education	Research Article	Y	Y		Amy Hawkes	Standard				19-MAY-2024	N		Open Access Authorized	14-MAY-24	14-MAY-24
CBRE	Stephen Kirton	Thibika Suvedaranyam	THIBIKAS(IS6581)	Online First	2367197	237535118	Published Online	{backlog}		16	08-JUN-2024	12-AUG-2023	09-JUN-2024	18-JUN-2024	9	9	Publish Date	18-JUN-2024	0	Y	Behavioural Sciences & Education	Research Article	Y	Y		Amy Hawkes	Standard				18-JUN-2024	N		Open Select Available	09-JUN-24	10-JUN-24
CBRE	Stephen Kirton	Thibika Suvedaranyam	THIBIKAS(IS6581)	Online First	2368888	232283132	Proofs Out	{backlog}		16	12-JUN-2024	07-JUN-2023	13-JUN-2024		6		To Proofs	17-JUN-2024	2	Y	Behavioural Sciences & Education	Research Article	Y	Y		Amy Hawkes	Standard					N		Open Access Authorized	14-JUN-24
CBRE	Stephen Kirton	Thibika Suvedaranyam	THIBIKAS(IS6581)	Online First	2369280	242694870	Author Proofs Returned	{backlog}		3	12-JUN-2024	19-JAN-2024	14-JUN-2024		5		Author Proofs Returned	19-JUN-2024	0	Y	Behavioural Sciences & Education	Book Review	Y	Y		Amy Hawkes	Standard					N		Not Available for Open Access	14-JUN-24	14-JUN-24
CBRE	Stephen Kirton	Thibika Suvedaranyam	THIBIKAS(IS6581)	Online First	2369283	234279651	Online File Received	{backlog}		11	13-JUN-2024	17-OCT-2023	14-JUN-2024		5		Final Online Files Received	18-JUN-2024	1	Y	Behavioural Sciences & Education	Research Article	Y	Y		Amy Hawkes	Standard					Y	Author: Additional proof cycle author	Open Access Authorized	14-JUN-24	14-JUN-24
CCJE	Miki Quddus	Mageshwari Selvakumar	MAGESHWARI(IS10714)	Online First	2367484	221077897	Initial Typesetting	{backlog}			10-JUN-2024	11-FEB-2023	10-JUN-2024		9		To Initial Typesetting	17-JUN-2024	2	Y	Behavioural Sciences & Education	Research Article	Y	Y		Rachel Andrews	Standard					N		Open Select Available	10-JUN-24	11-JUN-24
CCJE	Miki Quddus	Mageshwari Selvakumar	MAGESHWARI(IS10714)	Online First	2369576	236857101	Initial Typesetting	{backlog}			11-JUN-2024	17-JUL-2023	14-JUN-2024		5		To Initial Typesetting	17-JUN-2024	2	Y	Behavioural Sciences & Education	Research Article	Y	Y		Rachel Andrews	Standard					N		Open Access Selected	15-JUN-24	15-JUN-24
CCJE	Miki Quddus	Mageshwari Selvakumar	MAGESHWARI(IS10714)	Online First	2369573	233421162	Initial Typesetting	{backlog}			11-JUN-2024	12-DEC-2023	14-JUN-2024		4		To Initial Typesetting	14-JUN-2024	4	Y	Behavioural Sciences & Education	Research Article	Y	Y		Rachel Andrews	Standard					N		Open Access Authorized	19-JUN-24	15-JUN-24
CCON	Stephen Kirton	Revathypriya Arunagiri	REVATHYPRIYAA(IS6394)	Online First	2285696	223139281	Online File Received	{backlog}		16	02-NOV-2023	20-OCT-2022	16-NOV-2023		216		Final Online Files Received	27-NOV-2023	205	Y	Humanities, Media, and the Arts	Research Article	Y	Y		Miri Taffel	Standard					Y	Author: Additional queries raised with author; waiting response	Open Select Available	16-NOV-23	17-NOV-23
CCON	Stephen Kirton	Revathypriya Arunagiri	REVATHYPRIYAA(IS6394)	Online First	2285698	231354012	Published Online	{backlog}		14	31-OCT-2023	09-JUL-2023	16-NOV-2023	25-NOV-2023	216	9	Publish Date	25-NOV-2023	207	Y	Humanities, Media, and the Arts	Research Article	Y	Y		Miri Taffel	Standard	SI			25-NOV-2023	N		Open Access Authorized	23-NOV-23	20-NOV-23
CCON	Stephen Kirton	Revathypriya Arunagiri	REVATHYPRIYAA(IS6394)	Online First	2286204	231441580	Published Online	{backlog}		16	08-NOV-2023	30-MAY-2023	17-NOV-2023	23-NOV-2023	215	7	Publish Date	23-NOV-2023	209	Y	Humanities, Media, and the Arts	Research Article	Y	Y		Miri Taffel	Standard	SI			23-NOV-2023	N		Open Access Authorized	21-NOV-23	17-NOV-23
CCON	Stephen Kirton	Revathypriya Arunagiri	REVATHYPRIYAA(IS6394)	Online First	2286208	238195241	Published Online	{backlog}		21	10-NOV-2023	09-JUN-2023	17-NOV-2023	04-DEC-2023	215	17	Publish Date	04-DEC-2023	198	Y	Humanities, Media, and the Arts	Research Article	Y	Y		Miri Taffel	Standard	SI			04-DEC-2023	N		Open Select Available	17-NOV-23	18-NOV-23
CCON	Stephen Kirton	Revathypriya Arunagiri	REVATHYPRIYAA(IS6394)	Online First	2296344	234066903	Published Online	{backlog}		15	11-DEC-2023	18-MAY-2023	14-DEC-2023	26-DEC-2023	188	12	Publish Date	26-DEC-2023	176	Y	Humanities, Media, and the Arts	Research Article	Y	Y		Miri Taffel	Standard	SI			26-DEC-2023	N		Open Access Authorized	22-DEC-23	22-DEC-23
CCON	Stephen Kirton	Revathypriya Arunagiri	REVATHYPRIYAA(IS6394)	Online First	2296342	220074247	Published Online	{backlog}		15	13-DEC-2023	06-DEC-2022	14-DEC-2023	18-DEC-2023	187	4	Publish Date	18-DEC-2023	183	Y	Humanities, Media, and the Arts	Research Article	Y	Y		Miri Taffel	Standard				19-DEC-2023	N		Open Select Available	14-DEC-23	15-DEC-23
CCON	Stephen Kirton	Revathypriya Arunagiri	REVATHYPRIYAA(IS6394)	Online First	2306238	230575731	Published Online	{backlog}		12	12-JAN-2024	16-JUL-2023	13-JAN-2024	23-JAN-2024	158	10	Publish Date	23-JAN-2024	148	Y	Humanities, Media, and the Arts	Research Article	Y	Y		Miri Taffel	Standard	SI			23-JAN-2024	N		Open Select Available	13-JAN-24	16-JAN-24
CCON	Stephen Kirton	Revathypriya Arunagiri	REVATHYPRIYAA(IS6394)	Online First	2309298	230752151	Published Online	{backlog}		12	16-JAN-2024	26-JUL-2023	20-JAN-2024	11-APR-2024	151	82	Publish Date	11-APR-2024	69	Y	Humanities, Media, and the Arts	Research Article	Y	Y		Miri Taffel	Standard	SI			11-APR-2024	N		Open Access Authorized	16-FEB-24	16-FEB-24
CCON	Stephen Kirton	Revathypriya Arunagiri	REVATHYPRIYAA(IS6394)	Online First	2321303	237133811	Published Online	{backlog}		12	14-FEB-2024	13-OCT-2023	16-FEB-2024	29-FEB-2024	124	13	Publish Date	29-FEB-2024	111	Y	Humanities, Media, and the Arts	Research Article	Y	Y		Miri Taffel	Standard	SI			29-FEB-2024	N		Open Select Available	16-FEB-24	17-FEB-24
CCON	Stephen Kirton	Revathypriya Arunagiri	REVATHYPRIYAA(IS6394)	Online First	2321305	237898863	Published Online	{backlog}		15	16-FEB-2024	27-OCT-2023	16-FEB-2024	15-MAR-2024	124	28	Publish Date	15-MAR-2024	96	Y	Humanities, Media, and the Arts	Research Article	Y	Y		Miri Taffel	Standard	SI			15-MAR-2024	N		Open Select Available	23-FEB-24	27-FEB-24
CCON	Stephen Kirton	Revathypriya Arunagiri	REVATHYPRIYAA(IS6394)	Online First	2328216	231463109	Published Online	{backlog}		15	29-FEB-2024	01-MAY-2023	05-MAR-2024	08-MAR-2024	106	3	Publish Date	08-MAR-2024	103	Y	Humanities, Media, and the Arts	Research Article	Y	Y		Miri Taffel	Standard	SI			08-MAR-2024	N		Open Select Available	05-MAR-24	08-MAR-24
CCON	Stephen Kirton	Revathypriya Arunagiri	REVATHYPRIYAA(IS6394)	Online First	2328222	238587432	Published Online	{backlog}		13	27-FEB-2024	28-JUL-2023	05-MAR-2024	18-MAR-2024	106	13	Publish Date	18-MAR-2024	93	Y	Humanities, Media, and the Arts	Research Article	Y	Y		Miri Taffel	Standard	SI			18-MAR-2024	N		Open Access Authorized	06-MAR-24	06-MAR-24
CCON	Stephen Kirton	Revathypriya Arunagiri	REVATHYPRIYAA(IS6394)	Online First	2331796	236143503	Published Online	{backlog}		16	05-MAR-2024	25-JUL-2023	14-MAR-2024	22-MAR-2024	97	8	Publish Date	22-MAR-2024	89	Y	Humanities, Media, and the Arts	Research Article	Y	Y		Miri Taffel	Standard				22-MAR-2024	N		Open Access Authorized	22-MAR-24	14-MAR-24
CCON	Stephen Kirton	Revathypriya Arunagiri	REVATHYPRIYAA(IS6394)	Online First	2335505	232740006	Published Online	{backlog}		18	19-MAR-2024	17-MAY-2023	23-MAR-2024	04-APR-2024	88	13	Publish Date	04-APR-2024	75	Y	Humanities, Media, and the Arts	Research Article	Y	Y		Miri Taffel	Standard	SI			05-APR-2024	N		Open Access Authorized	28-MAR-24	26-MAR-24
CCON	Stephen Kirton	Revathypriya Arunagiri	REVATHYPRIYAA(IS6394)	Online First	2336186	231762582	Published Online	{backlog}		13	19-MAR-2024	23-AUG-2023	26-MAR-2024	29-MAR-2024	85	4	Publish Date	29-MAR-2024	82	Y	Humanities, Media, and the Arts	Research Article	Y	Y		Miri Taffel	Standard	SI			29-MAR-2024	N		Open Access Authorized	28-MAR-24	26-MAR-24
CCON	Stephen Kirton	Revathypriya Arunagiri	REVATHYPRIYAA(IS6394)	Online First	2338477	232604098	Published Online	{backlog}		14	25-MAR-2024	05-JUL-2023	30-MAR-2024	10-APR-2024	81	11	Publish Date	10-APR-2024	70	Y	Humanities, Media, and the Arts	Research Article	Y	Y		Miri Taffel	Standard	SI			10-APR-2024	N		Open Select Available	02-APR-24	05-APR-24
CCON	Stephen Kirton	Revathypriya Arunagiri	REVATHYPRIYAA(IS6394)	Online First	2338478	232976635	Published Online	{backlog}		15	19-MAR-2024	13-OCT-2023	30-MAR-2024	10-APR-2024	81	11	Publish Date	10-APR-2024	70	Y	Humanities, Media, and the Arts	Research Article	Y	Y		Miri Taffel	Standard	SI			10-APR-2024	N		Open Access Authorized	05-APR-24	01-APR-24
CCON	Stephen Kirton	Revathypriya Arunagiri	REVATHYPRIYAA(IS6394)	Online First	2340009	225115440	Online File Received	{backlog}		16	01-APR-2024	03-JUN-2022	04-APR-2024		76		Final Online Files Received	06-MAY-2024	44	Y	Humanities, Media, and the Arts	Research Article	Y	Y		Miri Taffel	Standard					Y	Author: Additional queries raised with author; waiting response	Open Access Authorized	06-MAY-24	06-MAY-24
CCON	Stephen Kirton	Revathypriya Arunagiri	REVATHYPRIYAA(IS6394)	Online First	2344077	235082936	Published Online	{backlog}		12	26-FEB-2024	06-JUL-2023	13-APR-2024	17-APR-2024	67	5	Publish Date	17-APR-2024	63	Y	Humanities, Media, and the Arts	Research Article	Y	Y		Miri Taffel	Standard	SI			17-APR-2024	N		Open Access Authorized	15-APR-24	14-APR-24
CCON	Stephen Kirton	Revathypriya Arunagiri	REVATHYPRIYAA(IS6394)	Online First	2354247	244058800	Published Online	{backlog}		13	08-MAY-2024	24-FEB-2024	08-MAY-2024	16-MAY-2024	42	8	Publish Date	16-MAY-2024	34	Y	Humanities, Media, and the Arts	Research Article	Y	Y		Miri Taffel	Standard	SI			16-MAY-2024	N		Open Access Authorized	10-MAY-24	10-MAY-24
CCON	Stephen Kirton	Revathypriya Arunagiri	REVATHYPRIYAA(IS6394)	Online First	2361251	239229264	Online File Received	{backlog}		18	21-MAY-2024	21-AUG-2023	25-MAY-2024		25		Final Online Files Received	15-JUN-2024	4	Y	Humanities, Media, and the Arts	Research Article	Y	Y		Miri Taffel	Standard	SI				Y	Author: Additional queries raised with author; waiting response	Open Access Authorized	07-JUN-24	27-MAY-24
CCON	Stephen Kirton	Revathypriya Arunagiri	REVATHYPRIYAA(IS6394)	Online First	2365875	231372490	Published Online	{backlog}		16	30-MAY-2024	16-JAN-2024	06-JUN-2024	13-JUN-2024	13	7	Publish Date	13-JUN-2024	6	Y	Humanities, Media, and the Arts	Research Article	Y	Y		Miri Taffel	Standard	SI			13-JUN-2024	N		Open Access Authorized	10-JUN-24	07-JUN-24
CCON	Stephen Kirton	Revathypriya Arunagiri	REVATHYPRIYAA(IS6394)	Online First	2367043	246326472	Online File Received	{backlog}		15	07-JUN-2024	27-MAR-2024	08-JUN-2024		11		Final Online Files Received	19-JUN-2024	0	Y	Humanities, Media, and the Arts	Research Article	Y	Y		Miri Taffel	Standard	SI				Y	Author: Additional queries raised with author; waiting response	Open Access Authorized	13-JUN-24	12-JUN-24
CCON	Stephen Kirton	Revathypriya Arunagiri	REVATHYPRIYAA(IS6394)	Online First	2367249	241473012	Final Typesetting	{backlog}		19	07-JUN-2024	05-FEB-2024	09-JUN-2024		10		Final Pages Request to Typesetter	17-JUN-2024	2	Y	Humanities, Media, and the Arts	Research Article	Y	Y		Miri Taffel	Standard	SI				Y	Author: Additional queries raised with author; waiting response	Open Access Authorized	11-JUN-24	11-JUN-24
CCON	Stephen Kirton	Revathypriya Arunagiri	REVATHYPRIYAA(IS6394)	Online First	2367245	239694673	Published Online	{backlog}		15	07-JUN-2024	12-JUN-2023	09-JUN-2024	13-JUN-2024	9	4	Publish Date	13-JUN-2024	6	Y	Humanities, Media, and the Arts	Research Article	Y	Y		Miri Taffel	Standard				13-JUN-2024	N		Open Select Available	09-JUN-24	11-JUN-24
CCPQ	Miki Quddus	Sharmila Sathiyamurthy	Sharmila(IS10480)	Online First	2224243	221067621	Published Online	{backlog}		21	08-JUN-2023	16-JUL-2022	08-JUN-2023	23-JUL-2023	377	46	Publish Date	23-JUL-2023	332	Y	Behavioural Sciences & Education	Research Article	Y	Y		Richard Hardiman	Standard				23-JUL-2023	N		Open Select Available	08-JUN-23	09-JUN-23
CCPQ	Miki Quddus	Sharmila Sathiyamurthy	Sharmila(IS10480)	Online First	2225045	221989132	Published Online	{backlog}		22	05-JUN-2023	25-AUG-2022	10-JUN-2023	09-OCT-2023	375	122	Publish Date	09-OCT-2023	253	Y	Behavioural Sciences & Education	Research Article	Y	Y		Richard Hardiman	Standard				10-OCT-2023	N		Open Access Authorized	10-JUN-23	02-OCT-23
CCPQ	Miki Quddus	Sharmila Sathiyamurthy	Sharmila(IS10480)	Online First	2225033	238336743	Published Online	{backlog}		22	10-JUN-2023	27-FEB-2023	10-JUN-2023	18-JUN-2023	374	7	Publish Date	18-JUN-2023	367	Y	Behavioural Sciences & Education	Report	Y	Y		Richard Hardiman	Standard				18-JUN-2023	N		Open Select Available	10-JUN-23	11-JUN-23
CCPQ	Miki Quddus	Sharmila Sathiyamurthy	Sharmila(IS10480)	Online First	2227133	224133434	Published Online	{backlog}			15-JUN-2023	03-JUN-2022	15-JUN-2023	19-JUN-2023	369	4	Publish Date	19-JUN-2023	366	Y	Behavioural Sciences & Education	Research Article	Y	Y		Richard Hardiman	Standard				19-JUN-2023	N		Open Select Available	15-JUN-23	16-JUN-23
CCPQ	Miki Quddus	Sharmila Sathiyamurthy	Sharmila(IS10480)	Online First	2230546	CCPQ-2021-0105	Published Online	{backlog}		22	25-JUN-2023	30-SEP-2021	25-JUN-2023	02-JUL-2023	360	8	Publish Date	02-JUL-2023	353	Y	Behavioural Sciences & Education	Research Article	Y	Y		Richard Hardiman	Standard				02-JUL-2023	N		Open Select Available	25-JUN-23	26-JUN-23
CCPQ	Miki Quddus	Sharmila Sathiyamurthy	Sharmila(IS10480)	Online First	2232320	228625854	Published Online	{backlog}		29	29-JUN-2023	10-OCT-2022	29-JUN-2023	11-JUL-2023	356	13	Publish Date	11-JUL-2023	344	Y	Behavioural Sciences & Education	Research Article	Y	Y		Richard Hardiman	Standard				11-JUL-2023	N		Open Access Authorized	07-JUL-23	03-JUL-23
CCPQ	Miki Quddus	Sharmila Sathiyamurthy	Sharmila(IS10480)	Online First	2241031	227534469	Published Online	{backlog}		25	21-JUN-2023	27-SEP-2022	22-JUL-2023	29-JUL-2023	332	7	Publish Date	29-JUL-2023	326	Y	Behavioural Sciences & Education	Research Article	Y	Y		Richard Hardiman	Standard				29-JUL-2023	N		Open Access Authorized	27-JUL-23	26-JUL-23
CCPQ	Miki Quddus	Sharmila Sathiyamurthy	Sharmila(IS10480)	Online First	2243725		Published Online	{backlog}		1			31-JUL-2023	16-AUG-2023	324	16	Publish Date	16-AUG-2023	308	Y	Behavioural Sciences & Education	Retraction	N	N		Richard Hardiman	Standard				16-AUG-2023	N		Complimentary Free Access	31-JUL-23
CCPQ	Miki Quddus	Sharmila Sathiyamurthy	Sharmila(IS10480)	Online First	2243742		Published Online	{backlog}		1			31-JUL-2023	26-OCT-2023	324	88	Publish Date	26-OCT-2023	236	Y	Behavioural Sciences & Education	Retraction	N	N		Richard Hardiman	Standard				27-OCT-2023	N		Complimentary Free Access	31-JUL-23
CCPQ	Miki Quddus	Sharmila Sathiyamurthy	Sharmila(IS10480)	Online First	2243744		Published Online	{backlog}		1			31-JUL-2023	14-AUG-2023	324	14	Publish Date	14-AUG-2023	310	Y	Behavioural Sciences & Education	Retraction	N	N		Richard Hardiman	Standard				14-AUG-2023	N		Complimentary Free Access	31-JUL-23
CCPQ	Miki Quddus	Sharmila Sathiyamurthy	Sharmila(IS10480)	Online First	2243745		Published Online	{backlog}		1			31-JUL-2023	10-OCT-2023	324	71	Publish Date	10-OCT-2023	253	Y	Behavioural Sciences & Education	Retraction	N	N		Richard Hardiman	Standard				10-OCT-2023	N		Complimentary Free Access	02-AUG-23
CCPQ	Miki Quddus	Sharmila Sathiyamurthy	Sharmila(IS10480)	Online First	2252770	229377411	Published Online	{backlog}		22	24-AUG-2023	14-JUL-2022	24-AUG-2023	14-NOV-2023	299	81	Publish Date	14-NOV-2023	218	Y	Behavioural Sciences & Education	Research Article	Y	Y		Richard Hardiman	Standard				14-NOV-2023	N		Open Select Available	24-AUG-23	27-AUG-23
CCPQ	Miki Quddus	Sharmila Sathiyamurthy	Sharmila(IS10480)	Online First	2254726	235576309	Published Online	{backlog}		25	29-AUG-2023	13-JAN-2023	31-AUG-2023	10-SEP-2023	293	11	Publish Date	10-SEP-2023	283	Y	Behavioural Sciences & Education	Research Article	Y	Y		Richard Hardiman	Standard				10-SEP-2023	N		Open Access Authorized	06-SEP-23	31-AUG-23
CCPQ	Miki Quddus	Sharmila Sathiyamurthy	Sharmila(IS10480)	Online First	2255989	226432238	Published Online	{backlog}		24	03-SEP-2023	31-MAR-2022	03-SEP-2023	12-SEP-2023	290	10	Publish Date	12-SEP-2023	281	Y	Behavioural Sciences & Education	Research Article	Y	Y		Richard Hardiman	Standard				12-SEP-2023	N		Open Select Available	03-SEP-23	12-SEP-23
CCPQ	Miki Quddus	Sharmila Sathiyamurthy	Sharmila(IS10480)	Online First	2256273	223737322	Published Online	{backlog}		18	04-SEP-2023	05-MAY-2022	04-SEP-2023	10-SEP-2023	288	6	Publish Date	10-SEP-2023	282	Y	Behavioural Sciences & Education	Report	Y	Y		Richard Hardiman	Standard				10-SEP-2023	N		Open Select Available	04-SEP-23	05-SEP-23
CCPQ	Miki Quddus	Sharmila Sathiyamurthy	Sharmila(IS10480)	Online First	2274607	236793753	Published Online	{backlog}		24	19-OCT-2023	06-JUN-2023	20-OCT-2023	30-OCT-2023	243	10	Publish Date	30-OCT-2023	233	Y	Behavioural Sciences & Education	Research Article	Y	Y		Richard Hardiman	Standard				30-OCT-2023	N		Open Select Available	20-OCT-23	20-OCT-23
CCPQ	Miki Quddus	Sharmila Sathiyamurthy	Sharmila(IS10480)	Online First	2276219	234213391	Published Online	{backlog}		20	23-OCT-2023	06-AUG-2023	24-OCT-2023	02-NOV-2023	238	8	Publish Date	02-NOV-2023	230	Y	Behavioural Sciences & Education	Research Article	Y	Y		Richard Hardiman	Standard				02-NOV-2023	N		Open Select Available	01-NOV-23	08-MAR-24
CCPQ	Miki Quddus	Sharmila Sathiyamurthy	Sharmila(IS10480)	Online First	2276998		Published Online	{backlog}		2			26-OCT-2023	14-NOV-2023	237	20	Publish Date	14-NOV-2023	217	Y	Behavioural Sciences & Education	Correction	N	N		Richard Hardiman	Standard				14-NOV-2023	N		Complimentary Free Access	26-OCT-23
CCPQ	Miki Quddus	Sharmila Sathiyamurthy	Sharmila(IS10480)	Online First	2277318	235631634	Published Online	{backlog}		17	26-OCT-2023	07-MAR-2023	26-OCT-2023	09-NOV-2023	236	13	Publish Date	09-NOV-2023	223	Y	Behavioural Sciences & Education	Research Article	Y	Y		Richard Hardiman	Standard				09-NOV-2023	N		Open Select Available	26-OCT-23	06-NOV-23
CCPQ	Miki Quddus	Sharmila Sathiyamurthy	Sharmila(IS10480)	Online First	2281946	220438109	Published Online	{backlog}		24	06-NOV-2023	13-DEC-2022	07-NOV-2023	11-DEC-2023	225	35	Publish Date	11-DEC-2023	190	Y	Behavioural Sciences & Education	Research Article	Y	Y		Richard Hardiman	Standard				12-DEC-2023	N		Open Select Available	07-NOV-23	08-NOV-23
CCPQ	Miki Quddus	Sharmila Sathiyamurthy	Sharmila(IS10480)	Online First	2291199	230813215	Published Online	{backlog}		22	29-NOV-2023	08-MAY-2023	01-DEC-2023	10-JAN-2024	201	41	Publish Date	10-JAN-2024	161	Y	Behavioural Sciences & Education	Research Article	Y	Y		Richard Hardiman	Standard				10-JAN-2024	N		Open Access Authorized	06-DEC-23	04-DEC-23
CCPQ	Miki Quddus	Sharmila Sathiyamurthy	Sharmila(IS10480)	Online First	2292208	239034093	Published Online	{backlog}		22	30-NOV-2023	02-OCT-2023	04-DEC-2023	14-DEC-2023	197	10	Publish Date	14-DEC-2023	188	Y	Behavioural Sciences & Education	Research Article	Y	Y		Richard Hardiman	Standard				14-DEC-2023	N		Open Select Available	05-DEC-23	06-DEC-23
CCPQ	Miki Quddus	Sharmila Sathiyamurthy	Sharmila(IS10480)	Online First	2292212	228883173	Published Online	{backlog}		26	30-NOV-2023	08-MAY-2022	04-DEC-2023	09-DEC-2023	197	4	Publish Date	09-DEC-2023	193	Y	Behavioural Sciences & Education	Research Article	Y	Y		Richard Hardiman	Standard				09-DEC-2023	N		Open Select Available	05-DEC-23	06-DEC-23
CCPQ	Miki Quddus	Sharmila Sathiyamurthy	Sharmila(IS10480)	Online First	2297883	239610071	Published Online	{backlog}		22	17-DEC-2023	11-JUL-2023	19-DEC-2023	22-DEC-2023	183	3	Publish Date	22-DEC-2023	180	Y	Behavioural Sciences & Education	Research Article	Y	Y		Richard Hardiman	Standard				22-DEC-2023	N		Open Select Available	19-DEC-23	19-DEC-23
CCPQ	Miki Quddus	Sharmila Sathiyamurthy	Sharmila(IS10480)	Online First	2302228		Published Online	{backlog}		1			03-JAN-2024	10-JAN-2024	168	8	Publish Date	10-JAN-2024	161	Y	Behavioural Sciences & Education	Correction	N	N		Richard Hardiman	Standard				10-JAN-2024	N		Complimentary Free Access	03-JAN-24
CCPQ	Miki Quddus	Sharmila Sathiyamurthy	Sharmila(IS10480)	Online First	2304299	229214099	Published Online	{backlog}		19	19-DEC-2023	03-NOV-2022	09-JAN-2024	19-JAN-2024	162	11	Publish Date	19-JAN-2024	151	Y	Behavioural Sciences & Education	Research Article	Y	Y		Richard Hardiman	Standard				20-JAN-2024	N		Open Select Available	09-JAN-24	10-JAN-24
CCPQ	Miki Quddus	Sharmila Sathiyamurthy	Sharmila(IS10480)	Online First	2331441	231373650	Published Online	{backlog}		20	13-MAR-2024	15-FEB-2023	14-MAR-2024	05-APR-2024	97	22	Publish Date	05-APR-2024	75	Y	Behavioural Sciences & Education	Research Article	Y	Y		Richard Hardiman	Standard				05-APR-2024	N		Open Access Authorized	02-APR-24	18-MAR-24
CCPQ	Miki Quddus	Sharmila Sathiyamurthy	Sharmila(IS10480)	Online First	2332623	238404477	Published Online	{backlog}		17	14-MAR-2024	12-JUN-2023	16-MAR-2024	26-MAR-2024	95	11	Publish Date	26-MAR-2024	85	Y	Behavioural Sciences & Education	Research Article	Y	Y		Richard Hardiman	Standard				26-MAR-2024	N		Open Select Available	16-MAR-24	22-MAR-24
CCPQ	Miki Quddus	Sharmila Sathiyamurthy	Sharmila(IS10480)	Online First	2333375	230092726	Published Online	{backlog}		26	18-MAR-2024	30-AUG-2023	19-MAR-2024	25-MAR-2024	92	6	Publish Date	25-MAR-2024	86	Y	Behavioural Sciences & Education	Research Article	Y	Y		Richard Hardiman	Standard				25-MAR-2024	N		Open Select Available	19-MAR-24	20-MAR-24
CCPQ	Miki Quddus	Sharmila Sathiyamurthy	Sharmila(IS10480)	Online First	2350382	242338076	Published Online	{backlog}		24	28-APR-2024	29-FEB-2024	29-APR-2024	14-MAY-2024	51	16	Publish Date	14-MAY-2024	36	Y	Behavioural Sciences & Education	Report	Y	Y		Richard Hardiman	Standard				14-MAY-2024	N		Open Select Available	29-APR-24	01-MAY-24
CCPQ	Miki Quddus	Sharmila Sathiyamurthy	Sharmila(IS10480)	Online First	2354271	235247556	Published Online	{backlog}		21	08-MAY-2024	31-MAY-2023	08-MAY-2024	21-MAY-2024	42	13	Publish Date	21-MAY-2024	29	Y	Behavioural Sciences & Education	Research Article	Y	Y		Richard Hardiman	Standard				21-MAY-2024	N		Open Select Available	08-MAY-24	10-MAY-24
CCPQ	Miki Quddus	Sharmila Sathiyamurthy	Sharmila(IS10480)	Online First	2354272	238695903	Published Online	{backlog}		27	07-MAY-2024	18-FEB-2023	08-MAY-2024	22-MAY-2024	42	15	Publish Date	22-MAY-2024	27	Y	Behavioural Sciences & Education	Research Article	Y	Y		Richard Hardiman	Standard				23-MAY-2024	N		Open Select Available	08-MAY-24	11-MAY-24
CCPQ	Miki Quddus	Sharmila Sathiyamurthy	Sharmila(IS10480)	Online First	2354277	237600268	Published Online	{backlog}		24	21-APR-2024	24-MAR-2023	08-MAY-2024	21-MAY-2024	42	13	Publish Date	21-MAY-2024	29	Y	Behavioural Sciences & Education	Research Article	Y	Y		Richard Hardiman	Standard				21-MAY-2024	N		Open Select Available	12-MAY-24	13-MAY-24
CCPQ	Miki Quddus	Sharmila Sathiyamurthy	Sharmila(IS10480)	Online First	2354283	230317738	Published Online	{backlog}		27	16-APR-2024	30-DEC-2023	08-MAY-2024	15-MAY-2024	42	7	Publish Date	15-MAY-2024	35	Y	Behavioural Sciences & Education	Research Article	Y	Y		Richard Hardiman	Standard				15-MAY-2024	N		Open Select Available	08-MAY-24	09-MAY-24
CCPQ	Miki Quddus	Sharmila Sathiyamurthy	Sharmila(IS10480)	Online First	2361380	240793717	Published Online	{backlog}		21	25-MAY-2024	09-JAN-2024	25-MAY-2024	06-JUN-2024	24	11	Publish Date	06-JUN-2024	13	Y	Behavioural Sciences & Education	Research Article	Y	Y		Richard Hardiman	Standard				06-JUN-2024	N		Open Access Authorized	28-MAY-24	26-MAY-24
CCPQ	Miki Quddus	Sharmila Sathiyamurthy	Sharmila(IS10480)	Online First	2366859	235005000	Published Online	{backlog}		20	07-JUN-2024	18-APR-2023	08-JUN-2024	14-JUN-2024	10	5	Publish Date	14-JUN-2024	5	Y	Behavioural Sciences & Education	Research Article	Y	Y		Richard Hardiman	Standard				14-JUN-2024	N		Open Select Available	08-JUN-24	13-JUN-24
CCST	Stephen Kirton	Usha Sankar	USHASANKAR(IS6568)	Online First	1984494		Published Online	{backlog}		24	01-JUL-2021	01-DEC-2019	21-SEP-2021	19-OCT-2021	1002	29	Publish Date	19-OCT-2021	974	Y	Social Sciences	Research Article	Y	Y		Amy Hawkes	Standard	SI			19-OCT-2021	N		Open Select Available	21-SEP-21	21-SEP-21
CCST	Stephen Kirton	Usha Sankar	USHASANKAR(IS6568)	Online First	1984504		Published Online	{backlog}		19	26-JUL-2021	14-MAY-2020	21-SEP-2021	26-OCT-2021	1002	35	Publish Date	26-OCT-2021	967	Y	Social Sciences	Research Article	Y	Y		Amy Hawkes	Standard	SI			26-OCT-2021	N		Open Select Available	21-SEP-21	30-SEP-21
CCST	Stephen Kirton	Usha Sankar	USHASANKAR(IS6568)	Online First	2086298		Published Online	{backlog}		19	16-MAY-2022	20-JAN-2020	02-JUN-2022	13-JUN-2022	748	12	Publish Date	13-JUN-2022	737	Y	Social Sciences	Research Article	Y	Y		Amy Hawkes	Standard	SI			13-JUN-2022	N		Open Access Authorized	08-JUN-22	08-JUN-22
CCST	Stephen Kirton	Usha Sankar	USHASANKAR(IS6568)	Online First	2215159		Published Online	{backlog}		18			15-MAY-2023	25-MAY-2023	401	11	Publish Date	25-MAY-2023	391	Y	Social Sciences	Research Article	Y	Y		Amy Hawkes	Standard	SI			25-MAY-2023	N		Open Access Authorized	22-MAY-23	23-MAY-23
CCST	Stephen Kirton	Usha Sankar	USHASANKAR(IS6568)	Online First	2316514		Published Online	{backlog}		22	30-AUG-2023	19-OCT-2022	06-FEB-2024	04-MAR-2024	134	27	Publish Date	04-MAR-2024	107	Y	Social Sciences	Research Article	Y	Y		Amy Hawkes	Standard				04-MAR-2024	N		Open Select Available	19-FEB-24	20-FEB-24
CCST	Stephen Kirton	Usha Sankar	USHASANKAR(IS6568)	Online First	2317046		Published Online	{backlog}		17	19-JUL-2023	18-NOV-2022	07-FEB-2024	15-FEB-2024	133	9	Publish Date	15-FEB-2024	124	Y	Social Sciences	Research Article	Y	Y		Amy Hawkes	Standard				16-FEB-2024	N		Open Select Available	07-FEB-24	09-FEB-24
CCST	Stephen Kirton	Usha Sankar	USHASANKAR(IS6568)	Online First	2336925	CCST-2023-0092	Published Online	{backlog}		19	26-MAR-2024	16-OCT-2023	27-MAR-2024	03-APR-2024	84	8	Publish Date	03-APR-2024	76	Y	Social Sciences	Research Article	Y	Y		Amy Hawkes	Standard				04-APR-2024	N		Open Select Available	27-MAR-24	03-APR-24
CCST	Stephen Kirton	Usha Sankar	USHASANKAR(IS6568)	Online First	2336928	CCST-2022-0075	Published Online	{backlog}		18	15-MAR-2024	16-MAY-2022	28-MAR-2024	03-APR-2024	83	6	Publish Date	03-APR-2024	77	Y	Social Sciences	Research Article	Y	Y		Amy Hawkes	Standard				03-APR-2024	N		Open Access Authorized	02-APR-24	30-MAR-24
CCST	Stephen Kirton	Usha Sankar	USHASANKAR(IS6568)	Online First	2336933	CCST-2023-0072	Published Online	{backlog}		21	26-MAR-2024	17-JAN-2023	28-MAR-2024	11-JUN-2024	83	75	Publish Date	11-JUN-2024	8	Y	Social Sciences	Research Article	Y	Y		Amy Hawkes	Standard				11-JUN-2024	N		Open Access Authorized	02-APR-24	31-MAR-24
CCST	Stephen Kirton	Usha Sankar	USHASANKAR(IS6568)	Online First	2338701		Published Online	{backlog}		19	07-JUL-2023	10-NOV-2022	01-APR-2024	09-APR-2024	79	9	Publish Date	09-APR-2024	71	Y	Social Sciences	Research Article	Y	Y		Amy Hawkes	Standard				09-APR-2024	N		Open Select Available	02-APR-24	08-APR-24
CCST	Stephen Kirton	Usha Sankar	USHASANKAR(IS6568)	Online First	2341718	CCST-2023-0096	Published Online	{backlog}		16	08-APR-2024	20-OCT-2023	09-APR-2024	23-APR-2024	71	15	Publish Date	23-APR-2024	56	Y	Social Sciences	Research Article	Y	Y		Amy Hawkes	Standard				24-APR-2024	N		Open Access Authorized	19-APR-24	19-APR-24
CCST	Stephen Kirton	Usha Sankar	USHASANKAR(IS6568)	Online First	2348865		Final Typesetting	{backlog}		17	13-MAR-2024	05-OCT-2023	25-APR-2024		55		Final Pages Request to Typesetter	19-JUN-2024	0	Y	Social Sciences	Research Article	Y	Y		Amy Hawkes	Standard	SI				N		Open Access Authorized	14-JUN-24	14-JUN-24
CCST	Stephen Kirton	Usha Sankar	USHASANKAR(IS6568)	Online First	2348866		Published Online	28 - 01		16	22-MAR-2024	13-NOV-2023	25-APR-2024	04-MAY-2024	55	9	Publish Date	04-MAY-2024	46	Y	Social Sciences	Research Article	Y	Y		Amy Hawkes	Standard	SI			04-MAY-2024	N		Open Access Authorized	01-MAY-24	26-APR-24
CCST	Stephen Kirton	Usha Sankar	USHASANKAR(IS6568)	Online First	2348867		Published Online	28 - 01		18	28-FEB-2024	10-NOV-2023	25-APR-2024	15-MAY-2024	55	21	Publish Date	15-MAY-2024	35	Y	Social Sciences	Research Article	Y	Y		Amy Hawkes	Standard	SI			15-MAY-2024	N		Open Access Authorized	02-MAY-24	01-MAY-24
CCST	Stephen Kirton	Usha Sankar	USHASANKAR(IS6568)	Online First	2348868		Published Online	28 - 01		17	13-MAR-2024	11-OCT-2023	25-APR-2024	08-MAY-2024	55	13	Publish Date	08-MAY-2024	42	Y	Social Sciences	Research Article	Y	Y		Amy Hawkes	Standard	SI			08-MAY-2024	N		Open Access Authorized	01-MAY-24	30-APR-24
CCST	Stephen Kirton	Usha Sankar	USHASANKAR(IS6568)	Online First	2348869		Published Online	28 - 01		16	05-MAR-2024	06-NOV-2023	25-APR-2024	17-JUN-2024	55	53	Publish Date	17-JUN-2024	2	Y	Social Sciences	Research Article	Y	Y		Amy Hawkes	Standard	SI			17-JUN-2024	N		Open Access Authorized	07-JUN-24	04-JUN-24
CCST	Stephen Kirton	Usha Sankar	USHASANKAR(IS6568)	Online First	2348870		Published Online	28 - 01		18	01-APR-2024	01-APR-2024	25-APR-2024	30-MAY-2024	55	35	Publish Date	30-MAY-2024	20	Y	Social Sciences	Research Article	Y	Y		Amy Hawkes	Standard	SI			30-MAY-2024	N		Open Access Authorized	01-MAY-24	29-APR-24
CCST	Stephen Kirton	Usha Sankar	USHASANKAR(IS6568)	Online First	2355157	CCST-2022-0134	Published Online	{backlog}		21	28-APR-2024	27-DEC-2022	10-MAY-2024	15-MAY-2024	40	6	Publish Date	15-MAY-2024	35	Y	Social Sciences	Research Article	Y	Y		Amy Hawkes	Standard				15-MAY-2024	N		Open Select Available	10-MAY-24	11-MAY-24
CCST	Stephen Kirton	Usha Sankar	USHASANKAR(IS6568)	Online First	2360404	CCST-2022-0109	Published Online	{backlog}		21	23-MAY-2024	02-NOV-2022	23-MAY-2024	29-MAY-2024	27	7	Publish Date	29-MAY-2024	21	Y	Social Sciences	Research Article	Y	Y		Amy Hawkes	Standard				29-MAY-2024	N		Open Access Authorized	28-MAY-24	25-MAY-24
CCST	Stephen Kirton	Usha Sankar	USHASANKAR(IS6568)	Online First	2363623		Published Online	28 - 01		15	01-JUN-2024	15-APR-2024	31-MAY-2024	11-JUN-2024	19	11	Publish Date	11-JUN-2024	8	Y	Social Sciences	Introduction	Y	Y		Amy Hawkes	Standard	SI			11-JUN-2024	N		Complimentary Free Access	31-MAY-24	01-JUN-24
CCST	Stephen Kirton	Usha Sankar	USHASANKAR(IS6568)	Online First	2363624		Final Typesetting	{backlog}		11	28-MAY-2024	04-MAY-2024	31-MAY-2024		19		Final Pages Request to Typesetter	19-JUN-2024	0	Y	Social Sciences	Research Article	Y	Y		Amy Hawkes	Standard	SI				N		Open Access Authorized	14-JUN-24	17-JUN-24
CDEB	Miki Quddus	Sadhana Selvaraj	Sadhana(IS10912)	Online First	2367900		Final Typesetting	32 - 02		34			11-JUN-2024		8		Final Pages Request to Typesetter	18-JUN-2024	1	Y	Social Sciences	Research Article	Y	Y		Paula Berry	Standard					N		Open Access Authorized	19-JUN-24	18-JUN-24
CDEB	Miki Quddus	Sadhana Selvaraj	Sadhana(IS10912)	Online First	2367901		Final Typesetting	32 - 02		15			11-JUN-2024		8		Final Pages Request to Typesetter	18-JUN-2024	1	Y	Social Sciences	Research Article	Y	Y		Paula Berry	Standard					N		Open Select Available	11-JUN-24	16-JUN-24
CDEB	Miki Quddus	Sadhana Selvaraj	Sadhana(IS10912)	Online First	2367902		Final Typesetting	32 - 02		18			11-JUN-2024		8		Final Pages Request to Typesetter	19-JUN-2024	0	Y	Social Sciences	Research Article	Y	Y		Paula Berry	Standard					N		Open Access Authorized	19-JUN-24	13-JUN-24
CDEB	Miki Quddus	Sadhana Selvaraj	Sadhana(IS10912)	Online First	2367903		Author Proofs Returned	32 - 02		19			11-JUN-2024		8		Author Proofs Returned	18-JUN-2024	0	Y	Social Sciences	Research Article	Y	Y		Paula Berry	Standard					N		Open Select Available	12-JUN-24	13-JUN-24
CDEB	Miki Quddus	Sadhana Selvaraj	Sadhana(IS10912)	Online First	2367904		Published Online	32 - 02		14			11-JUN-2024	18-JUN-2024	8	8	Publish Date	18-JUN-2024	1	Y	Social Sciences	Discussion	Y	Y		Paula Berry	Standard				18-JUN-2024	N		Open Select Available	11-JUN-24	13-JUN-24
CEAE	Miki Quddus	Usha Sankar	USHASANKAR(IS6568)	Online First	2339165	235813111	Published Online	{backlog}		22	02-APR-2024	07-SEP-2023	02-APR-2024	08-APR-2024	78	7	Publish Date	08-APR-2024	71	Y	Behavioural Sciences & Education	Research Article	Y	Y		Paula Berry	Standard				09-APR-2024	N		Open Select Available	02-APR-24	03-APR-24
CEAE	Miki Quddus	Usha Sankar	USHASANKAR(IS6568)	Online First	2361560	237669480	Published Online	{backlog}		15	27-MAY-2024	27-DEC-2023	27-MAY-2024	30-MAY-2024	23	3	Publish Date	30-MAY-2024	20	Y	Behavioural Sciences & Education	Research Article	Y	Y		Paula Berry	Standard				30-MAY-2024	N		Open Select Available	27-MAY-24	27-MAY-24
CEAE	Miki Quddus	Usha Sankar	USHASANKAR(IS6568)	Online First	2362028	248935021	Published Online	{backlog}		16	28-MAY-2024	07-FEB-2024	28-MAY-2024	04-JUN-2024	22	7	Publish Date	04-JUN-2024	15	Y	Behavioural Sciences & Education	Research Article	Y	Y		Paula Berry	Standard				04-JUN-2024	N		Open Access Authorized	03-JUN-24	28-MAY-24
CEAE	Miki Quddus	Usha Sankar	USHASANKAR(IS6568)	Online First	2363123	241920087	Published Online	{backlog}		13	21-MAY-2024	27-FEB-2024	30-MAY-2024	12-JUN-2024	20	13	Publish Date	12-JUN-2024	7	Y	Behavioural Sciences & Education	Research Article	Y	Y		Paula Berry	Standard				12-JUN-2024	N		Open Select Available	30-MAY-24	31-MAY-24
CEAE	Miki Quddus	Usha Sankar	USHASANKAR(IS6568)	Online First	2363161	244682667	Published Online	{backlog}		17	30-MAY-2024	29-JAN-2024	30-MAY-2024	04-JUN-2024	20	5	Publish Date	04-JUN-2024	15	Y	Behavioural Sciences & Education	Research Article	Y	Y		Paula Berry	Standard				04-JUN-2024	N		Open Select Available	30-MAY-24	30-MAY-24
CEAE	Miki Quddus	Usha Sankar	USHASANKAR(IS6568)	Online First	2364554	249329514	Published Online	{backlog}		17	03-JUN-2024	12-JAN-2024	03-JUN-2024	07-JUN-2024	16	5	Publish Date	07-JUN-2024	12	Y	Behavioural Sciences & Education	Research Article	Y	Y		Paula Berry	Standard				07-JUN-2024	N		Open Access Authorized	05-JUN-24	05-JUN-24
CEAE	Miki Quddus	Usha Sankar	USHASANKAR(IS6568)	Online First	2365114	247977707	Published Online	{backlog}		15	27-MAY-2024	22-FEB-2024	04-JUN-2024	12-JUN-2024	15	8	Publish Date	12-JUN-2024	7	Y	Behavioural Sciences & Education	Research Article	Y	Y		Paula Berry	Standard				12-JUN-2024	N		Open Access Authorized	05-JUN-24	05-JUN-24
CEAE	Miki Quddus	Usha Sankar	USHASANKAR(IS6568)	Online First	2365115	249107261	Published Online	{backlog}		13	04-JUN-2024	23-FEB-2024	04-JUN-2024	13-JUN-2024	15	9	Publish Date	13-JUN-2024	6	Y	Behavioural Sciences & Education	Research Article	Y	Y		Paula Berry	Standard				13-JUN-2024	N		Open Select Available	04-JUN-24	05-JUN-24
CEDS	Stephen Kirton	Mukeshkumar Gopalakrishnan	MUKESH(IS9789)	Online First	1973377	CEDS-2020-0792.R1	Published Online	50 - 05		16	23-AUG-2021	24-NOV-2020	25-AUG-2021	03-SEP-2021	1029	9	Publish Date	03-SEP-2021	1020	Y	Behavioural Sciences & Education	Research Article	Y	Y		Miri Taffel	Print Less Frequently				03-SEP-2021	N		Open Select Available	25-AUG-21	25-AUG-21
CEDS	Stephen Kirton	Mukeshkumar Gopalakrishnan	MUKESH(IS9789)	Online First	1978939	216637923	Published Online	50 - 05		19	07-SEP-2021	05-MAR-2021	08-SEP-2021	16-SEP-2021	1015	8	Publish Date	16-SEP-2021	1007	Y	Behavioural Sciences & Education	Research Article	Y	Y		Miri Taffel	Print Less Frequently				16-SEP-2021	N		Open Select Available	08-SEP-21	08-SEP-21
CEDS	Stephen Kirton	Mukeshkumar Gopalakrishnan	MUKESH(IS9789)	Online First	1980863	212811391	Published Online	50 - 05		19	11-SEP-2021	10-APR-2021	12-SEP-2021	16-SEP-2021	1011	4	Publish Date	16-SEP-2021	1007	Y	Behavioural Sciences & Education	Review Article	Y	Y		Miri Taffel	Print Less Frequently				16-SEP-2021	N		Open Select Available	12-SEP-21	13-SEP-21
CEDS	Stephen Kirton	Mukeshkumar Gopalakrishnan	MUKESH(IS9789)	Online First	1982676	CEDS-2020-0302.R1	Published Online	50 - 05		20	15-SEP-2021	01-MAY-2020	17-SEP-2021	24-SEP-2021	1006	7	Publish Date	24-SEP-2021	999	Y	Behavioural Sciences & Education	Review Article	Y	Y		Miri Taffel	Print Less Frequently				24-SEP-2021	N		Open Access Authorized	23-SEP-21	21-SEP-21
CEDS	Stephen Kirton	Mukeshkumar Gopalakrishnan	MUKESH(IS9789)	Online First	1987196	CEDS-2020-0769.R1	Published Online	50 - 05		24	26-SEP-2021	15-NOV-2020	28-SEP-2021	15-OCT-2021	995	17	Publish Date	15-OCT-2021	978	Y	Behavioural Sciences & Education	Review Article	Y	Y		Miri Taffel	Print Less Frequently				15-OCT-2021	N		Open Select Available	28-SEP-21	28-SEP-21
CEDS	Stephen Kirton	Mukeshkumar Gopalakrishnan	MUKESH(IS9789)	Online First	1987860	213533803	Published Online	50 - 05		24	28-SEP-2021	05-FEB-2021	29-SEP-2021	05-OCT-2021	994	6	Publish Date	05-OCT-2021	988	Y	Behavioural Sciences & Education	Research Article	Y	Y		Miri Taffel	Print Less Frequently				05-OCT-2021	N		Open Select Available	29-SEP-21	29-SEP-21
CEDS	Stephen Kirton	Mukeshkumar Gopalakrishnan	MUKESH(IS9789)	Online First	1990017	215443497	Published Online	50 - 05		19	03-OCT-2021	22-MAY-2021	05-OCT-2021	11-OCT-2021	988	6	Publish Date	11-OCT-2021	982	Y	Behavioural Sciences & Education	Research Article	Y	Y		Miri Taffel	Print Less Frequently				11-OCT-2021	N		Open Select Available	05-OCT-21	06-OCT-21
CEDS	Stephen Kirton	Mukeshkumar Gopalakrishnan	MUKESH(IS9789)	Online First	1994374	210955039	Published Online	50 - 05		21	13-OCT-2021	07-MAR-2021	14-OCT-2021	21-OCT-2021	979	7	Publish Date	21-OCT-2021	972	Y	Behavioural Sciences & Education	Research Article	Y	Y		Miri Taffel	Print Less Frequently				21-OCT-2021	N		Open Select Available	14-OCT-21	14-OCT-21
CEDS	Stephen Kirton	Mukeshkumar Gopalakrishnan	MUKESH(IS9789)	Online First	1994375	213487820	Published Online	50 - 05		20	13-OCT-2021	15-JUL-2021	14-OCT-2021	26-OCT-2021	979	12	Publish Date	26-OCT-2021	967	Y	Behavioural Sciences & Education	Research Article	Y	Y		Miri Taffel	Print Less Frequently				26-OCT-2021	N		Open Select Available	14-OCT-21	14-OCT-21
CEDS	Stephen Kirton	Mukeshkumar Gopalakrishnan	MUKESH(IS9789)	Online First	1999213	212231617	Published Online	50 - 05		18	24-OCT-2021	09-JUL-2021	26-OCT-2021	09-NOV-2021	967	15	Publish Date	09-NOV-2021	952	Y	Behavioural Sciences & Education	Research Article	Y	Y		Miri Taffel	Print Less Frequently				10-NOV-2021	N		Open Select Available	26-OCT-21	08-NOV-21
CEDS	Stephen Kirton	Mukeshkumar Gopalakrishnan	MUKESH(IS9789)	Online First	2000369	218146556	Published Online	50 - 05		25	26-OCT-2021	14-APR-2021	28-OCT-2021	14-NOV-2021	965	18	Publish Date	14-NOV-2021	948	Y	Behavioural Sciences & Education	Research Article	Y	Y		Miri Taffel	Print Less Frequently				14-NOV-2021	N		Open Access Authorized	10-NOV-21	11-NOV-21
CEDS	Stephen Kirton	Mukeshkumar Gopalakrishnan	MUKESH(IS9789)	Online First	2003185	215191522	Published Online	50 - 05		22	03-NOV-2021	03-MAY-2021	04-NOV-2021	03-DEC-2021	958	29	Publish Date	03-DEC-2021	929	Y	Behavioural Sciences & Education	Research Article	Y	Y		Miri Taffel	Print Less Frequently				03-DEC-2021	N		Open Select Available	04-NOV-21	15-NOV-21
CEDS	Stephen Kirton	Mukeshkumar Gopalakrishnan	MUKESH(IS9789)	Online First	2007854	216015920	Published Online	50 - 05		18	14-NOV-2021	15-MAY-2021	16-NOV-2021	29-NOV-2021	946	13	Publish Date	29-NOV-2021	933	Y	Behavioural Sciences & Education	Research Article	Y	Y		Miri Taffel	Print Less Frequently				29-NOV-2021	N		Open Select Available	16-NOV-21	22-NOV-21
CEDS	Stephen Kirton	Mukeshkumar Gopalakrishnan	MUKESH(IS9789)	Online First	2010517	213251517	Published Online	50 - 05		23	21-NOV-2021	27-MAR-2021	23-NOV-2021	08-DEC-2021	939	15	Publish Date	08-DEC-2021	924	Y	Behavioural Sciences & Education	Research Article	Y	Y		Miri Taffel	Print Less Frequently				08-DEC-2021	N		Open Select Available	23-NOV-21	23-NOV-21
CEDS	Stephen Kirton	Mukeshkumar Gopalakrishnan	MUKESH(IS9789)	Online First	2012427	210277444	Published Online	50 - 05		19	25-NOV-2021	30-JUN-2021	26-NOV-2021	20-JAN-2022	936	55	Publish Date	20-JAN-2022	881	Y	Behavioural Sciences & Education	Research Article	Y	Y		Miri Taffel	Print Less Frequently				20-JAN-2022	N		Open Select Available	26-NOV-21	18-JAN-22
CEDS	Stephen Kirton	Mukeshkumar Gopalakrishnan	MUKESH(IS9789)	Online First	2013777	217764019	Published Online	50 - 05		22	29-NOV-2021	19-MAR-2021	01-DEC-2021	04-NOV-2022	931	338	Publish Date	04-NOV-2022	593	Y	Behavioural Sciences & Education	Research Article	Y	Y		Miri Taffel	Print Less Frequently				03-NOV-2022	N		Open Access Authorized	02-NOV-22	02-NOV-22
CEDS	Stephen Kirton	Mukeshkumar Gopalakrishnan	MUKESH(IS9789)	Online First	2022462	211072404	Published Online	50 - 05		29	21-DEC-2021	19-APR-2021	22-DEC-2021	31-JAN-2022	910	40	Publish Date	31-JAN-2022	870	Y	Behavioural Sciences & Education	Research Article	Y	Y		Miri Taffel	Print Less Frequently				31-JAN-2022	N		Open Select Available	22-DEC-21	24-DEC-21
CEDS	Stephen Kirton	Mukeshkumar Gopalakrishnan	MUKESH(IS9789)	Online First	2023473	CEDS-2020-0551.R1	Published Online	50 - 05		18	23-DEC-2021	10-AUG-2020	24-DEC-2021	07-JAN-2022	908	14	Publish Date	07-JAN-2022	894	Y	Behavioural Sciences & Education	Research Article	Y	Y		Miri Taffel	Print Less Frequently				07-JAN-2022	N		Open Select Available	24-DEC-21	25-DEC-21
CEDS	Stephen Kirton	Mukeshkumar Gopalakrishnan	MUKESH(IS9789)	Online First	2023474	219875061	Published Online	50 - 05		21	23-DEC-2021	16-JAN-2021	24-DEC-2021	05-JAN-2022	908	12	Publish Date	05-JAN-2022	896	Y	Behavioural Sciences & Education	Research Article	Y	Y		Miri Taffel	Print Less Frequently				05-JAN-2022	N		Open Select Available	24-DEC-21	28-DEC-21
CEDS	Stephen Kirton	Mukeshkumar Gopalakrishnan	MUKESH(IS9789)	Online First	2023475	217202098	Published Online	50 - 05		18	23-DEC-2021	31-MAR-2021	24-DEC-2021	06-JAN-2022	908	13	Publish Date	06-JAN-2022	895	Y	Behavioural Sciences & Education	Research Article	Y	Y		Miri Taffel	Print Less Frequently				06-JAN-2022	N		Open Access Authorized	29-DEC-21	04-JAN-22
CEDS	Stephen Kirton	Mukeshkumar Gopalakrishnan	MUKESH(IS9789)	Online First	2024428	213005937	Published Online	50 - 05		18	27-DEC-2021	15-MAY-2021	28-DEC-2021	15-FEB-2022	904	49	Publish Date	15-FEB-2022	855	Y	Behavioural Sciences & Education	Research Article	Y	Y		Miri Taffel	Print Less Frequently				15-FEB-2022	N		Open Select Available	28-DEC-21	05-JAN-22
CEDS	Stephen Kirton	Mukeshkumar Gopalakrishnan	MUKESH(IS9789)	Online First	2025044	212176610	Published Online	50 - 05		20	29-DEC-2021	27-SEP-2021	30-DEC-2021	10-JAN-2022	902	11	Publish Date	10-JAN-2022	891	Y	Behavioural Sciences & Education	Article	Y	Y		Miri Taffel	Print Less Frequently				10-JAN-2022	N		Open Select Available	30-DEC-21	04-JAN-22
CEDS	Stephen Kirton	Mukeshkumar Gopalakrishnan	MUKESH(IS9789)	Online First	2026297	215548100	Published Online	50 - 05		19	04-JAN-2022	15-SEP-2021	05-JAN-2022	18-JAN-2022	896	13	Publish Date	18-JAN-2022	883	Y	Behavioural Sciences & Education	Research Article	Y	Y		Miri Taffel	Print Less Frequently				18-JAN-2022	N		Open Select Available	05-JAN-22	05-JAN-22
CEDS	Stephen Kirton	Mukeshkumar Gopalakrishnan	MUKESH(IS9789)	Online First	2028608	210645027	Published Online	{backlog}		18	07-JAN-2022	01-JUL-2021	11-JAN-2022	29-JAN-2022	890	19	Publish Date	29-JAN-2022	871	Y	Behavioural Sciences & Education	Research Article	Y	Y		Miri Taffel	Print Less Frequently				30-JAN-2022	N		Open Access Authorized	13-JAN-22	14-JAN-22
CEDS	Stephen Kirton	Mukeshkumar Gopalakrishnan	MUKESH(IS9789)	Online First	2031893	214174091	Published Online	{backlog}		22	18-JAN-2022	14-JUN-2021	19-JAN-2022	08-FEB-2022	882	20	Publish Date	08-FEB-2022	862	Y	Behavioural Sciences & Education	Research Article	Y	Y		Miri Taffel	Print Less Frequently				08-FEB-2022	N		Open Select Available	19-JAN-22	20-JAN-22
CEDS	Stephen Kirton	Mukeshkumar Gopalakrishnan	MUKESH(IS9789)	Online First	2049594	212610183	Published Online	{backlog}		21	01-MAR-2022	05-SEP-2021	02-MAR-2022	31-MAR-2022	840	29	Publish Date	31-MAR-2022	811	Y	Behavioural Sciences & Education	Article	Y	Y		Miri Taffel	Print Less Frequently				31-MAR-2022	N		Open Select Available	02-MAR-22	03-MAR-22
CEDS	Stephen Kirton	Mukeshkumar Gopalakrishnan	MUKESH(IS9789)	Online First	2052809	218699116	Published Online	{backlog}		18	08-MAR-2022	04-JUN-2021	11-MAR-2022	29-MAR-2022	831	18	Publish Date	29-MAR-2022	813	Y	Behavioural Sciences & Education	Article	Y	Y		Miri Taffel	Print Less Frequently				29-MAR-2022	N		Open Access Authorized	15-MAR-22	16-MAR-22
CEDS	Stephen Kirton	Mukeshkumar Gopalakrishnan	MUKESH(IS9789)	Online First	2054270	221964539	Published Online	{backlog}		15	13-MAR-2022	06-FEB-2022	14-MAR-2022	18-OCT-2022	828	219	Publish Date	18-OCT-2022	610	Y	Behavioural Sciences & Education	Article	Y	Y		Miri Taffel	Print Less Frequently				17-OCT-2022	N		Open Access Authorized	12-OCT-22	16-OCT-22
CEDS	Stephen Kirton	Mukeshkumar Gopalakrishnan	MUKESH(IS9789)	Online First	2058319	229057876	Published Online	{backlog}		16	22-MAR-2022	27-JAN-2022	24-MAR-2022	31-MAR-2022	818	7	Publish Date	31-MAR-2022	811	Y	Behavioural Sciences & Education	Article	Y	Y		Miri Taffel	Print Less Frequently				31-MAR-2022	N		Open Select Available	24-MAR-22	24-MAR-22
CEDS	Stephen Kirton	Mukeshkumar Gopalakrishnan	MUKESH(IS9789)	Online First	2058320	210514425	Published Online	{backlog}		21	22-MAR-2022	12-APR-2021	24-MAR-2022	03-APR-2022	818	11	Publish Date	03-APR-2022	808	Y	Behavioural Sciences & Education	Article	Y	Y		Miri Taffel	Print Less Frequently				03-APR-2022	N		Open Access Authorized	29-MAR-22	30-MAR-22
CEDS	Stephen Kirton	Mukeshkumar Gopalakrishnan	MUKESH(IS9789)	Online First	2058868	211362432	Published Online	{backlog}		16	23-MAR-2022	31-AUG-2021	25-MAR-2022	29-MAR-2022	817	4	Publish Date	29-MAR-2022	813	Y	Behavioural Sciences & Education	Article	Y	Y		Miri Taffel	Print Less Frequently				29-MAR-2022	N		Open Select Available	25-MAR-22	25-MAR-22
CEDS	Stephen Kirton	Mukeshkumar Gopalakrishnan	MUKESH(IS9789)	Online First	2059343	210901574	Published Online	{backlog}		15	24-MAR-2022	21-NOV-2021	26-MAR-2022	03-APR-2022	816	9	Publish Date	03-APR-2022	808	Y	Behavioural Sciences & Education	Article	Y	Y		Miri Taffel	Print Less Frequently				03-APR-2022	N		Open Select Available	26-MAR-22	03-APR-22
CEDS	Stephen Kirton	Mukeshkumar Gopalakrishnan	MUKESH(IS9789)	Online First	2066462	229214539	Published Online	{backlog}		21	11-APR-2022	22-JAN-2022	13-APR-2022	26-APR-2022	798	13	Publish Date	26-APR-2022	785	Y	Behavioural Sciences & Education	Article	Y	Y		Miri Taffel	Print Less Frequently				26-APR-2022	N		Open Select Available	13-APR-22	13-APR-22
CEDS	Stephen Kirton	Mukeshkumar Gopalakrishnan	MUKESH(IS9789)	Online First	2069461	217229519	Published Online	{backlog}		24	19-APR-2022	08-JUN-2021	21-APR-2022	11-MAY-2022	790	21	Publish Date	11-MAY-2022	769	Y	Behavioural Sciences & Education	Article	Y	Y		Miri Taffel	Print Less Frequently				11-MAY-2022	N		Open Select Available	21-APR-22	21-APR-22
CEDS	Stephen Kirton	Mukeshkumar Gopalakrishnan	MUKESH(IS9789)	Online First	2069462	218788187	Published Online	{backlog}		20	19-APR-2022	27-SEP-2021	21-APR-2022	26-APR-2022	790	5	Publish Date	26-APR-2022	785	Y	Behavioural Sciences & Education	Article	Y	Y		Miri Taffel	Print Less Frequently				26-APR-2022	N		Open Access Authorized	22-APR-22	26-APR-22
CEDS	Stephen Kirton	Mukeshkumar Gopalakrishnan	MUKESH(IS9789)	Online First	2073177	214902020	Published Online	{backlog}		20	28-APR-2022	28-OCT-2021	30-APR-2022	04-MAY-2022	781	5	Publish Date	04-MAY-2022	776	Y	Behavioural Sciences & Education	Article	Y	Y		Miri Taffel	Print Less Frequently				05-MAY-2022	N		Open Select Available	30-APR-22	30-APR-22
CEDS	Stephen Kirton	Mukeshkumar Gopalakrishnan	MUKESH(IS9789)	Online First	2075694	212801092	Published Online	{backlog}		19	05-MAY-2022	26-JUL-2021	07-MAY-2022	16-MAY-2022	774	9	Publish Date	16-MAY-2022	765	Y	Behavioural Sciences & Education	Article	Y	Y		Miri Taffel	Print Less Frequently				16-MAY-2022	N		Open Select Available	07-MAY-22	07-MAY-22
CEDS	Stephen Kirton	Mukeshkumar Gopalakrishnan	MUKESH(IS9789)	Online First	2078657	218153316	Published Online	{backlog}		17	12-MAY-2022	23-NOV-2021	14-MAY-2022	21-MAY-2022	767	8	Publish Date	21-MAY-2022	760	Y	Behavioural Sciences & Education	Article	Y	Y		Miri Taffel	Print Less Frequently				22-MAY-2022	N		Open Select Available	14-MAY-22	14-MAY-22
CEDS	Stephen Kirton	Mukeshkumar Gopalakrishnan	MUKESH(IS9789)	Online First	2079374	212914036	Published Online	{backlog}		17	15-MAY-2022	01-JUN-2021	17-MAY-2022	24-MAY-2022	764	7	Publish Date	24-MAY-2022	757	Y	Behavioural Sciences & Education	Article	Y	Y		Miri Taffel	Print Less Frequently				24-MAY-2022	N		Open Access Authorized	18-MAY-22	19-MAY-22
CEDS	Stephen Kirton	Mukeshkumar Gopalakrishnan	MUKESH(IS9789)	Online First	2081787	223473113	Published Online	{backlog}		20	20-MAY-2022	07-FEB-2022	21-MAY-2022	18-JUN-2022	760	29	Publish Date	18-JUN-2022	731	Y	Behavioural Sciences & Education	Article	Y	Y		Miri Taffel	Print Less Frequently				18-JUN-2022	N		Open Select Available	21-MAY-22	08-JUN-22
CEDS	Stephen Kirton	Mukeshkumar Gopalakrishnan	MUKESH(IS9789)	Online First	2081788	213671335	Published Online	{backlog}		16	20-MAY-2022	30-AUG-2021	21-MAY-2022	29-MAY-2022	760	8	Publish Date	29-MAY-2022	752	Y	Behavioural Sciences & Education	Article	Y	Y		Miri Taffel	Print Less Frequently				29-MAY-2022	N		Open Select Available	21-MAY-22	22-MAY-22
CEDS	Stephen Kirton	Mukeshkumar Gopalakrishnan	MUKESH(IS9789)	Online First	2088228	215582248	Published Online	{backlog}		17	06-JUN-2022	19-DEC-2021	09-JUN-2022	14-JUN-2022	741	6	Publish Date	14-JUN-2022	735	Y	Behavioural Sciences & Education	Article	Y	Y		Miri Taffel	Print Less Frequently				15-JUN-2022	N		Open Select Available	15-DEC-22	16-DEC-22
CEDS	Stephen Kirton	Mukeshkumar Gopalakrishnan	MUKESH(IS9789)	Online First	2091406	214502195	Published Online	{backlog}		18	14-JUN-2022	07-MAR-2021	16-JUN-2022	21-JUN-2022	734	6	Publish Date	21-JUN-2022	729	Y	Behavioural Sciences & Education	Article	Y	Y		Miri Taffel	Print Less Frequently				21-JUN-2022	N		Open Select Available	16-JUN-22	17-JUN-22
CEDS	Stephen Kirton	Mukeshkumar Gopalakrishnan	MUKESH(IS9789)	Online First	2103647	218570484	Published Online	{backlog}		20	16-JUL-2022	09-AUG-2021	16-JUL-2022	21-JUL-2022	704	5	Publish Date	21-JUL-2022	699	Y	Behavioural Sciences & Education	Article	Y	Y		Miri Taffel	Print Less Frequently				21-JUL-2022	N		Open Select Available	16-JUL-22	16-JUL-22
CEDS	Stephen Kirton	Mukeshkumar Gopalakrishnan	MUKESH(IS9789)	Online First	2103648	218794574	Published Online	{backlog}		22	16-JUL-2022	03-NOV-2021	16-JUL-2022	28-DEC-2023	704	530	Publish Date	28-DEC-2023	174	Y	Behavioural Sciences & Education	Research Article	Y	Y		Miri Taffel	Print Less Frequently				28-DEC-2023	N		Open Access Authorized	14-DEC-23	14-DEC-23
CEDS	Stephen Kirton	Mukeshkumar Gopalakrishnan	MUKESH(IS9789)	Online First	2103649	225300195	Published Online	{backlog}		13	16-JUL-2022	18-APR-2022	16-JUL-2022	17-OCT-2022	704	94	Publish Date	17-OCT-2022	611	Y	Behavioural Sciences & Education	Article	Y	Y		Miri Taffel	Print Less Frequently				17-OCT-2022	N		Open Access Authorized	12-OCT-22	16-OCT-22
CEDS	Stephen Kirton	Mukeshkumar Gopalakrishnan	MUKESH(IS9789)	Online First	2103650	226748812	Published Online	{backlog}		22	16-JUL-2022	14-JAN-2022	16-JUL-2022	21-JUL-2022	704	5	Publish Date	21-JUL-2022	699	Y	Behavioural Sciences & Education	Article	Y	Y		Miri Taffel	Print Less Frequently				21-JUL-2022	N		Open Select Available	16-JUL-22	17-JUL-22
CEDS	Stephen Kirton	Mukeshkumar Gopalakrishnan	MUKESH(IS9789)	Online First	2103651	217791212	Published Online	{backlog}		19	16-JUL-2022	16-APR-2021	16-JUL-2022	27-JUL-2022	704	11	Publish Date	27-JUL-2022	693	Y	Behavioural Sciences & Education	Article	Y	Y		Miri Taffel	Print Less Frequently				27-JUL-2022	N		Open Access Authorized	25-JUL-22	20-JUL-22
CEDS	Stephen Kirton	Mukeshkumar Gopalakrishnan	MUKESH(IS9789)	Online First	2107873	221455783	Published Online	{backlog}		19	27-JUL-2022	02-MAR-2022	28-JUL-2022	02-AUG-2022	692	5	Publish Date	02-AUG-2022	687	Y	Behavioural Sciences & Education	Review Article	Y	Y		Miri Taffel	Print Less Frequently				02-AUG-2022	N		Open Select Available	28-JUL-22	28-JUL-22
CEDS	Stephen Kirton	Mukeshkumar Gopalakrishnan	MUKESH(IS9789)	Online First	2108310	213422101	Published Online	{backlog}		17	28-JUL-2022	22-NOV-2021	29-JUL-2022	10-AUG-2022	691	12	Publish Date	10-AUG-2022	679	Y	Behavioural Sciences & Education	Article	Y	Y		Miri Taffel	Print Less Frequently				10-AUG-2022	N		Open Select Available	29-JUL-22	30-JUL-22
CEDS	Stephen Kirton	Mukeshkumar Gopalakrishnan	MUKESH(IS9789)	Online First	2117540	219373761	Published Online	{backlog}		28	23-AUG-2022	31-DEC-2021	24-AUG-2022	01-SEP-2022	665	8	Publish Date	01-SEP-2022	657	Y	Behavioural Sciences & Education	Article	Y	Y		Miri Taffel	Print Less Frequently				01-SEP-2022	N		Open Select Available	24-AUG-22	24-AUG-22
CEDS	Stephen Kirton	Mukeshkumar Gopalakrishnan	MUKESH(IS9789)	Online First	2117543	221050639	Published Online	{backlog}		21	23-AUG-2022	18-MAY-2022	24-AUG-2022	31-AUG-2022	665	7	Publish Date	31-AUG-2022	658	Y	Behavioural Sciences & Education	Article	Y	Y		Miri Taffel	Print Less Frequently				31-AUG-2022	N		Open Select Available	24-AUG-22	24-AUG-22
CEDS	Stephen Kirton	Mukeshkumar Gopalakrishnan	MUKESH(IS9789)	Online First	2117544	CEDS-2022-0519	Published Online	{backlog}		21	23-AUG-2022	06-MAR-2020	24-AUG-2022	12-SEP-2022	665	19	Publish Date	12-SEP-2022	646	Y	Behavioural Sciences & Education	Article	Y	Y		Miri Taffel	Print Less Frequently				12-SEP-2022	N		Open Access Authorized	30-AUG-22	12-SEP-22
CEDS	Stephen Kirton	Mukeshkumar Gopalakrishnan	MUKESH(IS9789)	Online First	2117545	224935433	Published Online	{backlog}		15	23-AUG-2022	11-AUG-2022	24-AUG-2022	01-SEP-2022	665	8	Publish Date	01-SEP-2022	657	Y	Behavioural Sciences & Education	Article	Y	Y		Miri Taffel	Print Less Frequently				01-SEP-2022	N		Open Select Available	24-AUG-22	27-AUG-22
CEDS	Stephen Kirton	Mukeshkumar Gopalakrishnan	MUKESH(IS9789)	Online First	2119370	220196096	Published Online	{backlog}		23	26-AUG-2022	23-MAR-2022	27-AUG-2022	08-SEP-2022	662	12	Publish Date	08-SEP-2022	650	Y	Behavioural Sciences & Education	Article	Y	Y		Miri Taffel	Print Less Frequently				08-SEP-2022	N		Open Select Available	27-AUG-22	27-AUG-22
CEDS	Stephen Kirton	Mukeshkumar Gopalakrishnan	MUKESH(IS9789)	Online First	2120763	223614766	Published Online	{backlog}		17	30-AUG-2022	10-MAR-2022	31-AUG-2022	09-SEP-2022	658	10	Publish Date	09-SEP-2022	649	Y	Behavioural Sciences & Education	Article	Y	Y		Miri Taffel	Print Less Frequently				09-SEP-2022	N		Open Access Authorized	05-SEP-22	09-SEP-22
CEDS	Stephen Kirton	Mukeshkumar Gopalakrishnan	MUKESH(IS9789)	Online First	2121602	225678406	Published Online	{backlog}		16	01-SEP-2022	27-MAR-2022	03-SEP-2022	09-SEP-2022	655	6	Publish Date	09-SEP-2022	649	Y	Behavioural Sciences & Education	Article	Y	Y		Miri Taffel	Print Less Frequently				09-SEP-2022	N		Open Select Available	03-SEP-22	03-SEP-22
CEDS	Stephen Kirton	Mukeshkumar Gopalakrishnan	MUKESH(IS9789)	Online First	2121603	226914222	Published Online	{backlog}		23	01-SEP-2022	15-APR-2022	03-SEP-2022	09-SEP-2022	655	6	Publish Date	09-SEP-2022	649	Y	Behavioural Sciences & Education	Article	Y	Y		Miri Taffel	Print Less Frequently				09-SEP-2022	N		Open Select Available	03-SEP-22	06-SEP-22
CEDS	Stephen Kirton	Mukeshkumar Gopalakrishnan	MUKESH(IS9789)	Online First	2125288	214135017	Published Online	{backlog}		18	12-SEP-2022	14-JAN-2022	14-SEP-2022	28-SEP-2022	644	14	Publish Date	28-SEP-2022	630	Y	Behavioural Sciences & Education	Article	Y	Y		Miri Taffel	Print Less Frequently				28-SEP-2022	N		Open Select Available	14-SEP-22	14-SEP-22
CEDS	Stephen Kirton	Mukeshkumar Gopalakrishnan	MUKESH(IS9789)	Online First	2126295	211829891	Published Online	{backlog}		15	14-SEP-2022	13-OCT-2021	16-SEP-2022	22-SEP-2022	642	6	Publish Date	22-SEP-2022	636	Y	Behavioural Sciences & Education	Article	Y	Y		Miri Taffel	Print Less Frequently				22-SEP-2022	N		Open Select Available	16-SEP-22	16-SEP-22
CEDS	Stephen Kirton	Mukeshkumar Gopalakrishnan	MUKESH(IS9789)	Online First	2128992	224786168	Published Online	{backlog}		19	20-SEP-2022	31-JAN-2022	23-SEP-2022	03-OCT-2022	635	10	Publish Date	03-OCT-2022	625	Y	Behavioural Sciences & Education	Article	Y	Y		Miri Taffel	Print Less Frequently				03-OCT-2022	N		Open Select Available	23-SEP-22	24-SEP-22
CEDS	Stephen Kirton	Mukeshkumar Gopalakrishnan	MUKESH(IS9789)	Online First	2128993	223264302	Published Online	{backlog}		17	20-SEP-2022	16-APR-2022	23-SEP-2022	30-SEP-2022	635	7	Publish Date	30-SEP-2022	628	Y	Behavioural Sciences & Education	Article	Y	Y		Miri Taffel	Print Less Frequently				30-SEP-2022	N		Open Select Available	23-SEP-22	23-SEP-22
CEDS	Stephen Kirton	Mukeshkumar Gopalakrishnan	MUKESH(IS9789)	Online First	2130178	224923538	Published Online	{backlog}		21	23-SEP-2022	05-JUL-2022	27-SEP-2022	09-OCT-2022	631	12	Publish Date	09-OCT-2022	619	Y	Behavioural Sciences & Education	Article	Y	Y		Miri Taffel	Print Less Frequently				09-OCT-2022	N		Open Select Available	27-SEP-22	27-SEP-22
CEDS	Stephen Kirton	Mukeshkumar Gopalakrishnan	MUKESH(IS9789)	Online First	2132815	212129578	Published Online	{backlog}		6	02-OCT-2022	26-DEC-2021	04-OCT-2022	08-OCT-2022	624	5	Publish Date	08-OCT-2022	619	Y	Behavioural Sciences & Education	Brief Report	Y	Y		Miri Taffel	Print Less Frequently				09-OCT-2022	N		Open Select Available	04-OCT-22	04-OCT-22
CEDS	Stephen Kirton	Mukeshkumar Gopalakrishnan	MUKESH(IS9789)	Online First	2133957	210779215	Published Online	{backlog}		19	06-OCT-2022	22-JUN-2021	07-OCT-2022	12-OCT-2022	621	5	Publish Date	12-OCT-2022	616	Y	Behavioural Sciences & Education	Article	Y	Y		Miri Taffel	Print Less Frequently				12-OCT-2022	N		Open Select Available	07-OCT-22	07-OCT-22
CEDS	Stephen Kirton	Mukeshkumar Gopalakrishnan	MUKESH(IS9789)	Online First	2133958	229888210	Published Online	{backlog}		22	06-OCT-2022	14-FEB-2022	07-OCT-2022	14-OCT-2022	621	7	Publish Date	14-OCT-2022	614	Y	Behavioural Sciences & Education	Article	Y	Y		Miri Taffel	Print Less Frequently				14-OCT-2022	N		Open Select Available	07-OCT-22	07-OCT-22
CEDS	Stephen Kirton	Mukeshkumar Gopalakrishnan	MUKESH(IS9789)	Online First	2133959	225343691	Published Online	{backlog}		20	06-OCT-2022	18-MAR-2022	07-OCT-2022	17-OCT-2022	621	11	Publish Date	17-OCT-2022	611	Y	Behavioural Sciences & Education	Article	Y	Y		Miri Taffel	Print Less Frequently				17-OCT-2022	N		Open Select Available	07-OCT-22	07-OCT-22
CEDS	Stephen Kirton	Mukeshkumar Gopalakrishnan	MUKESH(IS9789)	Online First	2210712	228450859	Published Online	{backlog}		13	17-JAN-2023	23-JUN-2022	02-MAY-2023	09-MAY-2023	413	7	Publish Date	09-MAY-2023	407	Y	Behavioural Sciences & Education	Research Article	Y	Y		Miri Taffel	Print Less Frequently				09-MAY-2023	N		Open Select Available	02-MAY-23	04-MAY-23
CEDS	Stephen Kirton	Mukeshkumar Gopalakrishnan	MUKESH(IS9789)	Online First	2210713	225057779	Published Online	{backlog}		19	01-MAY-2023	03-MAR-2022	02-MAY-2023	10-MAY-2023	413	7	Publish Date	10-MAY-2023	406	Y	Behavioural Sciences & Education	Research Article	Y	Y		Miri Taffel	Print Less Frequently				10-MAY-2023	N		Open Select Available	02-MAY-23	03-MAY-23
CEDS	Stephen Kirton	Mukeshkumar Gopalakrishnan	MUKESH(IS9789)	Online First	2216331	228782037	Published Online	{backlog}		21	17-JAN-2023	25-AUG-2022	17-MAY-2023	11-JUN-2023	399	26	Publish Date	11-JUN-2023	373	Y	Behavioural Sciences & Education	Research Article	Y	Y		Miri Taffel	Print Less Frequently				11-JUN-2023	N		Open Select Available	17-MAY-23	09-JUN-23
CEDS	Stephen Kirton	Mukeshkumar Gopalakrishnan	MUKESH(IS9789)	Online First	2216822	226480457	Published Online	{backlog}		15	25-FEB-2023	20-SEP-2022	18-MAY-2023	26-MAY-2023	398	8	Publish Date	26-MAY-2023	390	Y	Behavioural Sciences & Education	Research Article	Y	Y		Miri Taffel	Print Less Frequently				26-MAY-2023	N		Open Access Authorized	23-MAY-23	23-MAY-23
CEDS	Stephen Kirton	Mukeshkumar Gopalakrishnan	MUKESH(IS9789)	Online First	2216826	222074664	Published Online	{backlog}		19	25-FEB-2023	01-NOV-2022	18-MAY-2023	29-JUN-2023	398	42	Publish Date	29-JUN-2023	356	Y	Behavioural Sciences & Education	Research Article	Y	Y		Miri Taffel	Print Less Frequently				22-JUN-2023	N		Open Select Available	18-MAY-23	23-MAY-23
CEDS	Stephen Kirton	Mukeshkumar Gopalakrishnan	MUKESH(IS9789)	Online First	2216821	217882511	Published Online	{backlog}		20	25-FEB-2023	04-NOV-2021	18-MAY-2023	31-MAY-2023	397	12	Publish Date	31-MAY-2023	385	Y	Behavioural Sciences & Education	Research Article	Y	Y		Miri Taffel	Print Less Frequently				31-MAY-2023	N		Open Select Available	18-MAY-23	22-MAY-23
CEDS	Stephen Kirton	Mukeshkumar Gopalakrishnan	MUKESH(IS9789)	Online First	2218518	229719888	Published Online	{backlog}		19	23-JAN-2023	21-JAN-2022	24-MAY-2023	16-JUN-2023	392	24	Publish Date	16-JUN-2023	369	Y	Behavioural Sciences & Education	Research Article	Y	Y		Miri Taffel	Print Less Frequently				16-JUN-2023	N		Open Select Available	24-MAY-23	15-JUN-23
CEDS	Stephen Kirton	Mukeshkumar Gopalakrishnan	MUKESH(IS9789)	Online First	2235049	225489303	Published Online	{backlog}		17	06-JUL-2023	04-OCT-2022	06-JUL-2023	13-JUL-2023	349	8	Publish Date	13-JUL-2023	341	Y	Behavioural Sciences & Education	Research Article	Y	Y		Miri Taffel	Print Less Frequently				13-JUL-2023	N		Open Select Available	06-JUL-23	07-JUL-23
CEDS	Stephen Kirton	Mukeshkumar Gopalakrishnan	MUKESH(IS9789)	Online First	2255339	227857488	Published Online	{backlog}		18	21-AUG-2023	17-SEP-2022	01-SEP-2023	06-SEP-2023	292	6	Publish Date	06-SEP-2023	287	Y	Behavioural Sciences & Education	Research Article	Y	Y		Miri Taffel	Print Less Frequently				06-SEP-2023	N		Open Select Available	02-SEP-23	04-SEP-23
CEDS	Stephen Kirton	Mukeshkumar Gopalakrishnan	MUKESH(IS9789)	Online First	2255343	226956011	Published Online	{backlog}		22	21-AUG-2023	07-DEC-2022	01-SEP-2023	05-SEP-2023	292	4	Publish Date	05-SEP-2023	288	Y	Behavioural Sciences & Education	Research Article	Y	Y		Miri Taffel	Print Less Frequently				05-SEP-2023	N		Open Select Available	02-SEP-23	05-SEP-23
CEDS	Stephen Kirton	Mukeshkumar Gopalakrishnan	MUKESH(IS9789)	Online First	2256924	238822546	Published Online	{backlog}		23	21-AUG-2023	15-MAR-2023	06-SEP-2023	26-SEP-2023	287	21	Publish Date	26-SEP-2023	267	Y	Behavioural Sciences & Education	Research Article	Y	Y		Miri Taffel	Print Less Frequently				26-SEP-2023	N		Open Select Available	14-SEP-23	14-SEP-23
CEDS	Stephen Kirton	Mukeshkumar Gopalakrishnan	MUKESH(IS9789)	Online First	2256920	229474774	Published Online	{backlog}		21	21-AUG-2023	23-NOV-2022	06-SEP-2023	07-SEP-2023	287	2	Publish Date	07-SEP-2023	286	Y	Behavioural Sciences & Education	Research Article	Y	Y		Miri Taffel	Print Less Frequently				07-SEP-2023	N		Open Select Available	06-SEP-23	06-SEP-23
CEDS	Stephen Kirton	Mukeshkumar Gopalakrishnan	MUKESH(IS9789)	Online First	2256921	214173912	Published Online	{backlog}		26	21-AUG-2023	23-DEC-2021	06-SEP-2023	13-SEP-2023	287	8	Publish Date	13-SEP-2023	280	Y	Behavioural Sciences & Education	Research Article	Y	Y		Miri Taffel	Print Less Frequently				13-SEP-2023	N		Open Select Available	06-SEP-23	08-SEP-23
CEDS	Stephen Kirton	Mukeshkumar Gopalakrishnan	MUKESH(IS9789)	Online First	2262070	236610185	Published Online	{backlog}		16	18-SEP-2023	03-FEB-2023	20-SEP-2023	28-SEP-2023	273	9	Publish Date	28-SEP-2023	264	Y	Behavioural Sciences & Education	Research Article	Y	Y		Miri Taffel	Print Less Frequently				29-SEP-2023	N		Open Select Available	20-SEP-23	20-SEP-23
CEDS	Stephen Kirton	Mukeshkumar Gopalakrishnan	MUKESH(IS9789)	Online First	2279035	CEDS-2023-0465	Published Online	{backlog}		20	26-OCT-2023	11-JUN-2023	31-OCT-2023	10-NOV-2023	232	10	Publish Date	10-NOV-2023	222	Y	Behavioural Sciences & Education	Research Article	Y	Y		Miri Taffel	Print Less Frequently				10-NOV-2023	N		Open Select Available	31-OCT-23	01-NOV-23
CEDS	Stephen Kirton	Mukeshkumar Gopalakrishnan	MUKESH(IS9789)	Online First	2296345	225830710	Published Online	{backlog}		19	13-DEC-2023	26-DEC-2022	14-DEC-2023	27-DEC-2023	188	13	Publish Date	27-DEC-2023	175	Y	Behavioural Sciences & Education	Research Article	Y	Y		Miri Taffel	Print Less Frequently				27-DEC-2023	N		Open Access Authorized	19-DEC-23	15-DEC-23
CEDS	Stephen Kirton	Mukeshkumar Gopalakrishnan	MUKESH(IS9789)	Online First	2313220	224108833	Published Online	{backlog}		14	21-JAN-2024	27-OCT-2022	30-JAN-2024	02-FEB-2024	141	3	Publish Date	02-FEB-2024	138	Y	Behavioural Sciences & Education	Research Article	Y	Y		Miri Taffel	Print Less Frequently				02-FEB-2024	N		Open Select Available	30-JAN-24	30-JAN-24
CEDS	Stephen Kirton	Mukeshkumar Gopalakrishnan	MUKESH(IS9789)	Online First	2313222	237530665	Published Online	{backlog}		17	21-JAN-2024	17-MAY-2023	30-JAN-2024	18-MAR-2024	141	48	Publish Date	18-MAR-2024	93	Y	Behavioural Sciences & Education	Research Article	Y	Y		Miri Taffel	Print Less Frequently				18-MAR-2024	N		Open Access Authorized	29-FEB-24	04-MAR-24
CEDS	Stephen Kirton	Mukeshkumar Gopalakrishnan	MUKESH(IS9789)	Online First	2322942	CEDS-2022-0465	Published Online	{backlog}		18	07-FEB-2024	20-JUL-2022	21-FEB-2024	08-MAR-2024	119	17	Publish Date	08-MAR-2024	102	Y	Behavioural Sciences & Education	Research Article	Y	Y		Miri Taffel	Print Less Frequently				09-MAR-2024	N		Open Select Available	21-FEB-24	28-FEB-24
CEDS	Stephen Kirton	Mukeshkumar Gopalakrishnan	MUKESH(IS9789)	Online First	2322947	226965872	Published Online	{backlog}		23	29-JAN-2024	28-NOV-2022	21-FEB-2024	06-MAR-2024	119	14	Publish Date	06-MAR-2024	105	Y	Behavioural Sciences & Education	Research Article	Y	Y		Miri Taffel	Print Less Frequently				06-MAR-2024	N		Open Select Available	21-FEB-24	22-FEB-24
CEDS	Stephen Kirton	Mukeshkumar Gopalakrishnan	MUKESH(IS9789)	Online First	2322948	233474018	Published Online	{backlog}		18	21-JAN-2024	12-JAN-2023	21-FEB-2024	01-MAR-2024	119	10	Publish Date	01-MAR-2024	110	Y	Behavioural Sciences & Education	Research Article	Y	Y		Miri Taffel	Print Less Frequently				01-MAR-2024	N		Open Select Available	22-FEB-24	01-MAR-24
CEDS	Stephen Kirton	Mukeshkumar Gopalakrishnan	MUKESH(IS9789)	Online First	2329894	211742736	Published Online	{backlog}		21	03-MAR-2024	08-JUL-2021	09-MAR-2024	20-MAR-2024	102	12	Publish Date	20-MAR-2024	90	Y	Behavioural Sciences & Education	Research Article	Y	Y		Miri Taffel	Print Less Frequently				21-MAR-2024	N		Open Select Available	10-MAR-24	14-MAR-24
CEDS	Stephen Kirton	Mukeshkumar Gopalakrishnan	MUKESH(IS9789)	Online First	2329896	234308782	Published Online	{backlog}		16	03-MAR-2024	04-OCT-2023	09-MAR-2024	20-MAR-2024	101	11	Publish Date	20-MAR-2024	90	Y	Behavioural Sciences & Education	Research Article	Y	Y		Miri Taffel	Print Less Frequently				21-MAR-2024	N		Open Access Authorized	14-MAR-24	12-MAR-24
CEDS	Stephen Kirton	Mukeshkumar Gopalakrishnan	MUKESH(IS9789)	Online First	2329902	238749185	Published Online	{backlog}		14	03-MAR-2024	01-MAR-2023	09-MAR-2024	04-JUN-2024	101	86	Publish Date	04-JUN-2024	15	Y	Behavioural Sciences & Education	Research Article	Y	Y		Miri Taffel	Print Less Frequently				04-JUN-2024	N		Open Access Authorized	28-MAY-24	30-MAY-24
CEDS	Stephen Kirton	Mukeshkumar Gopalakrishnan	MUKESH(IS9789)	Online First	2351823	228655875	Published Online	{backlog}		16	29-APR-2024	19-AUG-2022	02-MAY-2024	17-MAY-2024	48	16	Publish Date	17-MAY-2024	33	Y	Behavioural Sciences & Education	Research Article	Y	Y		Miri Taffel	Print Less Frequently				17-MAY-2024	N		Open Select Available	06-MAY-24	06-MAY-24
CEDS	Stephen Kirton	Mukeshkumar Gopalakrishnan	MUKESH(IS9789)	Online First	2362723	238132083	Published Online	{backlog}		16	28-MAY-2024	25-JAN-2023	29-MAY-2024	04-JUN-2024	20	6	Publish Date	04-JUN-2024	14	Y	Behavioural Sciences & Education	Research Article	Y	Y		Miri Taffel	Print Less Frequently				05-JUN-2024	N		Open Select Available	29-MAY-24	30-MAY-24
CEDS	Stephen Kirton	Mukeshkumar Gopalakrishnan	MUKESH(IS9789)	Online First	2369855	232827129	Initial Typesetting	{backlog}			13-JUN-2024	08-SEP-2023	15-JUN-2024		4		To Initial Typesetting	19-JUN-2024	0	Y	Behavioural Sciences & Education	Research Article	Y	Y		Miri Taffel	Print Less Frequently					N		Open Access Selected	17-JUN-24	17-JUN-24
CEDS	Stephen Kirton	Mukeshkumar Gopalakrishnan	MUKESH(IS9789)	Online First	2369879	230112575	Initial Typesetting	{backlog}			13-JUN-2024	24-FEB-2023	15-JUN-2024		4		To Initial Typesetting	19-JUN-2024	0	Y	Behavioural Sciences & Education	Research Article	Y	Y		Miri Taffel	Print Less Frequently					N		Open Select Available	15-JUN-24	16-JUN-24
CEDS	Stephen Kirton	Mukeshkumar Gopalakrishnan	MUKESH(IS9789)	Online First	2369845	228157876	Proofs Out	{backlog}		17	13-JUN-2024	09-MAY-2022	15-JUN-2024		3		To Proofs	18-JUN-2024	1	Y	Behavioural Sciences & Education	Research Article	Y	Y		Miri Taffel	Print Less Frequently					N		Open Select Available	15-JUN-24	17-JUN-24
CEDS	Stephen Kirton	Mukeshkumar Gopalakrishnan	MUKESH(IS9789)	Online First	2369852	226435710	Initial Typesetting	{backlog}			13-JUN-2024	11-APR-2022	15-JUN-2024		3		To Initial Typesetting	18-JUN-2024	1	Y	Behavioural Sciences & Education	Research Article	Y	Y		Miri Taffel	Print Less Frequently					N		Open Select Available	15-JUN-24	17-JUN-24
CEDS	Stephen Kirton	Mukeshkumar Gopalakrishnan	MUKESH(IS9789)	Online First	2369859	232715787	Initial Typesetting	{backlog}			13-JUN-2024	03-FEB-2023	15-JUN-2024		3		To Initial Typesetting	15-JUN-2024	3	Y	Behavioural Sciences & Education	Research Article	N	Y		Miri Taffel	Print Less Frequently					N		Open Select Available	15-JUN-24
CEDS	Stephen Kirton	Mukeshkumar Gopalakrishnan	MUKESH(IS9789)	Online First	2369862	226702299	Final Typesetting	{backlog}		26	13-JUN-2024	23-DEC-2022	15-JUN-2024		3		Final Pages Request to Typesetter	19-JUN-2024	0	Y	Behavioural Sciences & Education	Research Article	Y	Y		Miri Taffel	Print Less Frequently					N		Open Select Available	16-JUN-24	17-JUN-24
CEDS	Stephen Kirton	Mukeshkumar Gopalakrishnan	MUKESH(IS9789)	Online First	2369868	221228088	Proofs Out	{backlog}		19	13-JUN-2024	07-OCT-2022	15-JUN-2024		3		To Proofs	18-JUN-2024	1	Y	Behavioural Sciences & Education	Research Article	Y	Y		Miri Taffel	Print Less Frequently					N		Queried by Author	17-JUN-24
CEDS	Stephen Kirton	Mukeshkumar Gopalakrishnan	MUKESH(IS9789)	Online First	2369899	226024124	Online File Received	{backlog}		20	13-JUN-2024	12-DEC-2022	15-JUN-2024		3		Final Online Files Received	19-JUN-2024	0	Y	Behavioural Sciences & Education	Research Article	Y	Y		Miri Taffel	Print Less Frequently					N		Open Select Available	15-JUN-24	16-JUN-24
CEDS	Stephen Kirton	Mukeshkumar Gopalakrishnan	MUKESH(IS9789)	Online First	2370456	230837682	Initial Typesetting	{backlog}			13-JUN-2024	23-MAY-2023	18-JUN-2024		1		To Initial Typesetting	19-JUN-2024	0	Y	Behavioural Sciences & Education	Research Article	Y	Y		Miri Taffel	Print Less Frequently					N		Open Select Available	18-JUN-24	19-JUN-24
CEDS	Stephen Kirton	Mukeshkumar Gopalakrishnan	MUKESH(IS9789)	Online First	2371091	227790572	Initial Typesetting	{backlog}			17-JUN-2024	06-JAN-2022	19-JUN-2024		0		To Initial Typesetting	19-JUN-2024	0	Y	Behavioural Sciences & Education	Research Article	N	Y		Miri Taffel	Print Less Frequently					N		Open Select Available	19-JUN-24
CEDS	Stephen Kirton	Mukeshkumar Gopalakrishnan	MUKESH(IS9789)	Online First	2371093	230732350	Initial Typesetting	{backlog}			13-JUN-2024	21-JUL-2023	19-JUN-2024		0		To Initial Typesetting	19-JUN-2024	0	Y	Behavioural Sciences & Education	Research Article	N	Y		Miri Taffel	Print Less Frequently					N		Open Select Available	19-JUN-24
CEJI	Stephen Kirton	Amit Singh Rawat	AMIT(IS11000)	Online First	2349473	246198064	Published Online	{backlog}		16	26-APR-2024	12-APR-2024	26-APR-2024	30-MAY-2024	54	34	Publish Date	30-MAY-2024	20	Y	Behavioural Sciences & Education	Research Article	Y	Y		Sarah Minchin	Standard	SI			30-MAY-2024	N		Open Access Authorized	16-MAY-24	15-MAY-24
CEJI	Stephen Kirton	Amit Singh Rawat	AMIT(IS11000)	Online First	2349475	248733639	Published Online	{backlog}		20	26-APR-2024	12-APR-2024	26-APR-2024	29-MAY-2024	54	34	Publish Date	29-MAY-2024	21	Y	Behavioural Sciences & Education	Research Article	Y	Y		Sarah Minchin	Standard	SI			29-MAY-2024	N		Open Select Available	02-MAY-24	02-MAY-24
CEJI	Stephen Kirton	Amit Singh Rawat	AMIT(IS11000)	Online First	2349863	241387495	Published Online	{backlog}		10	27-APR-2024	12-APR-2024	27-APR-2024	24-MAY-2024	53	27	Publish Date	24-MAY-2024	26	Y	Behavioural Sciences & Education	Brief Report	Y	Y		Sarah Minchin	Standard	SI-IAIE Board			24-MAY-2024	N		Open Select Available	27-APR-24	29-APR-24
CEPP	Stephen Kirton	Sadhana Selvaraj	Sadhana(IS10912)	Online First	2325925	238441357	Published Online	{backlog}		38	12-FEB-2024	16-JUN-2023	28-FEB-2024	28-MAR-2024	112	29	Publish Date	28-MAR-2024	83	Y	Behavioural Sciences & Education	Report	Y	Y		Rozanna Whitehead	Standard				28-MAR-2024	N		Open Select Available	28-FEB-24	22-MAR-24
CEPP	Stephen Kirton	Sadhana Selvaraj	Sadhana(IS10912)	Online First	2329143	234177486	Published Online	{backlog}		24	04-MAR-2024	15-NOV-2023	07-MAR-2024	20-MAR-2024	103	12	Publish Date	20-MAR-2024	91	Y	Behavioural Sciences & Education	Research Article	Y	Y		Rozanna Whitehead	Standard				20-MAR-2024	N		Open Access Authorized	12-MAR-24	08-MAR-24
CEPP	Stephen Kirton	Sadhana Selvaraj	Sadhana(IS10912)	Online First	2348472	237422421	Published Online	{backlog}		17	13-APR-2024	05-SEP-2023	24-APR-2024	04-MAY-2024	56	11	Publish Date	04-MAY-2024	45	Y	Behavioural Sciences & Education	Research Article	Y	Y		Rozanna Whitehead	Standard				05-MAY-2024	N		Open Select Available	26-APR-24	30-APR-24
CEPP	Stephen Kirton	Sadhana Selvaraj	Sadhana(IS10912)	Online First	2365569		Published Online	{backlog}	2	2			05-JUN-2024	10-JUN-2024	14	5	Publish Date	10-JUN-2024	9	Y	Behavioural Sciences & Education	Book Review	Y	Y		Rozanna Whitehead	Standard				10-JUN-2024	N		Not Available for Open Access	05-JUN-24	05-JUN-24
CEPP	Stephen Kirton	Sadhana Selvaraj	Sadhana(IS10912)	Online First	2365570		Published Online	{backlog}	2	1			05-JUN-2024	11-JUN-2024	14	6	Publish Date	11-JUN-2024	8	Y	Behavioural Sciences & Education	Book Review	Y	Y		Rozanna Whitehead	Standard				11-JUN-2024	N		Not Available for Open Access	05-JUN-24	05-JUN-24
CEPP	Stephen Kirton	Sadhana Selvaraj	Sadhana(IS10912)	Online First	2365644	231430009	Final Typesetting	{backlog}		20	23-MAY-2024	12-NOV-2023	05-JUN-2024		14		Final Pages Request to Typesetter	18-JUN-2024	1	Y	Behavioural Sciences & Education	Report	Y	Y		Rozanna Whitehead	Standard					N		Open Access Selected	17-JUN-24	17-JUN-24
CEPP	Stephen Kirton	Sadhana Selvaraj	Sadhana(IS10912)	Online First	2368299		Online File Received	{backlog}	3	2			12-JUN-2024		7		Final Online Files Received	19-JUN-2024	0	Y	Behavioural Sciences & Education	Book Review	Y	Y		Rozanna Whitehead	Standard					N		Not Available for Open Access	12-JUN-24	17-JUN-24
CEPP	Stephen Kirton	Sadhana Selvaraj	Sadhana(IS10912)	Online First	2368786	242404352	Initial Typesetting	{backlog}			06-JUN-2024	16-JAN-2024	13-JUN-2024		6		To Initial Typesetting	13-JUN-2024	6	Y	Behavioural Sciences & Education	Research Article	Y	Y		Rozanna Whitehead	Standard					N		Open Select Available	13-JUN-24	18-JUN-24
CETE	Miki Quddus	Antony Gerald	Antony(IS9900)	Online First	2114896	219138058	Published Online	{backlog}		20	11-AUG-2022	14-DEC-2021	17-AUG-2022	25-AUG-2022	672	8	Publish Date	25-AUG-2022	664	Y	Behavioural Sciences & Education	Article	Y	Y		Paula Berry	Standard				25-AUG-2022	N		Open Access Authorized	19-AUG-22	18-AUG-22
CETE	Miki Quddus	Antony Gerald	Antony(IS9900)	Online First	2117026	219279101	Published Online	{backlog}		18	20-AUG-2022	13-MAY-2021	23-AUG-2022	26-AUG-2022	666	3	Publish Date	26-AUG-2022	663	Y	Behavioural Sciences & Education	Article	Y	Y		Paula Berry	Standard				26-AUG-2022	N		Open Select Available	23-AUG-22	23-AUG-22
CETE	Miki Quddus	Antony Gerald	Antony(IS9900)	Online First	2122807	212251006	Published Online	{backlog}		19	05-SEP-2022	28-MAY-2021	07-SEP-2022	13-SEP-2022	651	7	Publish Date	13-SEP-2022	645	Y	Behavioural Sciences & Education	Article	Y	Y		Paula Berry	Standard				13-SEP-2022	N		Open Access Authorized	12-SEP-22	12-SEP-22
CETE	Miki Quddus	Antony Gerald	Antony(IS9900)	Online First	2122808	214471208	Published Online	{backlog}		16	05-SEP-2022	22-NOV-2021	07-SEP-2022	08-SEP-2022	651	2	Publish Date	08-SEP-2022	649	Y	Behavioural Sciences & Education	Article	Y	Y		Paula Berry	Standard				09-SEP-2022	N		Open Select Available	07-SEP-22	07-SEP-22
CETE	Miki Quddus	Antony Gerald	Antony(IS9900)	Online First	2124912	211193589	Published Online	{backlog}		19	11-SEP-2022	27-JUL-2021	13-SEP-2022	19-SEP-2022	645	7	Publish Date	19-SEP-2022	639	Y	Behavioural Sciences & Education	Article	Y	Y		Paula Berry	Standard				19-SEP-2022	N		Open Access Authorized	16-SEP-22	16-SEP-22
CETE	Miki Quddus	Antony Gerald	Antony(IS9900)	Online First	2124913	212124378	Published Online	{backlog}		19	11-SEP-2022	13-AUG-2021	13-SEP-2022	16-SEP-2022	645	3	Publish Date	16-SEP-2022	642	Y	Behavioural Sciences & Education	Article	Y	Y		Paula Berry	Standard				16-SEP-2022	N		Open Select Available	13-SEP-22	13-SEP-22
CETE	Miki Quddus	Antony Gerald	Antony(IS9900)	Online First	2132384	EJTE-2021-0210.R2	Published Online	{backlog}		20	30-SEP-2022	18-JAN-2021	01-OCT-2022	03-APR-2023	627	184	Publish Date	03-APR-2023	443	Y	Behavioural Sciences & Education	Article	Y	Y		Paula Berry	Standard				03-APR-2023	N		Open Access Authorized	17-MAR-23	20-MAR-23
CETE	Miki Quddus	Antony Gerald	Antony(IS9900)	Online First	2132385	215690209	Published Online	{backlog}		18	30-SEP-2022	14-AUG-2021	01-OCT-2022	21-OCT-2022	627	21	Publish Date	21-OCT-2022	607	Y	Behavioural Sciences & Education	Article	Y	Y		Paula Berry	Standard				21-OCT-2022	N		Open Access Authorized	05-OCT-22	03-OCT-22
CETE	Miki Quddus	Antony Gerald	Antony(IS9900)	Online First	2133697	EJTE-2021-0175.R4	Published Online	{backlog}		18	03-OCT-2022	06-AUG-2020	06-OCT-2022	11-OCT-2022	622	5	Publish Date	11-OCT-2022	617	Y	Behavioural Sciences & Education	Article	Y	Y		Paula Berry	Standard				11-OCT-2022	N		Open Select Available	06-OCT-22	06-OCT-22
CETE	Miki Quddus	Antony Gerald	Antony(IS9900)	Online First	2134006	221242635	Published Online	{backlog}		16	05-OCT-2022	06-FEB-2022	07-OCT-2022	11-OCT-2022	621	4	Publish Date	11-OCT-2022	617	Y	Behavioural Sciences & Education	Article	Y	Y		Paula Berry	Standard				11-OCT-2022	N		Open Select Available	07-OCT-22	10-OCT-22
CETE	Miki Quddus	Antony Gerald	Antony(IS9900)	Online First	2138323	EJTE-2022-0023.R2	Published Online	{backlog}		30	15-OCT-2022	22-MAY-2021	18-OCT-2022	30-OCT-2022	610	13	Publish Date	30-OCT-2022	598	Y	Behavioural Sciences & Education	Article	Y	Y		Paula Berry	Standard				02-NOV-2022	N		Open Access Authorized	20-OCT-22	19-OCT-22
CETE	Miki Quddus	Antony Gerald	Antony(IS9900)	Online First	2153668	EJTE-2021-0391.R3	Published Online	{backlog}			27-NOV-2022	18-FEB-2021	29-NOV-2022	30-NOV-2022	568	2	Publish Date	30-NOV-2022	567	Y	Behavioural Sciences & Education	Article	Y	Y		Paula Berry	Standard				30-NOV-2022	N		Open Select Available	29-NOV-22	29-NOV-22
CETE	Miki Quddus	Antony Gerald	Antony(IS9900)	Online First	2153669	EJTE-2022-0103.R3	Published Online	{backlog}		19	27-NOV-2022	07-OCT-2021	29-NOV-2022	03-DEC-2022	568	4	Publish Date	03-DEC-2022	564	Y	Behavioural Sciences & Education	Article	Y	Y		Paula Berry	Standard				03-DEC-2022	N		Open Select Available	29-NOV-22	29-NOV-22
CETE	Miki Quddus	Antony Gerald	Antony(IS9900)	Online First	2154205	215427394	Published Online	{backlog}		20	28-NOV-2022	05-OCT-2021	30-NOV-2022	05-DEC-2022	567	6	Publish Date	05-DEC-2022	561	Y	Behavioural Sciences & Education	Article	Y	Y		Paula Berry	Standard				05-DEC-2022	N		Open Select Available	30-NOV-22	03-DEC-22
CETE	Miki Quddus	Antony Gerald	Antony(IS9900)	Online First	2158808	219379951	Published Online	{backlog}		18	11-DEC-2022	25-SEP-2021	13-DEC-2022	19-DEC-2022	554	7	Publish Date	19-DEC-2022	548	Y	Behavioural Sciences & Education	Article	Y	Y		Paula Berry	Standard				19-DEC-2022	N		Open Select Available	13-DEC-22	13-DEC-22
CETE	Miki Quddus	Antony Gerald	Antony(IS9900)	Online First	2175662	EJTE-2021-0141.R3	Published Online	{backlog}		18	29-JAN-2023	13-APR-2021	31-JAN-2023	09-FEB-2023	505	10	Publish Date	09-FEB-2023	496	Y	Behavioural Sciences & Education	Article	Y	Y		Paula Berry	Standard				09-FEB-2023	N		Open Select Available	31-JAN-23	31-JAN-23
CETE	Miki Quddus	Antony Gerald	Antony(IS9900)	Online First	2175663	211025425	Published Online	{backlog}			29-JAN-2023	10-AUG-2021	31-JAN-2023	31-MAR-2023	505	59	Publish Date	31-MAR-2023	446	Y	Behavioural Sciences & Education	Article	Y	Y		Paula Berry	Standard				31-MAR-2023	N		Open Access Authorized	24-FEB-23	29-MAR-23
CETE	Miki Quddus	Antony Gerald	Antony(IS9900)	Online First	2175664	228778032	Published Online	{backlog}		21	29-JAN-2023	06-FEB-2022	31-JAN-2023	07-FEB-2023	505	8	Publish Date	07-FEB-2023	498	Y	Behavioural Sciences & Education	Article	Y	Y		Paula Berry	Standard				07-FEB-2023	N		Open Select Available	31-JAN-23	31-JAN-23
CETE	Miki Quddus	Antony Gerald	Antony(IS9900)	Online First	2175665	217865823	Published Online	{backlog}		18	29-JAN-2023	08-JUN-2021	31-JAN-2023	16-APR-2023	505	75	Publish Date	16-APR-2023	430	Y	Behavioural Sciences & Education	Article	Y	Y		Paula Berry	Standard				16-APR-2023	N		Open Access Authorized	02-FEB-23	20-MAR-23
CETE	Miki Quddus	Antony Gerald	Antony(IS9900)	Online First	2181072	222075686	Published Online	{backlog}		19	11-FEB-2023	08-AUG-2022	14-FEB-2023	27-FEB-2023	491	13	Publish Date	27-FEB-2023	478	Y	Behavioural Sciences & Education	Article	Y	Y		Paula Berry	Standard				27-FEB-2023	N		Open Select Available	14-FEB-23	15-FEB-23
CETE	Miki Quddus	Antony Gerald	Antony(IS9900)	Online First	2181069	228150107	Published Online	{backlog}		18	12-FEB-2023	08-JUL-2022	14-FEB-2023	03-APR-2023	491	48	Publish Date	03-APR-2023	443	Y	Behavioural Sciences & Education	Article	Y	Y		Paula Berry	Standard				03-APR-2023	N		Open Access Authorized	07-MAR-23	09-MAR-23
CETE	Miki Quddus	Antony Gerald	Antony(IS9900)	Online First	2181077	210414784	Published Online	{backlog}		19	12-FEB-2023	13-AUG-2021	14-FEB-2023	03-APR-2023	491	48	Publish Date	03-APR-2023	443	Y	Behavioural Sciences & Education	Article	Y	Y		Paula Berry	Standard				03-APR-2023	N		Open Access Authorized	13-MAR-23	13-MAR-23
CETE	Miki Quddus	Antony Gerald	Antony(IS9900)	Online First	2191814	229544575	Published Online	{backlog}		21	05-MAR-2023	25-FEB-2022	14-MAR-2023	20-OCT-2023	463	220	Publish Date	20-OCT-2023	243	Y	Behavioural Sciences & Education	Research Article	Y	Y		Paula Berry	Standard				20-OCT-2023	N		Open Access Authorized	14-MAR-23	13-OCT-23
CETE	Miki Quddus	Antony Gerald	Antony(IS9900)	Online First	2195974	219800683	Published Online	{backlog}		13	11-MAR-2023	12-MAY-2022	24-MAR-2023	05-APR-2023	453	12	Publish Date	05-APR-2023	441	Y	Behavioural Sciences & Education	Article	Y	Y		Paula Berry	Standard				05-APR-2023	N		Open Select Available	24-MAR-23	24-MAR-23
CETE	Miki Quddus	Antony Gerald	Antony(IS9900)	Online First	2198102	EJTE-2021-0068	Published Online	{backlog}		18	11-MAR-2023	18-FEB-2021	30-MAR-2023	24-APR-2023	447	25	Publish Date	24-APR-2023	422	Y	Behavioural Sciences & Education	Article	Y	Y		Paula Berry	Standard				24-APR-2023	N		Open Access Authorized	04-APR-23	04-APR-23
CETE	Miki Quddus	Antony Gerald	Antony(IS9900)	Online First	2198101	228186832	Published Online	{backlog}		19	13-MAR-2023	02-JUN-2022	30-MAR-2023	06-APR-2023	447	7	Publish Date	06-APR-2023	440	Y	Behavioural Sciences & Education	Article	Y	Y		Paula Berry	Standard				06-APR-2023	N		Open Access Authorized	04-APR-23	31-MAR-23
CETE	Miki Quddus	Antony Gerald	Antony(IS9900)	Online First	2201874	EJTE-2021-0184	Published Online	{backlog}		18	22-MAR-2023	28-AUG-2020	08-APR-2023	13-APR-2023	437	4	Publish Date	13-APR-2023	433	Y	Behavioural Sciences & Education	Article	Y	Y		Paula Berry	Standard				13-APR-2023	N		Open Select Available	08-APR-23	10-APR-23
CETE	Miki Quddus	Antony Gerald	Antony(IS9900)	Online First	2208281	216924552	Published Online	{backlog}		23	23-APR-2023	01-SEP-2021	26-APR-2023	17-MAY-2023	420	22	Publish Date	17-MAY-2023	399	Y	Behavioural Sciences & Education	Article	Y	Y		Paula Berry	Standard				17-MAY-2023	N		Open Access Authorized	11-MAY-23	11-MAY-23
CETE	Miki Quddus	Antony Gerald	Antony(IS9900)	Online First	2211730	220212687	Published Online	{backlog}		17	29-APR-2023	04-JUL-2022	05-MAY-2023	15-MAY-2023	411	11	Publish Date	15-MAY-2023	401	Y	Behavioural Sciences & Education	Research Article	Y	Y		Paula Berry	Standard				15-MAY-2023	N		Open Access Authorized	11-MAY-23	05-MAY-23
CETE	Miki Quddus	Antony Gerald	Antony(IS9900)	Online First	2212854	210759234	Published Online	{backlog}		19	22-APR-2023	02-FEB-2022	09-MAY-2023	15-MAY-2023	407	7	Publish Date	15-MAY-2023	401	Y	Behavioural Sciences & Education	Research Article	Y	Y		Paula Berry	Standard				15-MAY-2023	N		Open Select Available	09-MAY-23	09-MAY-23
CETE	Miki Quddus	Antony Gerald	Antony(IS9900)	Online First	2212870	224258150	Published Online	{backlog}		18	29-APR-2023	15-JAN-2022	09-MAY-2023	16-MAY-2023	407	7	Publish Date	16-MAY-2023	400	Y	Behavioural Sciences & Education	Research Article	Y	Y		Paula Berry	Standard				16-MAY-2023	N		Open Select Available	09-MAY-23	09-MAY-23
CETE	Miki Quddus	Antony Gerald	Antony(IS9900)	Online First	2220072	228632947	Published Online	{backlog}		17	18-MAY-2023	24-AUG-2022	27-MAY-2023	02-JUN-2023	388	6	Publish Date	02-JUN-2023	383	Y	Behavioural Sciences & Education	Research Article	Y	Y		Paula Berry	Standard				02-JUN-2023	N		Open Access Authorized	31-MAY-23	30-MAY-23
CETE	Miki Quddus	Antony Gerald	Antony(IS9900)	Online First	2227337	233948984	Published Online	{backlog}		3	08-JUN-2023	20-JAN-2023	16-JUN-2023	20-JUN-2023	369	5	Publish Date	20-JUN-2023	365	Y	Behavioural Sciences & Education	Book Review	Y	Y		Paula Berry	Standard				20-JUN-2023	N		Not Available for Open Access	16-JUN-23	16-JUN-23
CETE	Miki Quddus	Antony Gerald	Antony(IS9900)	Online First	2227339	225182870	Published Online	{backlog}		19	08-JUN-2023	23-JAN-2022	16-JUN-2023	12-JUL-2023	369	26	Publish Date	12-JUL-2023	343	Y	Behavioural Sciences & Education	Research Article	Y	Y		Paula Berry	Standard				12-JUL-2023	N		Open Access Authorized	20-JUN-23	27-JUN-23
CETE	Miki Quddus	Antony Gerald	Antony(IS9900)	Online First	2229003	EJTE-2021-0535	Published Online	{backlog}		20	08-JUN-2023	26-AUG-2021	21-JUN-2023	06-OCT-2023	364	107	Publish Date	06-OCT-2023	257	Y	Behavioural Sciences & Education	Research Article	Y	Y		Paula Berry	Standard				06-OCT-2023	N		Open Select Available	21-JUN-23	30-JUN-23
CETE	Miki Quddus	Antony Gerald	Antony(IS9900)	Online First	2229004	220664359	Published Online	{backlog}		21	08-JUN-2023	18-JUN-2022	21-JUN-2023	29-JUN-2023	364	8	Publish Date	29-JUN-2023	356	Y	Behavioural Sciences & Education	Research Article	Y	Y		Paula Berry	Standard				29-JUN-2023	N		Open Access Authorized	27-JUN-23	21-JUN-23
CETE	Miki Quddus	Antony Gerald	Antony(IS9900)	Online First	2229006	219774924	Published Online	{backlog}		22	08-JUN-2023	18-DEC-2021	21-JUN-2023	28-JUN-2023	364	7	Publish Date	28-JUN-2023	357	Y	Behavioural Sciences & Education	Research Article	Y	Y		Paula Berry	Standard				28-JUN-2023	N		Open Access Authorized	23-JUN-23	21-JUN-23
CETE	Miki Quddus	Antony Gerald	Antony(IS9900)	Online First	2232943	215692333	Published Online	{backlog}		17	08-JUN-2023	16-DEC-2021	01-JUL-2023	11-JUL-2023	354	11	Publish Date	11-JUL-2023	344	Y	Behavioural Sciences & Education	Research Article	Y	Y		Paula Berry	Standard				11-JUL-2023	N		Open Access Authorized	09-JUL-23	03-JUL-23
CETE	Miki Quddus	Antony Gerald	Antony(IS9900)	Online First	2242577	225309521	Published Online	{backlog}		20	15-JUL-2023	23-DEC-2022	27-JUL-2023	02-AUG-2023	328	7	Publish Date	02-AUG-2023	322	Y	Behavioural Sciences & Education	Research Article	Y	Y		Paula Berry	Standard				02-AUG-2023	N		Open Select Available	27-JUL-23	28-JUL-23
CETE	Miki Quddus	Antony Gerald	Antony(IS9900)	Online First	2243645	228764410	Published Online	{backlog}		21	15-JUL-2023	22-NOV-2022	30-JUL-2023	04-AUG-2023	324	5	Publish Date	04-AUG-2023	320	Y	Behavioural Sciences & Education	Research Article	Y	Y		Paula Berry	Standard				04-AUG-2023	N		Open Access Authorized	01-AUG-23	01-AUG-23
CETE	Miki Quddus	Antony Gerald	Antony(IS9900)	Online First	2250909	215985334	Published Online	{backlog}		17	13-AUG-2023	18-DEC-2021	19-AUG-2023	24-AUG-2023	305	6	Publish Date	24-AUG-2023	300	Y	Behavioural Sciences & Education	Research Article	Y	Y		Paula Berry	Standard				24-AUG-2023	N		Open Select Available	22-AUG-23	22-AUG-23
CETE	Miki Quddus	Antony Gerald	Antony(IS9900)	Online First	2251663	220885824	Published Online	{backlog}		23	19-AUG-2023	17-SEP-2022	22-AUG-2023	01-SEP-2023	302	11	Publish Date	01-SEP-2023	292	Y	Behavioural Sciences & Education	Research Article	Y	Y		Paula Berry	Standard				01-SEP-2023	N		Open Select Available	22-AUG-23	23-AUG-23
CETE	Miki Quddus	Antony Gerald	Antony(IS9900)	Online First	2251658	224051091	Published Online	{backlog}		16	19-AUG-2023	02-FEB-2023	22-AUG-2023	30-AUG-2023	302	8	Publish Date	30-AUG-2023	294	Y	Behavioural Sciences & Education	Research Article	Y	Y		Paula Berry	Standard				30-AUG-2023	N		Open Access Authorized	23-AUG-23	22-AUG-23
CETE	Miki Quddus	Antony Gerald	Antony(IS9900)	Online First	2253495	221782750	Published Online	{backlog}		17	13-AUG-2023	23-JUL-2022	26-AUG-2023	31-AUG-2023	297	5	Publish Date	31-AUG-2023	293	Y	Behavioural Sciences & Education	Research Article	Y	Y		Paula Berry	Standard				31-AUG-2023	N		Open Select Available	26-AUG-23	28-AUG-23
CETE	Miki Quddus	Antony Gerald	Antony(IS9900)	Online First	2259082	222001153	Published Online	{backlog}		19	10-SEP-2023	04-FEB-2023	12-SEP-2023	22-SEP-2023	281	11	Publish Date	22-SEP-2023	271	Y	Behavioural Sciences & Education	Research Article	Y	Y		Paula Berry	Standard				22-SEP-2023	N		Open Select Available	12-SEP-23	12-SEP-23
CETE	Miki Quddus	Antony Gerald	Antony(IS9900)	Online First	2259077	229359491	Published Online	{backlog}		22	01-SEP-2023	22-OCT-2022	12-SEP-2023	18-SEP-2023	281	7	Publish Date	18-SEP-2023	274	Y	Behavioural Sciences & Education	Research Article	Y	Y		Paula Berry	Standard				18-SEP-2023	N		Open Access Authorized	14-SEP-23	12-SEP-23
CETE	Miki Quddus	Antony Gerald	Antony(IS9900)	Online First	2265546	225204853	Published Online	{backlog}		21	24-SEP-2023	01-DEC-2022	28-SEP-2023	04-OCT-2023	265	7	Publish Date	04-OCT-2023	259	Y	Behavioural Sciences & Education	Research Article	Y	Y		Paula Berry	Standard				04-OCT-2023	N		Open Select Available	28-SEP-23	28-SEP-23
CETE	Miki Quddus	Antony Gerald	Antony(IS9900)	Online First	2265547	222915525	Published Online	{backlog}		19	24-SEP-2023	16-JUN-2022	28-SEP-2023	04-OCT-2023	265	6	Publish Date	04-OCT-2023	259	Y	Behavioural Sciences & Education	Research Article	Y	Y		Paula Berry	Standard				04-OCT-2023	N		Open Select Available	28-SEP-23	30-SEP-23
CETE	Miki Quddus	Antony Gerald	Antony(IS9900)	Online First	2280530	226828029	Published Online	{backlog}		19	23-APR-2023	13-JUN-2022	05-NOV-2023	14-NOV-2023	227	9	Publish Date	14-NOV-2023	218	Y	Behavioural Sciences & Education	Research Article	Y	Y		Paula Berry	Standard				14-NOV-2023	N		Open Access Authorized	09-NOV-23	10-NOV-23
CETE	Miki Quddus	Antony Gerald	Antony(IS9900)	Online First	2282369	223482086	Published Online	{backlog}		16	05-NOV-2023	27-APR-2022	08-NOV-2023	04-DEC-2023	224	27	Publish Date	04-DEC-2023	198	Y	Behavioural Sciences & Education	Research Article	Y	Y		Paula Berry	Standard				04-DEC-2023	N		Open Select Available	20-NOV-23	21-NOV-23
CETE	Miki Quddus	Antony Gerald	Antony(IS9900)	Online First	2282370	218240057	Published Online	{backlog}		19	05-NOV-2023	30-JAN-2022	08-NOV-2023	12-DEC-2023	224	35	Publish Date	12-DEC-2023	190	Y	Behavioural Sciences & Education	Research Article	Y	Y		Paula Berry	Standard				12-DEC-2023	N		Open Access Authorized	14-NOV-23	10-NOV-23
CETE	Miki Quddus	Antony Gerald	Antony(IS9900)	Online First	2282372	212901106	Published Online	{backlog}		17	05-NOV-2023	23-AUG-2021	08-NOV-2023	22-JAN-2024	224	76	Publish Date	22-JAN-2024	149	Y	Behavioural Sciences & Education	Research Article	Y	Y		Paula Berry	Standard				22-JAN-2024	N		Open Access Authorized	15-NOV-23	15-NOV-23
CETE	Miki Quddus	Antony Gerald	Antony(IS9900)	Online First	2288552	223259134	Published Online	{backlog}		24	08-NOV-2023	21-OCT-2022	23-NOV-2023	03-JAN-2024	209	42	Publish Date	03-JAN-2024	168	Y	Behavioural Sciences & Education	Research Article	Y	Y		Paula Berry	Standard				03-JAN-2024	N		Open Access Authorized	27-NOV-23	27-NOV-23
CETE	Miki Quddus	Antony Gerald	Antony(IS9900)	Online First	2288554	212302452	Published Online	{backlog}		26	08-NOV-2023	28-APR-2021	23-NOV-2023	05-FEB-2024	209	75	Publish Date	05-FEB-2024	134	Y	Behavioural Sciences & Education	Research Article	Y	Y		Paula Berry	Standard				05-FEB-2024	N		Open Access Authorized	30-NOV-23	29-NOV-23
CETE	Miki Quddus	Antony Gerald	Antony(IS9900)	Online First	2288549	227873831	Published Online	{backlog}		17	09-NOV-2023	22-JUN-2022	23-NOV-2023	30-NOV-2023	208	7	Publish Date	30-NOV-2023	202	Y	Behavioural Sciences & Education	Research Article	Y	Y		Paula Berry	Standard				30-NOV-2023	N		Open Select Available	23-NOV-23	24-NOV-23
CETE	Miki Quddus	Antony Gerald	Antony(IS9900)	Online First	2288550	229127897	Published Online	{backlog}		16	10-NOV-2023	08-NOV-2022	23-NOV-2023	29-NOV-2023	208	5	Publish Date	29-NOV-2023	203	Y	Behavioural Sciences & Education	Research Article	Y	Y		Paula Berry	Standard				29-NOV-2023	N		Open Access Authorized	24-NOV-23	27-NOV-23
CETE	Miki Quddus	Antony Gerald	Antony(IS9900)	Online First	2288553	233754814	Published Online	{backlog}		17	09-NOV-2023	04-FEB-2023	23-NOV-2023	29-NOV-2023	208	6	Publish Date	29-NOV-2023	203	Y	Behavioural Sciences & Education	Research Article	Y	Y		Paula Berry	Standard				29-NOV-2023	N		Open Access Authorized	27-NOV-23	24-NOV-23
CETE	Miki Quddus	Antony Gerald	Antony(IS9900)	Online First	2288555	228260250	Published Online	{backlog}		23	08-NOV-2023	15-APR-2022	23-NOV-2023	30-NOV-2023	208	7	Publish Date	30-NOV-2023	202	Y	Behavioural Sciences & Education	Research Article	Y	Y		Paula Berry	Standard				30-NOV-2023	N		Open Select Available	23-NOV-23	24-NOV-23
CETE	Miki Quddus	Antony Gerald	Antony(IS9900)	Online First	2289857	232546999	Published Online	{backlog}		19	05-NOV-2023	18-MAR-2023	28-NOV-2023	07-DEC-2023	203	9	Publish Date	07-DEC-2023	195	Y	Behavioural Sciences & Education	Research Article	Y	Y		Paula Berry	Standard				07-DEC-2023	N		Open Access Authorized	03-DEC-23	29-NOV-23
CETE	Miki Quddus	Antony Gerald	Antony(IS9900)	Online First	2293634	226703070	Published Online	{backlog}		19	01-DEC-2023	01-DEC-2022	08-DEC-2023	27-FEB-2024	193	80	Publish Date	27-FEB-2024	113	Y	Behavioural Sciences & Education	Research Article	Y	Y		Paula Berry	Standard				27-FEB-2024	N		Open Access Authorized	12-DEC-23	12-DEC-23
CETE	Miki Quddus	Antony Gerald	Antony(IS9900)	Online First	2296351	228863467	Published Online	{backlog}		17	12-DEC-2023	03-MAR-2022	14-DEC-2023	26-DEC-2023	187	11	Publish Date	26-DEC-2023	176	Y	Behavioural Sciences & Education	Research Article	Y	Y		Paula Berry	Standard				26-DEC-2023	N		Open Select Available	16-DEC-23	19-DEC-23
CETE	Miki Quddus	Antony Gerald	Antony(IS9900)	Online First	2296354	EJTE-2023-0029	Published Online	{backlog}		20	12-DEC-2023	26-JAN-2022	14-DEC-2023	23-DEC-2023	187	8	Publish Date	23-DEC-2023	179	Y	Behavioural Sciences & Education	Research Article	Y	Y		Paula Berry	Standard				23-DEC-2023	N		Open Select Available	14-DEC-23	14-DEC-23
CETE	Miki Quddus	Antony Gerald	Antony(IS9900)	Online First	2298359	213360464	Published Online	{backlog}		17	17-DEC-2023	12-DEC-2021	20-DEC-2023	18-JAN-2024	182	30	Publish Date	18-JAN-2024	153	Y	Behavioural Sciences & Education	Research Article	Y	Y		Paula Berry	Standard				18-JAN-2024	N		Open Access Authorized	03-JAN-24	22-DEC-23
CETE	Miki Quddus	Antony Gerald	Antony(IS9900)	Online First	2301973	227238886	Published Online	{backlog}		16	26-DEC-2023	02-JAN-2023	02-JAN-2024	14-JUN-2024	169	164	Publish Date	14-JUN-2024	5	Y	Behavioural Sciences & Education	Research Article	Y	Y		Paula Berry	Standard				14-JUN-2024	N		Open Access Authorized	10-JUN-24	11-JUN-24
CETE	Miki Quddus	Antony Gerald	Antony(IS9900)	Online First	2301974	224938173	Published Online	{backlog}		21	28-DEC-2023	09-DEC-2022	02-JAN-2024	15-APR-2024	168	104	Publish Date	15-APR-2024	65	Y	Behavioural Sciences & Education	Research Article	Y	Y		Paula Berry	Standard				15-APR-2024	N		Open Select Available	05-JAN-24	08-JAN-24
CETE	Miki Quddus	Antony Gerald	Antony(IS9900)	Online First	2311702	238684775	Published Online	{backlog}		20	14-JAN-2024	08-MAY-2023	25-JAN-2024	27-FEB-2024	146	33	Publish Date	27-FEB-2024	113	Y	Behavioural Sciences & Education	Research Article	Y	Y		Paula Berry	Standard				27-FEB-2024	N		Open Access Authorized	23-FEB-24	26-FEB-24
CETE	Miki Quddus	Antony Gerald	Antony(IS9900)	Online First	2311709	226699198	Published Online	{backlog}		18	14-JAN-2024	14-SEP-2022	25-JAN-2024	09-FEB-2024	146	16	Publish Date	09-FEB-2024	130	Y	Behavioural Sciences & Education	Research Article	Y	Y		Paula Berry	Standard				10-FEB-2024	N		Open Access Authorized	08-FEB-24	07-FEB-24
CETE	Miki Quddus	Antony Gerald	Antony(IS9900)	Online First	2311694	225301973	Published Online	{backlog}		22	13-JAN-2024	15-APR-2022	25-JAN-2024	13-FEB-2024	145	18	Publish Date	13-FEB-2024	127	Y	Behavioural Sciences & Education	Research Article	Y	Y		Paula Berry	Standard				13-FEB-2024	N		Open Access Authorized	05-FEB-24	30-JAN-24
CETE	Miki Quddus	Antony Gerald	Antony(IS9900)	Online First	2311695	235435255	Published Online	{backlog}		16	14-JAN-2024	25-FEB-2023	25-JAN-2024	05-FEB-2024	145	10	Publish Date	05-FEB-2024	135	Y	Behavioural Sciences & Education	Research Article	Y	Y		Paula Berry	Standard				05-FEB-2024	N		Open Select Available	25-JAN-24	05-FEB-24
CETE	Miki Quddus	Antony Gerald	Antony(IS9900)	Online First	2311698	EJTE-2021-0460	Published Online	{backlog}		18	14-JAN-2024	30-NOV-2020	25-JAN-2024	05-FEB-2024	145	10	Publish Date	05-FEB-2024	135	Y	Behavioural Sciences & Education	Research Article	Y	Y		Paula Berry	Standard				05-FEB-2024	N		Open Access Authorized	29-JAN-24	26-JAN-24
CETE	Miki Quddus	Antony Gerald	Antony(IS9900)	Online First	2311708	231340302	Published Online	{backlog}		17	14-JAN-2024	08-MAY-2023	25-JAN-2024	02-FEB-2024	145	7	Publish Date	02-FEB-2024	138	Y	Behavioural Sciences & Education	Research Article	Y	Y		Paula Berry	Standard				02-FEB-2024	N		Open Access Authorized	31-JAN-24	26-JAN-24
CETE	Miki Quddus	Antony Gerald	Antony(IS9900)	Online First	2323925	224028751	Published Online	{backlog}		19	19-FEB-2024	17-AUG-2022	23-FEB-2024	01-MAR-2024	116	6	Publish Date	01-MAR-2024	110	Y	Behavioural Sciences & Education	Research Article	Y	Y		Paula Berry	Standard				01-MAR-2024	N		Open Select Available	24-FEB-24	26-FEB-24
CETE	Miki Quddus	Antony Gerald	Antony(IS9900)	Online First	2323928	238302926	Published Online	{backlog}		18	16-FEB-2024	04-MAR-2023	23-FEB-2024	04-MAR-2024	116	10	Publish Date	04-MAR-2024	107	Y	Behavioural Sciences & Education	Research Article	Y	Y		Paula Berry	Standard				04-MAR-2024	N		Open Access Authorized	28-FEB-24	24-FEB-24
CETE	Miki Quddus	Antony Gerald	Antony(IS9900)	Online First	2328060	223301362	Published Online	{backlog}		18	28-FEB-2024	14-DEC-2022	05-MAR-2024	22-MAR-2024	105	17	Publish Date	22-MAR-2024	89	Y	Behavioural Sciences & Education	Research Article	Y	Y		Paula Berry	Standard				22-MAR-2024	N		Open Access Authorized	11-MAR-24	09-MAR-24
CETE	Miki Quddus	Antony Gerald	Antony(IS9900)	Online First	2330543	216325586	Published Online	{backlog}		18	09-MAR-2024	19-APR-2021	11-MAR-2024	15-MAR-2024	99	4	Publish Date	15-MAR-2024	96	Y	Behavioural Sciences & Education	Research Article	Y	Y		Paula Berry	Standard				15-MAR-2024	N		Open Access Authorized	13-MAR-24	12-MAR-24
CETE	Miki Quddus	Antony Gerald	Antony(IS9900)	Online First	2337636	213347235	Published Online	{backlog}		18	21-MAR-2024	16-MAR-2021	28-MAR-2024	09-APR-2024	83	12	Publish Date	09-APR-2024	71	Y	Behavioural Sciences & Education	Research Article	Y	Y		Paula Berry	Standard				09-APR-2024	N		Open Select Available	28-MAR-24	30-MAR-24
CETE	Miki Quddus	Antony Gerald	Antony(IS9900)	Online First	2337646	230236029	Published Online	{backlog}		19	20-MAR-2024	26-APR-2023	28-MAR-2024	02-APR-2024	83	5	Publish Date	02-APR-2024	78	Y	Behavioural Sciences & Education	Research Article	Y	Y		Paula Berry	Standard				02-APR-2024	N		Open Access Authorized	01-APR-24	29-MAR-24
CETE	Miki Quddus	Antony Gerald	Antony(IS9900)	Online First	2337631	221733703	Published Online	{backlog}		17	24-MAR-2024	15-APR-2022	28-MAR-2024	04-APR-2024	82	7	Publish Date	04-APR-2024	76	Y	Behavioural Sciences & Education	Research Article	Y	Y		Paula Berry	Standard				04-APR-2024	N		Open Select Available	28-MAR-24	29-MAR-24
CETE	Miki Quddus	Antony Gerald	Antony(IS9900)	Online First	2340687	230404969	Published Online	{backlog}		17	02-APR-2024	30-SEP-2023	05-APR-2024	18-JUN-2024	75	75	Publish Date	18-JUN-2024	1	Y	Behavioural Sciences & Education	Research Article	Y	Y		Paula Berry	Standard	Special issue			14-JUN-2024	N		Open Select Available	05-APR-24	10-APR-24
CETE	Miki Quddus	Antony Gerald	Antony(IS9900)	Online First	2340689	235284182	Published Online	{backlog}		19	02-APR-2024	08-AUG-2023	05-APR-2024	19-APR-2024	75	15	Publish Date	19-APR-2024	61	Y	Behavioural Sciences & Education	Research Article	Y	Y		Paula Berry	Standard				19-APR-2024	N		Open Access Authorized	18-APR-24	18-APR-24
CETE	Miki Quddus	Antony Gerald	Antony(IS9900)	Online First	2341935	239536586	Published Online	{backlog}		18	05-APR-2024	03-JUL-2023	09-APR-2024	22-APR-2024	71	13	Publish Date	22-APR-2024	58	Y	Behavioural Sciences & Education	Research Article	Y	Y		Paula Berry	Standard				22-APR-2024	N		Open Access Authorized	15-APR-24	11-APR-24
CETE	Miki Quddus	Antony Gerald	Antony(IS9900)	Online First	2349611	226143498	Published Online	{backlog}		17	25-APR-2024	01-SEP-2022	26-APR-2024	02-MAY-2024	53	5	Publish Date	02-MAY-2024	48	Y	Behavioural Sciences & Education	Research Article	Y	Y		Paula Berry	Standard				02-MAY-2024	N		Open Select Available	26-APR-24	27-APR-24
CETE	Miki Quddus	Antony Gerald	Antony(IS9900)	Online First	2351068	235082235	Published Online	{backlog}		18	28-APR-2024	12-JUN-2023	30-APR-2024	04-MAY-2024	49	4	Publish Date	04-MAY-2024	45	Y	Behavioural Sciences & Education	Research Article	Y	Y		Paula Berry	Standard				05-MAY-2024	N		Open Access Authorized	02-MAY-24	02-MAY-24
CETE	Miki Quddus	Antony Gerald	Antony(IS9900)	Online First	2353178	220766220	Published Online	{backlog}		23	03-MAY-2024	03-NOV-2022	06-MAY-2024	15-MAY-2024	44	10	Publish Date	15-MAY-2024	35	Y	Behavioural Sciences & Education	Research Article	Y	Y		Paula Berry	Standard				15-MAY-2024	N		Open Access Authorized	14-MAY-24	07-MAY-24
CETE	Miki Quddus	Antony Gerald	Antony(IS9900)	Online First	2359708	215792202	Published Online	{backlog}		19	18-MAY-2024	28-NOV-2021	22-MAY-2024	31-MAY-2024	28	9	Publish Date	31-MAY-2024	19	Y	Behavioural Sciences & Education	Research Article	Y	Y		Paula Berry	Standard				31-MAY-2024	N		Open Access Authorized	23-MAY-24	29-MAY-24
CETE	Miki Quddus	Antony Gerald	Antony(IS9900)	Online First	2360555	211349137	Published Online	{backlog}		31	22-MAY-2024	16-AUG-2021	23-MAY-2024	30-MAY-2024	26	7	Publish Date	30-MAY-2024	20	Y	Behavioural Sciences & Education	Research Article	Y	Y		Paula Berry	Standard				30-MAY-2024	N		Open Select Available	23-MAY-24	24-MAY-24
CETE	Miki Quddus	Antony Gerald	Antony(IS9900)	Online First	2361108	222644572	Published Online	{backlog}		20	18-MAY-2024	20-SEP-2022	24-MAY-2024	31-MAY-2024	26	8	Publish Date	31-MAY-2024	19	Y	Behavioural Sciences & Education	Research Article	Y	Y		Paula Berry	Standard				31-MAY-2024	N		Open Access Authorized	29-MAY-24	28-MAY-24
CETE	Miki Quddus	Antony Gerald	Antony(IS9900)	Online First	2363854	222243799	Published Online	{backlog}		19	29-MAY-2024	02-SEP-2022	31-MAY-2024	11-JUN-2024	19	12	Publish Date	11-JUN-2024	8	Y	Behavioural Sciences & Education	Research Article	Y	Y		Paula Berry	Standard				11-JUN-2024	N		Open Select Available	01-JUN-24	03-JUN-24
CETE	Miki Quddus	Antony Gerald	Antony(IS9900)	Online First	2363860	238377855	Online File Received	{backlog}		18	29-MAY-2024	05-APR-2023	31-MAY-2024		19		Final Online Files Received	05-JUN-2024	14	Y	Behavioural Sciences & Education	Research Article	N	Y		Paula Berry	Standard					Y	Production: Embargoed	Open Select Available	31-MAY-24
CETE	Miki Quddus	Antony Gerald	Antony(IS9900)	Online First	2368019	220689752	Published Online	{backlog}		23	09-JUN-2024	14-NOV-2022	11-JUN-2024	18-JUN-2024	7	6	Publish Date	18-JUN-2024	1	Y	Behavioural Sciences & Education	Research Article	Y	Y		Paula Berry	Standard				18-JUN-2024	N		Open Access Authorized	15-JUN-24	15-JUN-24
CETE	Miki Quddus	Antony Gerald	Antony(IS9900)	Online First	2369163	232836034	Published Online	{backlog}		20	11-JUN-2024	27-JUL-2023	13-JUN-2024	19-JUN-2024	5	5	Publish Date	19-JUN-2024	0	Y	Behavioural Sciences & Education	Research Article	Y	Y		Paula Berry	Standard				19-JUN-2024	N		Open Access Authorized	17-JUN-24	17-JUN-24
CETE	Miki Quddus	Antony Gerald	Antony(IS9900)	Online First	2370885	231161757	Initial Typesetting	{backlog}			15-JUN-2024	07-AUG-2023	18-JUN-2024		0		To Initial Typesetting	18-JUN-2024	0	Y	Behavioural Sciences & Education	Research Article	Y	Y		Paula Berry	Standard					N		Queried by Author	19-JUN-24
CETE	Miki Quddus	Antony Gerald	Antony(IS9900)	Online First	2370887	228852760	Initial Typesetting	{backlog}			15-JUN-2024	30-NOV-2022	18-JUN-2024		0		To Initial Typesetting	18-JUN-2024	0	Y	Behavioural Sciences & Education	Research Article	Y	Y		Paula Berry	Standard					N		Open Access Selected	19-JUN-24	19-JUN-24
CETE	Miki Quddus	Antony Gerald	Antony(IS9900)	Online First	2370891	223157401	Initial Typesetting	{backlog}			15-JUN-2024	31-MAR-2022	18-JUN-2024		0		To Initial Typesetting	18-JUN-2024	0	Y	Behavioural Sciences & Education	Research Article	Y	Y		Paula Berry	Standard					N		Open Access Authorized	19-JUN-24	19-JUN-24
CETE	Miki Quddus	Antony Gerald	Antony(IS9900)	Online First	2370892	231271741	Initial Typesetting	{backlog}			15-JUN-2024	25-FEB-2023	18-JUN-2024		0		To Initial Typesetting	18-JUN-2024	0	Y	Behavioural Sciences & Education	Research Article	Y	Y		Paula Berry	Standard					N		Open Access Authorized	19-JUN-24	19-JUN-24
CEYE	Miki Quddus	Kumaran Sumathy	SUMATHY(IS8894)	Online First	2169662	CEYE-2021-0084.R1	Published Online	{backlog}		14	12-JAN-2023	13-JUL-2021	14-JAN-2023	29-JAN-2023	522	16	Publish Date	29-JAN-2023	506	Y	Behavioural Sciences & Education	Article	Y	Y		Paula Berry	Standard	(r)			30-JAN-2023	N		Open Select Available	14-JAN-23	30-JAN-23
CEYE	Miki Quddus	Kumaran Sumathy	SUMATHY(IS8894)	Online First	2172552	CEYE-2022-0059.R1	Published Online	{backlog}		15	19-JAN-2023	01-AUG-2022	22-JAN-2023	03-FEB-2023	514	13	Publish Date	03-FEB-2023	502	Y	Behavioural Sciences & Education	Article	Y	Y		Paula Berry	Standard	(r)			03-FEB-2023	N		Open Access Authorized	31-JAN-23	01-FEB-23
CEYE	Miki Quddus	Kumaran Sumathy	SUMATHY(IS8894)	Online First	2179023	CEYE-2021-0067.R1	Published Online	{backlog}		14	04-FEB-2023	03-JUN-2021	08-FEB-2023	12-APR-2023	497	63	Publish Date	12-APR-2023	434	Y	Behavioural Sciences & Education	Article	Y	Y		Paula Berry	Standard	(j)			12-APR-2023	N		Open Access Authorized	15-FEB-23	16-FEB-23
CEYE	Miki Quddus	Kumaran Sumathy	SUMATHY(IS8894)	Online First	2179959	CEYE-2021-0062	Published Online	{backlog}		15	07-FEB-2023	08-MAY-2021	10-FEB-2023	07-MAR-2023	495	26	Publish Date	07-MAR-2023	469	Y	Behavioural Sciences & Education	Article	Y	Y		Paula Berry	Standard	(j)			08-MAR-2023	N		Open Select Available	10-FEB-23	10-FEB-23
CEYE	Miki Quddus	Kumaran Sumathy	SUMATHY(IS8894)	Online First	2179960	CEYE-2021-0103	Published Online	{backlog}		16	07-FEB-2023	10-SEP-2021	10-FEB-2023	26-FEB-2023	495	17	Publish Date	26-FEB-2023	478	Y	Behavioural Sciences & Education	Article	Y	Y		Paula Berry	Standard	(j)			27-FEB-2023	N		Open Select Available	10-FEB-23	10-FEB-23
CEYE	Miki Quddus	Kumaran Sumathy	SUMATHY(IS8894)	Online First	2179961	CEYE-2021-0111	Published Online	{backlog}		15	06-FEB-2023	13-OCT-2021	10-FEB-2023	16-FEB-2023	495	6	Publish Date	16-FEB-2023	489	Y	Behavioural Sciences & Education	Article	Y	Y		Paula Berry	Standard	(j)			15-FEB-2023	N		Open Select Available	10-FEB-23	13-FEB-23
CEYE	Miki Quddus	Kumaran Sumathy	SUMATHY(IS8894)	Online First	2182739	CEYE-2022-0065	Published Online	{backlog}		14	15-FEB-2023	28-JUL-2022	17-FEB-2023	24-FEB-2023	488	7	Publish Date	24-FEB-2023	481	Y	Behavioural Sciences & Education	Article	Y	Y		Paula Berry	Standard	(r)			24-FEB-2023	N		Open Select Available	17-FEB-23	19-FEB-23
CEYE	Miki Quddus	Kumaran Sumathy	SUMATHY(IS8894)	Online First	2190053	CEYE-2022-0071	Published Online	{backlog}		14	05-MAR-2023	04-AUG-2022	09-MAR-2023	15-MAR-2023	468	6	Publish Date	15-MAR-2023	462	Y	Behavioural Sciences & Education	Article	Y	Y		Paula Berry	Standard	(r)			15-MAR-2023	N		Open Select Available	09-MAR-23	11-MAR-23
CEYE	Miki Quddus	Kumaran Sumathy	SUMATHY(IS8894)	Online First	2192437	CEYE-2020-0082	Published Online	{backlog}		16	13-MAR-2023	17-SEP-2020	15-MAR-2023	24-MAR-2023	462	9	Publish Date	24-MAR-2023	453	Y	Behavioural Sciences & Education	Article	Y	Y		Paula Berry	Standard	(d)			24-MAR-2023	N		Open Select Available	15-MAR-23	23-MAR-23
CEYE	Miki Quddus	Kumaran Sumathy	SUMATHY(IS8894)	Online First	2198164	CEYE-2022-0111	Published Online	{backlog}		15	26-MAR-2023	14-DEC-2022	30-MAR-2023	05-APR-2023	447	6	Publish Date	05-APR-2023	441	Y	Behavioural Sciences & Education	Article	Y	Y		Paula Berry	Standard	(l)			05-APR-2023	N		Open Select Available	30-MAR-23	30-MAR-23
CEYE	Miki Quddus	Kumaran Sumathy	SUMATHY(IS8894)	Online First	2198170	CEYE-2022-0051	Published Online	{backlog}		15	26-MAR-2023	20-JUN-2022	30-MAR-2023	19-APR-2023	447	20	Publish Date	19-APR-2023	427	Y	Behavioural Sciences & Education	Article	Y	Y		Paula Berry	Standard	(r)			19-APR-2023	N		Open Select Available	30-MAR-23	12-APR-23
CEYE	Miki Quddus	Kumaran Sumathy	SUMATHY(IS8894)	Online First	2205055	CEYE-2022-0123	Published Online	{backlog}		17	15-APR-2023	30-DEC-2022	18-APR-2023	15-JUN-2023	428	58	Publish Date	15-JUN-2023	370	Y	Behavioural Sciences & Education	Article	Y	Y		Paula Berry	Standard	(l)			15-JUN-2023	N		Open Access Authorized	25-APR-23	03-MAY-23
CEYE	Miki Quddus	Kumaran Sumathy	SUMATHY(IS8894)	Online First	2212330	CEYE-2022-0015	Published Online	{backlog}		16	05-MAY-2023	04-FEB-2022	06-MAY-2023	16-MAY-2023	410	10	Publish Date	16-MAY-2023	400	Y	Behavioural Sciences & Education	Research Article	Y	Y		Paula Berry	Standard	(r)			16-MAY-2023	N		Open Access Authorized	12-MAY-23	12-MAY-23
CEYE	Miki Quddus	Kumaran Sumathy	SUMATHY(IS8894)	Online First	2215477	CEYE-2022-0021	Published Online	{backlog}		18	14-MAY-2023	23-FEB-2022	16-MAY-2023	24-MAY-2023	400	8	Publish Date	24-MAY-2023	392	Y	Behavioural Sciences & Education	Research Article	Y	Y		Paula Berry	Standard	(d)			24-MAY-2023	N		Open Access Authorized	22-MAY-23	16-MAY-23
CEYE	Miki Quddus	Kumaran Sumathy	SUMATHY(IS8894)	Online First	2217479	CEYE-2022-0099	Published Online	{backlog}		15	19-MAY-2023	25-OCT-2022	20-MAY-2023	27-MAY-2023	396	7	Publish Date	27-MAY-2023	389	Y	Behavioural Sciences & Education	Research Article	Y	Y		Paula Berry	Standard	(l)			27-MAY-2023	N		Open Select Available	20-MAY-23	23-MAY-23
CEYE	Miki Quddus	Kumaran Sumathy	SUMATHY(IS8894)	Online First	2218598	CEYE-2022-0070	Published Online	{backlog}		25	22-MAY-2023	08-AUG-2022	24-MAY-2023	31-JUL-2023	392	68	Publish Date	31-JUL-2023	324	Y	Behavioural Sciences & Education	Research Article	Y	Y		Paula Berry	Standard	(d)			04-JUL-2023	N		Open Select Available	24-MAY-23	29-MAY-23
CEYE	Miki Quddus	Kumaran Sumathy	SUMATHY(IS8894)	Online First	2220978	CEYE-2023-0040	Published Online	{backlog}		28	27-MAY-2023	03-APR-2023	31-MAY-2023	23-JUN-2023	385	23	Publish Date	23-JUN-2023	362	Y	Behavioural Sciences & Education	Research Article	Y	Y		Paula Berry	Standard	(m)			23-JUN-2023	N		Open Select Available	31-MAY-23	31-MAY-23
CEYE	Miki Quddus	Kumaran Sumathy	SUMATHY(IS8894)	Online First	2232951	CEYE-2022-0033	Published Online	{backlog}		15	29-JUN-2023	13-APR-2022	01-JUL-2023	10-JUL-2023	354	9	Publish Date	10-JUL-2023	345	Y	Behavioural Sciences & Education	Research Article	Y	Y		Paula Berry	Standard	(d)			10-JUL-2023	N		Open Access Authorized	05-JUL-23	05-JUL-23
CEYE	Miki Quddus	Kumaran Sumathy	SUMATHY(IS8894)	Online First	2236324	CEYE-2022-0044	Published Online	{backlog}		14	08-JUL-2023	20-MAY-2022	11-JUL-2023	18-JUL-2023	344	7	Publish Date	18-JUL-2023	337	Y	Behavioural Sciences & Education	Research Article	Y	Y		Paula Berry	Standard	(j)			18-JUL-2023	N		Open Select Available	11-JUL-23	11-JUL-23
CEYE	Miki Quddus	Kumaran Sumathy	SUMATHY(IS8894)	Online First	2237205	CEYE-2022-0052	Published Online	{backlog}		16	11-JUL-2023	28-JUN-2022	13-JUL-2023	21-JUL-2023	342	9	Publish Date	21-JUL-2023	334	Y	Behavioural Sciences & Education	Research Article	Y	Y		Paula Berry	Standard	(d)			21-JUL-2023	N		Open Access Authorized	18-JUL-23	13-JUL-23
CEYE	Miki Quddus	Kumaran Sumathy	SUMATHY(IS8894)	Online First	2237207	CEYE-2022-0045	Published Online	{backlog}		25	10-JUL-2023	21-DEC-2022	13-JUL-2023	27-JUL-2023	342	14	Publish Date	27-JUL-2023	328	Y	Behavioural Sciences & Education	Research Article	Y	Y		Paula Berry	Standard	(r)			27-JUL-2023	N		Open Select Available	13-JUL-23	17-JUL-23
CEYE	Miki Quddus	Kumaran Sumathy	SUMATHY(IS8894)	Online First	2243057	CEYE-2023-0032	Published Online	{backlog}		15	25-JUL-2023	25-MAR-2023	28-JUL-2023	02-AUG-2023	327	5	Publish Date	02-AUG-2023	322	Y	Behavioural Sciences & Education	Research Article	Y	Y		Paula Berry	Standard	(m)			02-AUG-2023	N		Open Select Available	28-JUL-23	28-JUL-23
CEYE	Miki Quddus	Kumaran Sumathy	SUMATHY(IS8894)	Online First	2243549	CEYE-2022-0073	Published Online	{backlog}		15	27-JUL-2023	16-AUG-2022	29-JUL-2023	09-AUG-2023	326	11	Publish Date	09-AUG-2023	315	Y	Behavioural Sciences & Education	Research Article	Y	Y		Paula Berry	Standard	(j)			09-AUG-2023	N		Open Select Available	29-JUL-23	08-AUG-23
CEYE	Miki Quddus	Kumaran Sumathy	SUMATHY(IS8894)	Online First	2252997	CEYE-2022-0007	Published Online	{backlog}		15	23-AUG-2023	13-JAN-2022	25-AUG-2023	10-SEP-2023	299	17	Publish Date	10-SEP-2023	282	Y	Behavioural Sciences & Education	Research Article	Y	Y		Paula Berry	Standard	(j)			11-SEP-2023	N		Open Access Authorized	07-SEP-23	28-AUG-23
CEYE	Miki Quddus	Kumaran Sumathy	SUMATHY(IS8894)	Online First	2255935	CEYE-2023-0015	Published Online	{backlog}		14	31-AUG-2023	10-FEB-2023	02-SEP-2023	11-SEP-2023	291	9	Publish Date	11-SEP-2023	282	Y	Behavioural Sciences & Education	Research Article	Y	Y		Paula Berry	Standard	(l)			11-SEP-2023	N		Open Select Available	02-SEP-23	03-SEP-23
CEYE	Miki Quddus	Kumaran Sumathy	SUMATHY(IS8894)	Online First	2257402	CEYE-2023-0056	Published Online	{backlog}		15	04-SEP-2023	15-MAY-2023	07-SEP-2023	24-SEP-2023	286	18	Publish Date	24-SEP-2023	268	Y	Behavioural Sciences & Education	Research Article	Y	Y		Paula Berry	Standard	(m)			24-SEP-2023	N		Open Access Authorized	22-SEP-23	18-SEP-23
CEYE	Miki Quddus	Kumaran Sumathy	SUMATHY(IS8894)	Online First	2266587	CEYE-2023-0067	Published Online	{backlog}		15	27-SEP-2023	13-JUN-2023	30-SEP-2023	27-OCT-2023	263	28	Publish Date	27-OCT-2023	236	Y	Behavioural Sciences & Education	Research Article	Y	Y		Paula Berry	Standard	(l)			27-OCT-2023	N		Open Access Authorized	02-OCT-23	10-OCT-23
CEYE	Miki Quddus	Kumaran Sumathy	SUMATHY(IS8894)	Online First	2266590	CEYE-2023-0068	Published Online	{backlog}		14	26-SEP-2023	13-JUN-2023	30-SEP-2023	10-OCT-2023	263	10	Publish Date	10-OCT-2023	253	Y	Behavioural Sciences & Education	Research Article	Y	Y		Paula Berry	Standard	(m)			10-OCT-2023	N		Open Access Authorized	04-OCT-23	04-OCT-23
CEYE	Miki Quddus	Kumaran Sumathy	SUMATHY(IS8894)	Online First	2274293	CEYE-2023-0027	Published Online	{backlog}		17	16-OCT-2023	12-MAR-2023	19-OCT-2023	27-OCT-2023	244	9	Publish Date	27-OCT-2023	236	Y	Behavioural Sciences & Education	Research Article	Y	Y		Paula Berry	Standard	(l)			27-OCT-2023	N		Open Select Available	19-OCT-23	20-OCT-23
CEYE	Miki Quddus	Kumaran Sumathy	SUMATHY(IS8894)	Online First	2276035	CEYE-2023-0087	Published Online	{backlog}		15	19-OCT-2023	13-JUL-2023	24-OCT-2023	03-NOV-2023	239	11	Publish Date	03-NOV-2023	229	Y	Behavioural Sciences & Education	Research Article	Y	Y		Paula Berry	Standard	(l)			03-NOV-2023	N		Open Select Available	24-OCT-23	27-OCT-23
CEYE	Miki Quddus	Kumaran Sumathy	SUMATHY(IS8894)	Online First	2276036	CEYE-2023-0035	Published Online	{backlog}		15	19-OCT-2023	31-MAR-2023	24-OCT-2023	01-NOV-2023	239	8	Publish Date	01-NOV-2023	231	Y	Behavioural Sciences & Education	Research Article	Y	Y		Paula Berry	Standard	(l)			01-NOV-2023	N		Open Select Available	24-OCT-23	26-OCT-23
CEYE	Miki Quddus	Kumaran Sumathy	SUMATHY(IS8894)	Online First	2284631	CEYE-2023-0083	Published Online	{backlog}		14	10-NOV-2023	24-JUL-2023	14-NOV-2023	25-APR-2024	218	163	Publish Date	25-APR-2024	55	Y	Behavioural Sciences & Education	Research Article	Y	Y		Paula Berry	Standard	(l)			25-APR-2024	N		Open Access Authorized	24-NOV-23	17-APR-24
CEYE	Miki Quddus	Kumaran Sumathy	SUMATHY(IS8894)	Online First	2299951	CEYE-2022-0098	Published Online	{backlog}		15	20-DEC-2023	23-OCT-2022	23-DEC-2023	10-JAN-2024	179	19	Publish Date	10-JAN-2024	160	Y	Behavioural Sciences & Education	Research Article	Y	Y		Paula Berry	Standard	(j)			11-JAN-2024	N		Open Select Available	23-DEC-23	26-DEC-23
CEYE	Miki Quddus	Kumaran Sumathy	SUMATHY(IS8894)	Online First	2303045	CEYE-2023-0091	Published Online	{backlog}		15	29-DEC-2023	26-JUL-2023	05-JAN-2024	20-JAN-2024	166	15	Publish Date	20-JAN-2024	151	Y	Behavioural Sciences & Education	Research Article	Y	Y		Paula Berry	Standard	(l)			20-JAN-2024	N		Open Access Authorized	19-JAN-24	05-JAN-24
CEYE	Miki Quddus	Kumaran Sumathy	SUMATHY(IS8894)	Online First	2307537	239420364	Published Online	{backlog}		15	11-JAN-2024	01-NOV-2023	17-JAN-2024	30-JAN-2024	154	14	Publish Date	30-JAN-2024	140	Y	Behavioural Sciences & Education	Research Article	Y	Y		Paula Berry	Standard	(l)			31-JAN-2024	N		Open Select Available	17-JAN-24	17-JAN-24
CEYE	Miki Quddus	Kumaran Sumathy	SUMATHY(IS8894)	Online First	2308099	CEYE-2023-0009	Published Online	{backlog}		15	13-JAN-2024	31-JAN-2023	18-JAN-2024	31-JAN-2024	153	14	Publish Date	31-JAN-2024	140	Y	Behavioural Sciences & Education	Research Article	Y	Y		Paula Berry	Standard	(d)			31-JAN-2024	N		Open Access Authorized	22-JAN-24	19-JAN-24
CEYE	Miki Quddus	Kumaran Sumathy	SUMATHY(IS8894)	Online First	2310579	CEYE-2023-0088	Published Online	{backlog}		13	21-JAN-2024	20-JUL-2023	23-JAN-2024	08-MAR-2024	148	45	Publish Date	08-MAR-2024	103	Y	Behavioural Sciences & Education	Research Article	Y	Y		Paula Berry	Standard	(m)			08-MAR-2024	N		Open Select Available	23-JAN-24	29-JAN-24
CEYE	Miki Quddus	Kumaran Sumathy	SUMATHY(IS8894)	Online First	2315071	CEYE-2023-0079	Published Online	{backlog}		16	31-JAN-2024	05-JUL-2023	02-FEB-2024	29-FEB-2024	138	27	Publish Date	29-FEB-2024	111	Y	Behavioural Sciences & Education	Research Article	Y	Y		Paula Berry	Standard	(l)			29-FEB-2024	N		Open Select Available	02-FEB-24	03-FEB-24
CEYE	Miki Quddus	Kumaran Sumathy	SUMATHY(IS8894)	Online First	2325997	CEYE-2022-0043	Published Online	{backlog}		13	26-FEB-2024	11-MAY-2022	28-FEB-2024	13-MAR-2024	112	15	Publish Date	13-MAR-2024	98	Y	Behavioural Sciences & Education	Research Article	Y	Y		Paula Berry	Standard	(j)			13-MAR-2024	N		Open Select Available	29-FEB-24	06-MAR-24
CEYE	Miki Quddus	Kumaran Sumathy	SUMATHY(IS8894)	Online First	2329595	CEYE-2023-0026	Published Online	{backlog}		14	05-MAR-2024	08-MAR-2023	08-MAR-2024	18-MAR-2024	103	10	Publish Date	18-MAR-2024	93	Y	Behavioural Sciences & Education	Research Article	Y	Y		Paula Berry	Standard	(j)			18-MAR-2024	N		Open Select Available	08-MAR-24	09-MAR-24
CEYE	Miki Quddus	Kumaran Sumathy	SUMATHY(IS8894)	Online First	2332749	CEYE-2022-0076	Published Online	{backlog}		17	13-MAR-2024	04-SEP-2022	16-MAR-2024	27-MAR-2024	95	12	Publish Date	27-MAR-2024	83	Y	Behavioural Sciences & Education	Research Article	Y	Y		Paula Berry	Standard	(d			28-MAR-2024	N		Open Select Available	16-MAR-24	18-MAR-24
CEYE	Miki Quddus	Kumaran Sumathy	SUMATHY(IS8894)	Online First	2333876	CEYE-2022-0010	Published Online	{backlog}		14	16-MAR-2024	22-JAN-2022	20-MAR-2024	27-MAR-2024	91	8	Publish Date	27-MAR-2024	83	Y	Behavioural Sciences & Education	Research Article	Y	Y		Paula Berry	Standard	(j)			28-MAR-2024	N		Open Select Available	20-MAR-24	20-MAR-24
CEYE	Miki Quddus	Kumaran Sumathy	SUMATHY(IS8894)	Online First	2338119	CEYE-2022-0049	Published Online	{backlog}		16	27-MAR-2024	27-JUN-2022	29-MAR-2024	09-APR-2024	82	11	Publish Date	09-APR-2024	71	Y	Behavioural Sciences & Education	Research Article	Y	Y		Paula Berry	Standard	(d)(j)?			09-APR-2024	N		Open Select Available	29-MAR-24	30-MAR-24
CEYE	Miki Quddus	Kumaran Sumathy	SUMATHY(IS8894)	Online First	2343703	CEYE-2021-0122	Published Online	{backlog}		17	08-APR-2024	30-DEC-2021	12-APR-2024	08-MAY-2024	68	27	Publish Date	08-MAY-2024	42	Y	Behavioural Sciences & Education	Research Article	Y	Y		Paula Berry	Standard	(j)			08-MAY-2024	N		Open Select Available	12-APR-24	13-APR-24
CEYE	Miki Quddus	Kumaran Sumathy	SUMATHY(IS8894)	Online First	2343706	234735300	Published Online	{backlog}		15	07-APR-2024	13-SEP-2023	12-APR-2024	02-MAY-2024	68	21	Publish Date	02-MAY-2024	47	Y	Behavioural Sciences & Education	Research Article	Y	Y		Paula Berry	Standard	(m)			03-MAY-2024	N		Open Select Available	12-APR-24	17-APR-24
CEYE	Miki Quddus	Kumaran Sumathy	SUMATHY(IS8894)	Online First	2343712	236397997	Published Online	{backlog}		14	07-APR-2024	27-NOV-2023	12-APR-2024	09-MAY-2024	68	28	Publish Date	09-MAY-2024	41	Y	Behavioural Sciences & Education	Research Article	Y	Y		Paula Berry	Standard	(m)			09-MAY-2024	N		Open Access Authorized	15-APR-24	13-APR-24
CEYE	Miki Quddus	Kumaran Sumathy	SUMATHY(IS8894)	Online First	2343713	CEYE-2023-0084	Published Online	{backlog}		18	07-APR-2024	14-JUL-2023	12-APR-2024	07-MAY-2024	68	25	Publish Date	07-MAY-2024	43	Y	Behavioural Sciences & Education	Research Article	Y	Y		Paula Berry	Standard	(m)			07-MAY-2024	N		Open Select Available	07-MAY-24	07-MAY-24
CEYE	Miki Quddus	Kumaran Sumathy	SUMATHY(IS8894)	Online First	2343720	CEYE-2023-0080	Published Online	{backlog}		17	07-APR-2024	14-JUL-2023	12-APR-2024	26-APR-2024	68	14	Publish Date	26-APR-2024	54	Y	Behavioural Sciences & Education	Research Article	Y	Y		Paula Berry	Standard	(m)			26-APR-2024	N		Open Select Available	12-APR-24	15-APR-24
CEYE	Miki Quddus	Kumaran Sumathy	SUMATHY(IS8894)	Online First	2345169	CEYE-2021-0118	Published Online	{backlog}		15	12-APR-2024	12-NOV-2021	16-APR-2024	29-APR-2024	64	14	Publish Date	29-APR-2024	51	Y	Behavioural Sciences & Education	Research Article	Y	Y		Paula Berry	Standard	(j)			29-APR-2024	N		Open Access Authorized	24-APR-24	21-APR-24
CEYE	Miki Quddus	Kumaran Sumathy	SUMATHY(IS8894)	Online First	2347944	232908153	Published Online	{backlog}		14	20-APR-2024	09-NOV-2023	23-APR-2024	01-MAY-2024	57	9	Publish Date	01-MAY-2024	48	Y	Behavioural Sciences & Education	Research Article	Y	Y		Paula Berry	Standard	(l)			02-MAY-2024	N		Open Select Available	23-APR-24	24-APR-24
CEYE	Miki Quddus	Kumaran Sumathy	SUMATHY(IS8894)	Online First	2347945	CEYE-2022-0014	Published Online	{backlog}		16	19-APR-2024	03-FEB-2022	23-APR-2024	03-MAY-2024	57	10	Publish Date	03-MAY-2024	47	Y	Behavioural Sciences & Education	Research Article	Y	Y		Paula Berry	Standard	(j)			03-MAY-2024	N		Open Select Available	23-APR-24	02-MAY-24
CEYE	Miki Quddus	Kumaran Sumathy	SUMATHY(IS8894)	Online First	2348712	234838822	Published Online	{backlog}		15	20-APR-2024	10-DEC-2023	25-APR-2024	07-MAY-2024	55	12	Publish Date	07-MAY-2024	43	Y	Behavioural Sciences & Education	Research Article	Y	Y		Paula Berry	Standard	(l)			07-MAY-2024	N		Open Select Available	25-APR-24	25-APR-24
CEYE	Miki Quddus	Kumaran Sumathy	SUMATHY(IS8894)	Online First	2349756	CEYE-2021-0070	Published Online	{backlog}		15	23-APR-2024	15-JUN-2021	27-APR-2024	08-MAY-2024	53	12	Publish Date	08-MAY-2024	41	Y	Behavioural Sciences & Education	Research Article	Y	Y		Paula Berry	Standard	(j)			08-MAY-2024	N		Open Select Available	27-APR-24	27-APR-24
CEYE	Miki Quddus	Kumaran Sumathy	SUMATHY(IS8894)	Online First	2351974	CEYE-2022-0068	Published Online	{backlog}		18	28-APR-2024	31-JUL-2022	02-MAY-2024	16-MAY-2024	48	15	Publish Date	16-MAY-2024	34	Y	Behavioural Sciences & Education	Research Article	Y	Y		Paula Berry	Standard				16-MAY-2024	N		Open Select Available	02-MAY-24	03-MAY-24
CEYE	Miki Quddus	Kumaran Sumathy	SUMATHY(IS8894)	Online First	2358204	CEYE-2020-0103	Published Online	{backlog}		15	14-MAY-2024	24-NOV-2020	18-MAY-2024	22-MAY-2024	32	5	Publish Date	22-MAY-2024	27	Y	Behavioural Sciences & Education	Research Article	Y	Y		Paula Berry	Standard				22-MAY-2024	N		Open Access Authorized	21-MAY-24	21-MAY-24
CEYE	Miki Quddus	Kumaran Sumathy	SUMATHY(IS8894)	Online First	2358422	CEYE-2021-0124	Published Online	{backlog}		17	15-MAY-2024	04-DEC-2021	18-MAY-2024	28-MAY-2024	31	10	Publish Date	28-MAY-2024	22	Y	Behavioural Sciences & Education	Research Article	Y	Y		Paula Berry	Standard				28-MAY-2024	N		Open Select Available	18-MAY-24	18-MAY-24
CEYE	Miki Quddus	Kumaran Sumathy	SUMATHY(IS8894)	Online First	2358425	CEYE-2021-0126	Published Online	{backlog}		13	16-MAY-2024	15-DEC-2021	18-MAY-2024	26-MAY-2024	31	8	Publish Date	26-MAY-2024	23	Y	Behavioural Sciences & Education	Research Article	Y	Y		Paula Berry	Standard				27-MAY-2024	N		Open Select Available	18-MAY-24	21-MAY-24
CEYE	Miki Quddus	Kumaran Sumathy	SUMATHY(IS8894)	Online First	2365180	CEYE-2023-0100	Author Proofs Returned	{backlog}		13	27-MAY-2024	12-AUG-2023	04-JUN-2024		15		Author Proofs Returned	10-JUN-2024	9	Y	Behavioural Sciences & Education	Research Article	Y	Y		Paula Berry	Standard					N		Open Access Authorized	07-JUN-24	05-JUN-24
CEYE	Miki Quddus	Kumaran Sumathy	SUMATHY(IS8894)	Online First	2365182	CEYE-2022-0055	Published Online	{backlog}		15	27-MAY-2024	23-JUN-2022	04-JUN-2024	11-JUN-2024	14	6	Publish Date	11-JUN-2024	8	Y	Behavioural Sciences & Education	Research Article	Y	Y		Paula Berry	Standard				11-JUN-2024	N		Open Access Authorized	11-JUN-24	11-JUN-24
CEYE	Miki Quddus	Kumaran Sumathy	SUMATHY(IS8894)	Online First	2371122	244273578	Initial Typesetting	{backlog}			15-JUN-2024	17-MAR-2024	19-JUN-2024		0		To Initial Typesetting	19-JUN-2024	0	Y	Behavioural Sciences & Education	Research Article	N	Y		Paula Berry	Standard					N		Open Select Available	19-JUN-24
CHAS	Miki Quddus	Mukeshkumar Gopalakrishnan	MUKESH(IS9789)	Online First	2300415	CHAS-2023-0023	Published Online	{backlog}		28	26-DEC-2023	25-JAN-2023	27-DEC-2023	27-JAN-2024	175	31	Publish Date	27-JAN-2024	144	Y	Behavioural Sciences & Education	Research Article	Y	Y		Paula Berry	Standard				27-JAN-2024	N		Open Select Available	27-DEC-23	18-JAN-24
CHAS	Miki Quddus	Mukeshkumar Gopalakrishnan	MUKESH(IS9789)	Online First	2341617	CHAS-2024-0006	Published Online	{backlog}		31	08-APR-2024	01-MAY-2023	09-APR-2024	25-APR-2024	71	16	Publish Date	25-APR-2024	55	Y	Behavioural Sciences & Education	Research Article	Y	Y		Paula Berry	Standard				25-APR-2024	N		Open Select Available	09-APR-24	09-APR-24
CHAS	Miki Quddus	Mukeshkumar Gopalakrishnan	MUKESH(IS9789)	Online First	2359399	CHAS-2024-0021	Published Online	{backlog}		33	21-MAY-2024	29-NOV-2023	21-MAY-2024	03-JUN-2024	29	13	Publish Date	03-JUN-2024	16	Y	Behavioural Sciences & Education	Research Article	Y	Y		Paula Berry	Standard				03-JUN-2024	N		Open Select Available	28-MAY-24	30-MAY-24
CHRS	Stephen Kirton	Subashini Pradabane	SUBASHINI(IS8882)	Online First	2338120	CHRS-2022-0084	Published Online	{backlog}		21	28-MAR-2024	23-JUL-2022	29-MAR-2024	15-APR-2024	82	18	Publish Date	15-APR-2024	65	Y	Medicine & Health	Research Article	Y	Y		Fiona Logan	Print Less Frequently				15-APR-2024	N		Open Access Authorized	02-APR-24	02-APR-24
CHRS	Stephen Kirton	Subashini Pradabane	SUBASHINI(IS8882)	Online First	2345614	234758895	Published Online	{backlog}		18	16-APR-2024	31-MAY-2023	17-APR-2024	25-APR-2024	62	7	Publish Date	25-APR-2024	55	Y	Medicine & Health	Research Article	Y	Y		Fiona Logan	Print Less Frequently				25-APR-2024	N		Open Access Authorized	22-APR-24	18-APR-24
CHRS	Stephen Kirton	Subashini Pradabane	SUBASHINI(IS8882)	Online First	2345631	CHRS-2022-0116	Published Online	{backlog}		20	16-APR-2024	22-OCT-2022	17-APR-2024	26-APR-2024	62	8	Publish Date	26-APR-2024	54	Y	Medicine & Health	Research Article	Y	Y		Fiona Logan	Print Less Frequently				26-APR-2024	N		Open Access Authorized	23-APR-24	23-APR-24
CHRS	Stephen Kirton	Subashini Pradabane	SUBASHINI(IS8882)	Online First	2365636	230737992	Published Online	{backlog}		22	04-JUN-2024	08-FEB-2023	05-JUN-2024	14-JUN-2024	14	9	Publish Date	14-JUN-2024	5	Y	Medicine & Health	Research Article	Y	Y		Fiona Logan	Print Less Frequently				14-JUN-2024	N		Open Access Authorized	07-JUN-24	06-JUN-24
CIAI	Miki Quddus	Marie Nadine Madourom	Marie(IS8829)	Online First	2305865	CIAI-2021-0434	Published Online	{backlog}		26	08-JAN-2024	02-NOV-2021	12-JAN-2024	25-JAN-2024	159	13	Publish Date	25-JAN-2024	146	Y	Social Sciences	Research Article	Y	Y		Richard Hardiman	Print Less Frequently				25-JAN-2024	N		Open Access Authorized	16-JAN-24	12-JAN-24
CIAI	Miki Quddus	Marie Nadine Madourom	Marie(IS8829)	Online First	2328004	CIAI-2023-0500	Published Online	{backlog}		28	01-MAR-2024	19-SEP-2023	05-MAR-2024	19-MAR-2024	106	14	Publish Date	19-MAR-2024	92	Y	Social Sciences	Research Article	Y	Y		Richard Hardiman	Print Less Frequently				19-MAR-2024	N		Open Select Available	13-MAR-24	19-MAR-24
CIAI	Miki Quddus	Marie Nadine Madourom	Marie(IS8829)	Online First	2328008	CIAI-2023-0260	Published Online	{backlog}		28	23-FEB-2024	30-MAY-2023	05-MAR-2024	06-MAY-2024	106	62	Publish Date	06-MAY-2024	44	Y	Social Sciences	Research Article	Y	Y		Richard Hardiman	Print Less Frequently				06-MAY-2024	N		Open Access Authorized	26-APR-24	26-APR-24
CIAI	Miki Quddus	Marie Nadine Madourom	Marie(IS8829)	Online First	2328001	229245713	Published Online	{backlog}		40	17-FEB-2024	26-APR-2022	05-MAR-2024	11-MAR-2024	105	6	Publish Date	11-MAR-2024	100	Y	Social Sciences	Research Article	Y	Y		Richard Hardiman	Print Less Frequently				11-MAR-2024	N		Open Select Available	05-MAR-24	06-MAR-24
CIAI	Miki Quddus	Marie Nadine Madourom	Marie(IS8829)	Online First	2328002	229010855	Published Online	{backlog}		20	20-FEB-2024	13-JUL-2022	05-MAR-2024	11-MAR-2024	105	5	Publish Date	11-MAR-2024	100	Y	Social Sciences	Research Article	Y	Y		Richard Hardiman	Print Less Frequently				11-MAR-2024	N		Open Select Available	05-MAR-24	06-MAR-24
CIAI	Miki Quddus	Marie Nadine Madourom	Marie(IS8829)	Online First	2340614	227431946	Published Online	{backlog}		23	21-MAR-2024	01-JUL-2022	05-APR-2024	16-APR-2024	75	12	Publish Date	16-APR-2024	63	Y	Social Sciences	Research Article	Y	Y		Richard Hardiman	Print Less Frequently				16-APR-2024	N		Open Select Available	08-APR-24	16-APR-24
CIAI	Miki Quddus	Marie Nadine Madourom	Marie(IS8829)	Online First	2340615	CIAI-2023-0038	Published Online	{backlog}		34	22-MAR-2024	31-JAN-2023	05-APR-2024	12-APR-2024	75	7	Publish Date	12-APR-2024	68	Y	Social Sciences	Research Article	Y	Y		Richard Hardiman	Print Less Frequently				12-APR-2024	N		Open Select Available	05-APR-24	12-APR-24
CIAI	Miki Quddus	Marie Nadine Madourom	Marie(IS8829)	Online First	2340625	232859053	Published Online	{backlog}		37	20-MAR-2024	04-JUN-2023	05-APR-2024	14-APR-2024	75	10	Publish Date	14-APR-2024	66	Y	Social Sciences	Research Article	Y	Y		Richard Hardiman	Print Less Frequently				14-APR-2024	N		Open Select Available	05-APR-24	05-APR-24
CIAI	Miki Quddus	Marie Nadine Madourom	Marie(IS8829)	Online First	2340627	CIAI-2023-0335	Published Online	{backlog}		38	20-MAR-2024	07-JUN-2023	05-APR-2024	08-MAY-2024	75	33	Publish Date	08-MAY-2024	42	Y	Social Sciences	Research Article	Y	Y		Richard Hardiman	Print Less Frequently				08-MAY-2024	N		Open Access Authorized	24-APR-24	24-APR-24
CIAI	Miki Quddus	Marie Nadine Madourom	Marie(IS8829)	Online First	2340630	CIAI-2022-0528	Published Online	{backlog}		22	18-MAR-2024	28-OCT-2022	05-APR-2024	14-MAY-2024	75	40	Publish Date	14-MAY-2024	36	Y	Social Sciences	Research Article	Y	Y		Richard Hardiman	Print Less Frequently				14-MAY-2024	N		Open Access Authorized	13-MAY-24	10-MAY-24
CIAI	Miki Quddus	Marie Nadine Madourom	Marie(IS8829)	Online First	2340618	229946260	Published Online	{backlog}		31	01-APR-2024	06-DEC-2022	05-APR-2024	10-APR-2024	75	6	Publish Date	10-APR-2024	70	Y	Social Sciences	Research Article	Y	Y		Richard Hardiman	Print Less Frequently				10-APR-2024	N		Open Select Available	05-APR-24	08-APR-24
CIAI	Miki Quddus	Marie Nadine Madourom	Marie(IS8829)	Online First	2340620	221399241	Published Online	{backlog}		24	22-MAR-2024	02-DEC-2022	05-APR-2024	12-APR-2024	75	7	Publish Date	12-APR-2024	68	Y	Social Sciences	Research Article	Y	Y		Richard Hardiman	Print Less Frequently				12-APR-2024	N		Open Select Available	05-APR-24	11-APR-24
CIAI	Miki Quddus	Marie Nadine Madourom	Marie(IS8829)	Online First	2340623	223055545	Published Online	{backlog}		27	01-APR-2024	24-NOV-2022	05-APR-2024	12-APR-2024	75	7	Publish Date	12-APR-2024	68	Y	Social Sciences	Research Article	Y	Y		Richard Hardiman	Print Less Frequently				12-APR-2024	N		Open Select Available	05-APR-24	09-APR-24
CIAI	Miki Quddus	Marie Nadine Madourom	Marie(IS8829)	Online First	2359375	236620949	Published Online	{backlog}		39	18-APR-2024	18-APR-2023	21-MAY-2024	10-JUN-2024	29	20	Publish Date	10-JUN-2024	9	Y	Social Sciences	Research Article	Y	Y		Richard Hardiman	Print Less Frequently				10-JUN-2024	N		Open Access Authorized	07-JUN-24	06-JUN-24
CIAI	Miki Quddus	Marie Nadine Madourom	Marie(IS8829)	Online First	2359380	231458349	Published Online	{backlog}		26	03-MAY-2024	16-MAY-2023	21-MAY-2024	12-JUN-2024	29	22	Publish Date	12-JUN-2024	7	Y	Social Sciences	Research Article	Y	Y		Richard Hardiman	Print Less Frequently				12-JUN-2024	N		Open Access Authorized	28-MAY-24	24-MAY-24
CIAI	Miki Quddus	Marie Nadine Madourom	Marie(IS8829)	Online First	2362238	236274456	Published Online	{backlog}		27	13-MAY-2024	10-MAY-2023	28-MAY-2024	12-JUN-2024	22	16	Publish Date	12-JUN-2024	7	Y	Social Sciences	Research Article	Y	Y		Richard Hardiman	Print Less Frequently				12-JUN-2024	N		Open Select Available	29-MAY-24	30-MAY-24
CIAI	Miki Quddus	Marie Nadine Madourom	Marie(IS8829)	Online First	2362235	CIAI-2022-0358	Published Online	{backlog}		26	03-MAY-2024	25-JUL-2022	28-MAY-2024	06-JUN-2024	21	8	Publish Date	06-JUN-2024	13	Y	Social Sciences	Research Article	Y	Y		Richard Hardiman	Print Less Frequently				06-JUN-2024	N		Open Access Authorized	30-MAY-24	30-MAY-24
CIAI	Miki Quddus	Marie Nadine Madourom	Marie(IS8829)	Online First	2364701	235798508	Online File Received	{backlog}		31	21-MAY-2024	03-APR-2023	03-JUN-2024		16		Final Online Files Received	19-JUN-2024	0	Y	Social Sciences	Research Article	Y	Y		Richard Hardiman	Print Less Frequently					N		Open Select Available	05-JUN-24	16-JUN-24
CIAI	Miki Quddus	Marie Nadine Madourom	Marie(IS8829)	Online First	2364696	233801858	Published Online	{backlog}		30	16-MAY-2024	29-SEP-2023	03-JUN-2024	12-JUN-2024	15	9	Publish Date	12-JUN-2024	7	Y	Social Sciences	Research Article	Y	Y		Richard Hardiman	Print Less Frequently				12-JUN-2024	N		Open Select Available	03-JUN-24	04-JUN-24
CIJC	Miki Quddus	Annie Sophia	AnnieSophia(IS9903)	Online First	2319635		Published Online	{backlog}		2			13-FEB-2024	18-FEB-2024	127	6	Publish Date	18-FEB-2024	122	Y	Behavioural Sciences & Education	Book Review	Y	Y		Paula Berry	Standard				18-FEB-2024	N		Not Available for Open Access	13-FEB-24	14-FEB-24
CIJC	Miki Quddus	Annie Sophia	AnnieSophia(IS9903)	Online First	2320837		Published Online	{backlog}		3			15-FEB-2024	20-FEB-2024	125	5	Publish Date	20-FEB-2024	120	Y	Behavioural Sciences & Education	Book Review	Y	Y		Paula Berry	Standard				20-FEB-2024	N		Not Available for Open Access	15-FEB-24	19-FEB-24
CIJC	Miki Quddus	Annie Sophia	AnnieSophia(IS9903)	Online First	2355867	238071893	Published Online	{backlog}		16	11-MAY-2024	21-MAR-2023	13-MAY-2024	18-MAY-2024	36	5	Publish Date	18-MAY-2024	31	Y	Behavioural Sciences & Education	Research Article	Y	Y		Paula Berry	Standard				19-MAY-2024	N		Open Access Authorized	15-MAY-24	14-MAY-24
CIJD	Miki Quddus	Saloni Jaikumar Jain	SALONI(IS9787)	Online First	2211017	214408425	Published Online	{backlog}		18	13-OCT-2022	12-SEP-2021	03-MAY-2023	12-MAY-2023	413	10	Publish Date	12-MAY-2023	404	Y	Behavioural Sciences & Education	Research Article	Y	Y		Kate Hallworth	Standard				12-MAY-2023	N		Open Select Available	03-MAY-23	04-MAY-23
CIJD	Miki Quddus	Saloni Jaikumar Jain	SALONI(IS9787)	Online First	2211025	210531264	Published Online	{backlog}		15	24-OCT-2022	29-DEC-2021	03-MAY-2023	12-MAY-2023	413	10	Publish Date	12-MAY-2023	404	Y	Behavioural Sciences & Education	Research Article	Y	Y		Kate Hallworth	Standard				12-MAY-2023	N		Open Select Available	03-MAY-23	08-MAY-23
CIJD	Miki Quddus	Saloni Jaikumar Jain	SALONI(IS9787)	Online First	2211026	CIJD-2020-0329	Published Online	{backlog}		13	18-JAN-2022	12-SEP-2020	03-MAY-2023	10-MAY-2023	413	8	Publish Date	10-MAY-2023	406	Y	Behavioural Sciences & Education	Research Article	Y	Y		Kate Hallworth	Standard				10-MAY-2023	N		Open Select Available	03-MAY-23	04-MAY-23
CIJD	Miki Quddus	Saloni Jaikumar Jain	SALONI(IS9787)	Online First	2212603	224673089	Published Online	{backlog}		17	15-NOV-2022	10-JAN-2022	08-MAY-2023	15-MAY-2023	408	7	Publish Date	15-MAY-2023	401	Y	Behavioural Sciences & Education	Research Article	Y	Y		Kate Hallworth	Standard				15-MAY-2023	N		Open Access Authorized	11-MAY-23	11-MAY-23
CIJD	Miki Quddus	Saloni Jaikumar Jain	SALONI(IS9787)	Online First	2212604	CIJD-2020-0219	Published Online	{backlog}		13	10-JUL-2022	20-JUN-2020	08-MAY-2023	11-MAY-2023	408	4	Publish Date	11-MAY-2023	405	Y	Behavioural Sciences & Education	Research Article	Y	Y		Kate Hallworth	Standard				11-MAY-2023	N		Open Select Available	08-MAY-23	09-MAY-23
CIJD	Miki Quddus	Saloni Jaikumar Jain	SALONI(IS9787)	Online First	2212619	224840808	Published Online	{backlog}		20	15-NOV-2022	25-JAN-2022	08-MAY-2023	17-MAY-2023	408	9	Publish Date	17-MAY-2023	399	Y	Behavioural Sciences & Education	Research Article	Y	Y		Kate Hallworth	Standard				17-MAY-2023	N		Open Select Available	08-MAY-23	09-MAY-23
CIJD	Miki Quddus	Saloni Jaikumar Jain	SALONI(IS9787)	Online First	2213178	CIJD-2020-0310	Published Online	{backlog}		15	14-DEC-2021	28-NOV-2019	09-MAY-2023	18-MAY-2023	407	9	Publish Date	18-MAY-2023	398	Y	Behavioural Sciences & Education	Research Article	Y	Y		Kate Hallworth	Standard				18-MAY-2023	N		Open Select Available	09-MAY-23	12-MAY-23
CIJD	Miki Quddus	Saloni Jaikumar Jain	SALONI(IS9787)	Online First	2223495	212612003	Published Online	{backlog}		24	24-OCT-2022	27-OCT-2021	08-JUN-2023	18-JUN-2023	377	11	Publish Date	18-JUN-2023	366	Y	Behavioural Sciences & Education	Research Article	Y	Y		Kate Hallworth	Standard				18-JUN-2023	N		Open Access Authorized	14-JUN-23	12-JUN-23
CIJD	Miki Quddus	Saloni Jaikumar Jain	SALONI(IS9787)	Online First	2232327	223871615	Published Online	{backlog}		19	15-NOV-2022	15-APR-2022	29-JUN-2023	06-JUL-2023	355	7	Publish Date	06-JUL-2023	348	Y	Behavioural Sciences & Education	Research Article	Y	Y		Kate Hallworth	Standard				06-JUL-2023	N		Open Select Available	29-JUN-23	29-JUN-23
CIJD	Miki Quddus	Saloni Jaikumar Jain	SALONI(IS9787)	Online First	2239165	CIJD-2021-0171	Published Online	{backlog}		17	16-NOV-2022	10-MAY-2021	18-JUL-2023	26-AUG-2023	337	40	Publish Date	26-AUG-2023	298	Y	Behavioural Sciences & Education	Research Article	Y	Y		Kate Hallworth	Standard				26-AUG-2023	N		Open Select Available	18-JUL-23	19-JUL-23
CIJD	Miki Quddus	Saloni Jaikumar Jain	SALONI(IS9787)	Online First	2243840	CIJD-2020-0259	Published Online	{backlog}		24	24-JAN-2022	13-JUL-2020	31-JUL-2023	12-AUG-2023	324	12	Publish Date	12-AUG-2023	312	Y	Behavioural Sciences & Education	Research Article	Y	Y		Kate Hallworth	Standard				12-AUG-2023	N		Open Select Available	31-JUL-23	01-AUG-23
CIJD	Miki Quddus	Saloni Jaikumar Jain	SALONI(IS9787)	Online First	2250270	CIJD-2021-0147	Published Online	{backlog}		17	28-JUN-2022	29-APR-2021	17-AUG-2023	30-AUG-2023	307	13	Publish Date	30-AUG-2023	294	Y	Behavioural Sciences & Education	Research Article	Y	Y		Kate Hallworth	Standard				30-AUG-2023	N		Open Select Available	17-AUG-23	26-AUG-23
CIJD	Miki Quddus	Saloni Jaikumar Jain	SALONI(IS9787)	Online First	2266374	CIJD-2021-0162	Published Online	{backlog}		15	13-AUG-2022	23-SEP-2020	29-SEP-2023	09-OCT-2023	264	10	Publish Date	09-OCT-2023	254	Y	Behavioural Sciences & Education	Research Article	Y	Y		Kate Hallworth	Standard				09-OCT-2023	N		Open Select Available	29-SEP-23	30-SEP-23
CIJD	Miki Quddus	Saloni Jaikumar Jain	SALONI(IS9787)	Online First	2279788	CIJD-2021-0249	Published Online	{backlog}		18	01-FEB-2023	20-AUG-2020	02-NOV-2023	22-NOV-2023	230	20	Publish Date	22-NOV-2023	210	Y	Behavioural Sciences & Education	Research Article	Y	Y		Kate Hallworth	Standard				22-NOV-2023	N		Open Select Available	06-NOV-23	13-NOV-23
CIJD	Miki Quddus	Saloni Jaikumar Jain	SALONI(IS9787)	Online First	2283040	CIJD-2020-0315	Published Online	{backlog}		22	15-NOV-2022	03-SEP-2020	09-NOV-2023	23-NOV-2023	223	15	Publish Date	23-NOV-2023	208	Y	Behavioural Sciences & Education	Research Article	Y	Y		Kate Hallworth	Standard				24-NOV-2023	N		Open Select Available	09-NOV-23	10-NOV-23
CIJD	Miki Quddus	Saloni Jaikumar Jain	SALONI(IS9787)	Online First	2291570	CIJD-2020-0300	Published Online	{backlog}		17	11-JAN-2022	17-AUG-2020	02-DEC-2023	02-JAN-2024	200	31	Publish Date	02-JAN-2024	169	Y	Behavioural Sciences & Education	Research Article	Y	Y		Kate Hallworth	Standard				02-JAN-2024	N		Open Select Available	02-DEC-23	02-DEC-23
CIJD	Miki Quddus	Saloni Jaikumar Jain	SALONI(IS9787)	Online First	2291575	CIJD-2021-0023	Published Online	{backlog}		19	16-MAR-2022	22-JAN-2021	02-DEC-2023	10-FEB-2024	200	70	Publish Date	10-FEB-2024	130	Y	Behavioural Sciences & Education	Research Article	Y	Y		Kate Hallworth	Standard				10-FEB-2024	N		Open Select Available	04-DEC-23	08-DEC-23
CIJD	Miki Quddus	Saloni Jaikumar Jain	SALONI(IS9787)	Online First	2295916	CIJD-2021-0036	Published Online	{backlog}		13	11-JAN-2022	15-DEC-2020	14-DEC-2023	21-JAN-2024	188	39	Publish Date	21-JAN-2024	149	Y	Behavioural Sciences & Education	Research Article	Y	Y		Kate Hallworth	Standard				22-JAN-2024	N		Open Select Available	14-DEC-23	15-JAN-24
CIJD	Miki Quddus	Saloni Jaikumar Jain	SALONI(IS9787)	Online First	2295911	CIJD-2021-0042	Published Online	{backlog}		21	17-SEP-2023	21-OCT-2020	14-DEC-2023	27-DEC-2023	188	13	Publish Date	27-DEC-2023	175	Y	Behavioural Sciences & Education	Research Article	Y	Y		Kate Hallworth	Standard				27-DEC-2023	N		Open Select Available	15-DEC-23	16-DEC-23
CIJD	Miki Quddus	Saloni Jaikumar Jain	SALONI(IS9787)	Online First	2317471	CIJD-2021-0139	Published Online	{backlog}		12	15-NOV-2022	23-APR-2021	08-FEB-2024	21-FEB-2024	132	14	Publish Date	21-FEB-2024	119	Y	Behavioural Sciences & Education	Research Article	Y	Y		Kate Hallworth	Standard				21-FEB-2024	N		Open Select Available	08-FEB-24	09-FEB-24
CIJD	Miki Quddus	Saloni Jaikumar Jain	SALONI(IS9787)	Online First	2317475	214510375	Published Online	{backlog}		16	24-OCT-2022	23-NOV-2021	08-FEB-2024	23-FEB-2024	132	16	Publish Date	23-FEB-2024	117	Y	Behavioural Sciences & Education	Research Article	Y	Y		Kate Hallworth	Standard				23-FEB-2024	N		Open Access Authorized	20-FEB-24	20-FEB-24
CIJD	Miki Quddus	Saloni Jaikumar Jain	SALONI(IS9787)	Online First	2317476	223180686	Published Online	{backlog}		18	12-JAN-2024	21-OCT-2022	08-FEB-2024	22-FEB-2024	132	15	Publish Date	22-FEB-2024	118	Y	Behavioural Sciences & Education	Research Article	Y	Y		Kate Hallworth	Standard				22-FEB-2024	N		Open Access Authorized	08-FEB-24	08-FEB-24
CIJD	Miki Quddus	Saloni Jaikumar Jain	SALONI(IS9787)	Online First	2317477	228032089	Published Online	{backlog}		17	11-JUL-2023	16-JUN-2022	08-FEB-2024	04-MAR-2024	132	25	Publish Date	04-MAR-2024	107	Y	Behavioural Sciences & Education	Research Article	Y	Y		Kate Hallworth	Standard				04-MAR-2024	N		Open Select Available	08-FEB-24	08-FEB-24
CIJD	Miki Quddus	Saloni Jaikumar Jain	SALONI(IS9787)	Online First	2317484	217151915	Published Online	{backlog}		18	07-DEC-2021	01-AUG-2021	08-FEB-2024	15-FEB-2024	132	8	Publish Date	15-FEB-2024	125	Y	Behavioural Sciences & Education	Research Article	Y	Y		Kate Hallworth	Standard				15-FEB-2024	N		Open Select Available	08-FEB-24	12-FEB-24
CIJD	Miki Quddus	Saloni Jaikumar Jain	SALONI(IS9787)	Online First	2317483	CIJD-2021-0087	Published Online	{backlog}		16	11-APR-2022	08-MAR-2021	08-FEB-2024	15-FEB-2024	132	7	Publish Date	15-FEB-2024	125	Y	Behavioural Sciences & Education	Research Article	Y	Y		Kate Hallworth	Standard				15-FEB-2024	N		Open Select Available	08-FEB-24	08-FEB-24
CIJD	Miki Quddus	Saloni Jaikumar Jain	SALONI(IS9787)	Online First	2329626	CIJD-2021-0119	Published Online	{backlog}		15	23-JAN-2024	10-APR-2021	08-MAR-2024	20-MAR-2024	103	12	Publish Date	20-MAR-2024	91	Y	Behavioural Sciences & Education	Research Article	Y	Y		Kate Hallworth	Standard				20-MAR-2024	N		Open Select Available	08-MAR-24	16-MAR-24
CIJD	Miki Quddus	Saloni Jaikumar Jain	SALONI(IS9787)	Online First	2329628	227106854	Published Online	{backlog}		19	07-MAR-2024	12-MAR-2022	08-MAR-2024	13-MAR-2024	103	6	Publish Date	13-MAR-2024	97	Y	Behavioural Sciences & Education	Research Article	Y	Y		Kate Hallworth	Standard				13-MAR-2024	N		Open Select Available	09-MAR-24	11-MAR-24
CIJD	Miki Quddus	Saloni Jaikumar Jain	SALONI(IS9787)	Online First	2336250	CIJD-2021-0261	Published Online	{backlog}		15	13-AUG-2022	12-JUL-2021	26-MAR-2024	28-MAR-2024	85	3	Publish Date	28-MAR-2024	82	Y	Behavioural Sciences & Education	Research Article	Y	Y		Kate Hallworth	Standard				29-MAR-2024	N		Open Select Available	26-MAR-24	29-MAR-24
CIJD	Miki Quddus	Saloni Jaikumar Jain	SALONI(IS9787)	Online First	2337164	227241778	Published Online	{backlog}		16	20-JUN-2023	25-JUL-2022	28-MAR-2024	05-APR-2024	83	9	Publish Date	05-APR-2024	75	Y	Behavioural Sciences & Education	Research Article	Y	Y		Kate Hallworth	Standard				05-APR-2024	N		Open Select Available	28-MAR-24	28-MAR-24
CIJD	Miki Quddus	Saloni Jaikumar Jain	SALONI(IS9787)	Online First	2337167	213016660	Published Online	{backlog}		17	16-JAN-2023	14-AUG-2021	28-MAR-2024	08-MAY-2024	83	42	Publish Date	08-MAY-2024	42	Y	Behavioural Sciences & Education	Research Article	Y	Y		Kate Hallworth	Standard				08-MAY-2024	N		Open Select Available	28-MAR-24	03-MAY-24
CIJD	Miki Quddus	Saloni Jaikumar Jain	SALONI(IS9787)	Online First	2337172	222753362	Published Online	{backlog}		19	27-MAR-2024	31-MAR-2022	28-MAR-2024	10-APR-2024	83	13	Publish Date	10-APR-2024	70	Y	Behavioural Sciences & Education	Research Article	Y	Y		Kate Hallworth	Standard				10-APR-2024	N		Open Select Available	28-MAR-24	03-APR-24
CIJD	Miki Quddus	Saloni Jaikumar Jain	SALONI(IS9787)	Online First	2337171	CIJD-2021-0294	Published Online	{backlog}		15	16-JUL-2023	31-DEC-2020	28-MAR-2024	02-APR-2024	83	5	Publish Date	02-APR-2024	78	Y	Behavioural Sciences & Education	Research Article	Y	Y		Kate Hallworth	Standard				02-APR-2024	N		Open Select Available	28-MAR-24	28-MAR-24
CIJD	Miki Quddus	Saloni Jaikumar Jain	SALONI(IS9787)	Online First	2344007	215760912	Published Online	{backlog}		15	25-MAR-2023	18-AUG-2021	13-APR-2024	03-MAY-2024	67	21	Publish Date	03-MAY-2024	47	Y	Behavioural Sciences & Education	Research Article	Y	Y		Kate Hallworth	Standard				03-MAY-2024	N		Open Select Available	17-APR-24	20-APR-24
CIJD	Miki Quddus	Saloni Jaikumar Jain	SALONI(IS9787)	Online First	2344013	211489112	Published Online	{backlog}		18	01-JUN-2022	25-JUN-2021	13-APR-2024	22-APR-2024	67	9	Publish Date	22-APR-2024	58	Y	Behavioural Sciences & Education	Research Article	Y	Y		Kate Hallworth	Standard				22-APR-2024	N		Open Select Available	14-APR-24	15-APR-24
CIJD	Miki Quddus	Saloni Jaikumar Jain	SALONI(IS9787)	Online First	2352375	227962791	Published Online	{backlog}		19	20-JUN-2023	12-DEC-2022	03-MAY-2024	13-MAY-2024	47	10	Publish Date	13-MAY-2024	37	Y	Behavioural Sciences & Education	Research Article	Y	Y		Kate Hallworth	Standard				13-MAY-2024	N		Open Select Available	04-MAY-24	08-MAY-24
CIJD	Miki Quddus	Saloni Jaikumar Jain	SALONI(IS9787)	Online First	2354355	227066449	Published Online	{backlog}		10	29-NOV-2023	05-AUG-2022	08-MAY-2024	16-MAY-2024	41	8	Publish Date	16-MAY-2024	33	Y	Behavioural Sciences & Education	Research Article	Y	Y		Kate Hallworth	Standard				16-MAY-2024	N		Open Select Available	08-MAY-24	10-MAY-24
CIJD	Miki Quddus	Saloni Jaikumar Jain	SALONI(IS9787)	Online First	2354895	234060947	Published Online	{backlog}		19	06-MAY-2024	17-APR-2023	09-MAY-2024	14-JUN-2024	41	36	Publish Date	14-JUN-2024	5	Y	Behavioural Sciences & Education	Research Article	Y	Y		Kate Hallworth	Standard				14-JUN-2024	N		Open Access Authorized	10-JUN-24	10-JUN-24
CIJD	Miki Quddus	Saloni Jaikumar Jain	SALONI(IS9787)	Online First	2354898	222620856	Published Online	{backlog}		18	23-OCT-2023	20-DEC-2022	09-MAY-2024	16-MAY-2024	41	7	Publish Date	16-MAY-2024	34	Y	Behavioural Sciences & Education	Research Article	Y	Y		Kate Hallworth	Standard				16-MAY-2024	N		Open Select Available	09-MAY-24	10-MAY-24
CIJD	Miki Quddus	Saloni Jaikumar Jain	SALONI(IS9787)	Online First	2355338	217737185	Published Online	{backlog}		14	01-JUN-2022	30-SEP-2021	11-MAY-2024	21-MAY-2024	39	11	Publish Date	21-MAY-2024	29	Y	Behavioural Sciences & Education	Research Article	Y	Y		Kate Hallworth	Standard				21-MAY-2024	N		Open Select Available	11-MAY-24	12-MAY-24
CIJD	Miki Quddus	Saloni Jaikumar Jain	SALONI(IS9787)	Online First	2355340	212168313	Published Online	{backlog}		12	13-OCT-2022	14-JUL-2021	11-MAY-2024	24-MAY-2024	39	13	Publish Date	24-MAY-2024	26	Y	Behavioural Sciences & Education	Research Article	Y	Y		Kate Hallworth	Standard				24-MAY-2024	N		Open Access Authorized	22-MAY-24	22-MAY-24
CIJD	Miki Quddus	Saloni Jaikumar Jain	SALONI(IS9787)	Online First	2355344	211516829	Published Online	{backlog}		12	24-OCT-2022	23-OCT-2021	11-MAY-2024	22-MAY-2024	39	12	Publish Date	22-MAY-2024	27	Y	Behavioural Sciences & Education	Research Article	Y	Y		Kate Hallworth	Standard				22-MAY-2024	N		Open Select Available	11-MAY-24	20-MAY-24
CIJD	Miki Quddus	Saloni Jaikumar Jain	SALONI(IS9787)	Online First	2355345	224299591	Published Online	{backlog}		16	16-JAN-2023	26-JAN-2022	11-MAY-2024	30-MAY-2024	39	19	Publish Date	30-MAY-2024	20	Y	Behavioural Sciences & Education	Research Article	Y	Y		Kate Hallworth	Standard				30-MAY-2024	N		Open Select Available	11-MAY-24	13-MAY-24
CIJD	Miki Quddus	Saloni Jaikumar Jain	SALONI(IS9787)	Online First	2355339	217967627	Published Online	{backlog}		22	30-NOV-2021	03-JUN-2021	11-MAY-2024	20-MAY-2024	39	10	Publish Date	20-MAY-2024	30	Y	Behavioural Sciences & Education	Research Article	Y	Y		Kate Hallworth	Standard				20-MAY-2024	N		Open Select Available	11-MAY-24	11-MAY-24
CIJD	Miki Quddus	Saloni Jaikumar Jain	SALONI(IS9787)	Online First	2355341	216995539	Published Online	{backlog}		16	13-OCT-2022	21-JUN-2021	11-MAY-2024	13-MAY-2024	39	3	Publish Date	13-MAY-2024	36	Y	Behavioural Sciences & Education	Research Article	Y	Y		Kate Hallworth	Standard				14-MAY-2024	N		Open Select Available	11-MAY-24	12-MAY-24
CIJD	Miki Quddus	Saloni Jaikumar Jain	SALONI(IS9787)	Online First	2355342	CIJD-2021-0333	Published Online	{backlog}		13	11-APR-2022	08-SEP-2021	11-MAY-2024	13-MAY-2024	39	2	Publish Date	13-MAY-2024	37	Y	Behavioural Sciences & Education	Research Article	Y	Y		Kate Hallworth	Standard				13-MAY-2024	N		Open Select Available	11-MAY-24	11-MAY-24
CIJD	Miki Quddus	Saloni Jaikumar Jain	SALONI(IS9787)	Online First	2355343	CIJD-2021-0155	Published Online	{backlog}		14	04-MAY-2022	03-MAY-2021	11-MAY-2024	23-MAY-2024	39	12	Publish Date	23-MAY-2024	27	Y	Behavioural Sciences & Education	Research Article	Y	Y		Kate Hallworth	Standard				23-MAY-2024	N		Open Select Available	17-MAY-24	21-MAY-24
CIJD	Miki Quddus	Saloni Jaikumar Jain	SALONI(IS9787)	Online First	2355346	211460834	Published Online	{backlog}		12	08-MAR-2022	05-NOV-2021	11-MAY-2024	13-MAY-2024	39	3	Publish Date	13-MAY-2024	36	Y	Behavioural Sciences & Education	Research Article	Y	Y		Kate Hallworth	Standard				14-MAY-2024	N		Open Select Available	11-MAY-24	12-MAY-24
CIJD	Miki Quddus	Saloni Jaikumar Jain	SALONI(IS9787)	Online First	2355347	220097711	Published Online	{backlog}		15	15-NOV-2022	11-MAY-2022	11-MAY-2024	16-MAY-2024	39	6	Publish Date	16-MAY-2024	33	Y	Behavioural Sciences & Education	Research Article	Y	Y		Kate Hallworth	Standard				17-MAY-2024	N		Open Select Available	11-MAY-24	13-MAY-24
CIJD	Miki Quddus	Saloni Jaikumar Jain	SALONI(IS9787)	Online First	2355348	215523332	Published Online	{backlog}		14	24-OCT-2022	05-OCT-2021	11-MAY-2024	16-MAY-2024	39	6	Publish Date	16-MAY-2024	33	Y	Behavioural Sciences & Education	Research Article	Y	Y		Kate Hallworth	Standard				16-MAY-2024	N		Open Select Available	11-MAY-24	12-MAY-24
CIJD	Miki Quddus	Saloni Jaikumar Jain	SALONI(IS9787)	Online First	2355619	223863242	Published Online	{backlog}		11	20-JUN-2023	27-APR-2022	12-MAY-2024	30-MAY-2024	38	19	Publish Date	30-MAY-2024	19	Y	Behavioural Sciences & Education	Research Article	Y	Y		Kate Hallworth	Standard				31-MAY-2024	N		Open Select Available	12-MAY-24	14-MAY-24
CIJD	Miki Quddus	Saloni Jaikumar Jain	SALONI(IS9787)	Online First	2355622	231364637	Published Online	{backlog}		15	20-JUN-2023	11-MAR-2023	12-MAY-2024	23-MAY-2024	38	11	Publish Date	23-MAY-2024	27	Y	Behavioural Sciences & Education	Research Article	Y	Y		Kate Hallworth	Standard				23-MAY-2024	N		Open Select Available	13-MAY-24	22-MAY-24
CIJD	Miki Quddus	Saloni Jaikumar Jain	SALONI(IS9787)	Online First	2355616	215603353	Published Online	{backlog}		15	17-FEB-2023	28-JUN-2021	12-MAY-2024	21-MAY-2024	37	9	Publish Date	21-MAY-2024	29	Y	Behavioural Sciences & Education	Research Article	Y	Y		Kate Hallworth	Standard				21-MAY-2024	N		Open Select Available	17-MAY-24	17-MAY-24
CIJD	Miki Quddus	Saloni Jaikumar Jain	SALONI(IS9787)	Online First	2355617	CIJD-2022-0337	Published Online	{backlog}		10	25-MAR-2023	16-FEB-2021	12-MAY-2024	20-MAY-2024	37	8	Publish Date	20-MAY-2024	29	Y	Behavioural Sciences & Education	Research Article	Y	Y		Kate Hallworth	Standard				20-MAY-2024	N		Open Select Available	12-MAY-24	16-MAY-24
CIJD	Miki Quddus	Saloni Jaikumar Jain	SALONI(IS9787)	Online First	2355621	224040042	Published Online	{backlog}		21	03-JUL-2023	14-JUN-2022	12-MAY-2024	22-MAY-2024	37	10	Publish Date	22-MAY-2024	27	Y	Behavioural Sciences & Education	Research Article	Y	Y		Kate Hallworth	Standard				22-MAY-2024	N		Open Access Authorized	13-MAY-24	15-MAY-24
CIJD	Miki Quddus	Saloni Jaikumar Jain	SALONI(IS9787)	Online First	2355623	237045305	Published Online	{backlog}		18	20-JUN-2023	08-FEB-2023	12-MAY-2024	17-MAY-2024	37	4	Publish Date	17-MAY-2024	33	Y	Behavioural Sciences & Education	Research Article	Y	Y		Kate Hallworth	Standard				17-MAY-2024	N		Open Select Available	12-MAY-24	13-MAY-24
CIJD	Miki Quddus	Saloni Jaikumar Jain	SALONI(IS9787)	Online First	2355625	229045554	Published Online	{backlog}		20	06-MAY-2024	14-OCT-2022	12-MAY-2024	16-MAY-2024	37	4	Publish Date	16-MAY-2024	33	Y	Behavioural Sciences & Education	Research Article	Y	Y		Kate Hallworth	Standard				17-MAY-2024	N		Open Access Authorized	14-MAY-24	13-MAY-24
CIJD	Miki Quddus	Saloni Jaikumar Jain	SALONI(IS9787)	Online First	2356069	227583362	Published Online	{backlog}		22	29-NOV-2023	09-JUL-2022	13-MAY-2024	23-MAY-2024	36	9	Publish Date	23-MAY-2024	27	Y	Behavioural Sciences & Education	Research Article	Y	Y		Kate Hallworth	Standard				23-MAY-2024	N		Open Select Available	13-MAY-24	19-MAY-24
CIJD	Miki Quddus	Saloni Jaikumar Jain	SALONI(IS9787)	Online First	2358841	222253300	Published Online	{backlog}		19	20-MAY-2024	03-MAY-2022	20-MAY-2024	28-MAY-2024	30	9	Publish Date	28-MAY-2024	21	Y	Behavioural Sciences & Education	Research Article	Y	Y		Kate Hallworth	Standard				28-MAY-2024	N		Open Access Authorized	22-MAY-24	22-MAY-24
CIJD	Miki Quddus	Saloni Jaikumar Jain	SALONI(IS9787)	Online First	2358860	CIJD-2022-0356	Published Online	{backlog}		10	06-OCT-2023	14-MAY-2021	20-MAY-2024	28-MAY-2024	29	8	Publish Date	28-MAY-2024	21	Y	Behavioural Sciences & Education	Research Article	Y	Y		Kate Hallworth	Standard				28-MAY-2024	N		Open Select Available	20-MAY-24	21-MAY-24
CIJD	Miki Quddus	Saloni Jaikumar Jain	SALONI(IS9787)	Online First	2358862	237572187	Published Online	{backlog}		14	06-MAY-2024	25-FEB-2023	20-MAY-2024	23-MAY-2024	29	3	Publish Date	23-MAY-2024	26	Y	Behavioural Sciences & Education	Research Article	Y	Y		Kate Hallworth	Standard				23-MAY-2024	N		Open Select Available	20-MAY-24	21-MAY-24
CIJD	Miki Quddus	Saloni Jaikumar Jain	SALONI(IS9787)	Online First	2361252	237109785	Final Typesetting	{backlog}		16	05-DEC-2023	12-MAY-2023	25-MAY-2024		25		Final Pages Request to Typesetter	17-JUN-2024	2	Y	Behavioural Sciences & Education	Research Article	Y	Y		Kate Hallworth	Standard					N		Open Select Available	25-MAY-24	28-MAY-24
CIJD	Miki Quddus	Saloni Jaikumar Jain	SALONI(IS9787)	Online First	2361257	237837571	Published Online	{backlog}		13	05-MAR-2024	04-SEP-2023	25-MAY-2024	03-JUN-2024	25	9	Publish Date	03-JUN-2024	16	Y	Behavioural Sciences & Education	Research Article	Y	Y		Kate Hallworth	Standard				02-JUN-2024	N		Open Select Available	25-MAY-24	28-MAY-24
CIJD	Miki Quddus	Saloni Jaikumar Jain	SALONI(IS9787)	Online First	2361258	237906323	Published Online	{backlog}		10	06-MAY-2024	13-MAY-2023	25-MAY-2024	03-JUN-2024	25	9	Publish Date	03-JUN-2024	16	Y	Behavioural Sciences & Education	Research Article	Y	Y		Kate Hallworth	Standard				03-JUN-2024	N		Open Access Authorized	29-MAY-24	17-JUN-24
CIJD	Miki Quddus	Saloni Jaikumar Jain	SALONI(IS9787)	Online First	2361272	221243816	Published Online	{backlog}		17	23-JAN-2024	17-JAN-2022	25-MAY-2024	10-JUN-2024	25	17	Publish Date	10-JUN-2024	8	Y	Behavioural Sciences & Education	Research Article	Y	Y		Kate Hallworth	Standard				11-JUN-2024	N		Open Access Authorized	28-MAY-24	26-MAY-24
CIJD	Miki Quddus	Saloni Jaikumar Jain	SALONI(IS9787)	Online First	2361275	239348187	Published Online	{backlog}		15	23-OCT-2023	15-APR-2023	25-MAY-2024	18-JUN-2024	25	24	Publish Date	18-JUN-2024	1	Y	Behavioural Sciences & Education	Research Article	Y	Y		Kate Hallworth	Standard				18-JUN-2024	N		Open Access Authorized	14-JUN-24	14-JUN-24
CIJD	Miki Quddus	Saloni Jaikumar Jain	SALONI(IS9787)	Online First	2361287	223140452	Published Online	{backlog}		25	12-OCT-2023	26-DEC-2022	25-MAY-2024	02-JUN-2024	25	9	Publish Date	02-JUN-2024	16	Y	Behavioural Sciences & Education	Research Article	Y	Y		Kate Hallworth	Standard				02-JUN-2024	N		Open Access Authorized	14-JUN-24	17-JUN-24
CIJD	Miki Quddus	Saloni Jaikumar Jain	SALONI(IS9787)	Online First	2361255	CIJD-2021-0470	Published Online	{backlog}		15	29-NOV-2023	04-DEC-2021	25-MAY-2024	04-JUN-2024	24	10	Publish Date	04-JUN-2024	15	Y	Behavioural Sciences & Education	Research Article	Y	Y		Kate Hallworth	Standard				04-JUN-2024	N		Open Select Available	28-MAY-24	29-MAY-24
CIJD	Miki Quddus	Saloni Jaikumar Jain	SALONI(IS9787)	Online First	2361267	225493107	Published Online	{backlog}		17	07-DEC-2023	17-DEC-2022	25-MAY-2024	06-JUN-2024	24	12	Publish Date	06-JUN-2024	13	Y	Behavioural Sciences & Education	Research Article	Y	Y		Kate Hallworth	Standard				06-JUN-2024	N		Open Select Available	25-MAY-24	03-JUN-24
CIJD	Miki Quddus	Saloni Jaikumar Jain	SALONI(IS9787)	Online First	2361271	CIJD-2022-0117	Published Online	{backlog}		15	01-MAY-2024	24-FEB-2022	25-MAY-2024	29-MAY-2024	24	4	Publish Date	29-MAY-2024	21	Y	Behavioural Sciences & Education	Research Article	Y	Y		Kate Hallworth	Standard				29-MAY-2024	N		Open Select Available	25-MAY-24	26-MAY-24
CIJD	Miki Quddus	Saloni Jaikumar Jain	SALONI(IS9787)	Online First	2361289	229081344	Published Online	{backlog}		22	16-JUL-2023	21-FEB-2022	25-MAY-2024	03-JUN-2024	24	9	Publish Date	03-JUN-2024	16	Y	Behavioural Sciences & Education	Research Article	Y	Y		Kate Hallworth	Standard				03-JUN-2024	N		Open Select Available	25-MAY-24	26-MAY-24
CIJD	Miki Quddus	Saloni Jaikumar Jain	SALONI(IS9787)	Online First	2362319	234677229	Published Online	{backlog}		15	29-NOV-2023	31-MAY-2023	28-MAY-2024	10-JUN-2024	22	14	Publish Date	10-JUN-2024	9	Y	Behavioural Sciences & Education	Research Article	Y	Y		Kate Hallworth	Standard				10-JUN-2024	N		Open Select Available	28-MAY-24	30-MAY-24
CIJD	Miki Quddus	Saloni Jaikumar Jain	SALONI(IS9787)	Online First	2362325	237659218	Published Online	{backlog}		16	29-NOV-2023	24-MAY-2023	28-MAY-2024	04-JUN-2024	22	8	Publish Date	04-JUN-2024	14	Y	Behavioural Sciences & Education	Research Article	Y	Y		Kate Hallworth	Standard				04-JUN-2024	N		Open Select Available	28-MAY-24	29-MAY-24
CIJD	Miki Quddus	Saloni Jaikumar Jain	SALONI(IS9787)	Online First	2362341	238095099	Marked Pages Typesetting	{backlog}		14	23-JAN-2024	06-MAY-2023	28-MAY-2024		22		Marked Pages to Typesetter	18-JUN-2024	1	Y	Behavioural Sciences & Education	Research Article	Y	Y		Kate Hallworth	Standard					N		Open Select Available	28-MAY-24	30-MAY-24
CIJD	Miki Quddus	Saloni Jaikumar Jain	SALONI(IS9787)	Online First	2362337	237118118	Published Online	{backlog}		12	29-NOV-2023	04-JUL-2023	28-MAY-2024	08-JUN-2024	21	11	Publish Date	08-JUN-2024	11	Y	Behavioural Sciences & Education	Research Article	Y	Y		Kate Hallworth	Standard				08-JUN-2024	N		Open Select Available	28-MAY-24	29-MAY-24
CIJD	Miki Quddus	Saloni Jaikumar Jain	SALONI(IS9787)	Online First	2370796	CIJD-2020-0362	Initial Typesetting	{backlog}			04-JUN-2024	07-AUG-2019	18-JUN-2024		0		To Initial Typesetting	18-JUN-2024	0	Y	Behavioural Sciences & Education	Research Article	Y	Y		Kate Hallworth	Standard					N		Open Select Available	18-JUN-24	19-JUN-24
CIJD	Miki Quddus	Saloni Jaikumar Jain	SALONI(IS9787)	Online First	2370798	220375800	Initial Typesetting	{backlog}			29-NOV-2023	05-OCT-2022	18-JUN-2024		0		To Initial Typesetting	18-JUN-2024	0	Y	Behavioural Sciences & Education	Research Article	N	Y		Kate Hallworth	Standard					N		Open Select Available	19-JUN-24
CIJD	Miki Quddus	Saloni Jaikumar Jain	SALONI(IS9787)	Online First	2370799	CIJD-2020-0443	Initial Typesetting	{backlog}			13-OCT-2022	10-DEC-2020	18-JUN-2024		0		To Initial Typesetting	18-JUN-2024	0	Y	Behavioural Sciences & Education	Research Article	N	Y		Kate Hallworth	Standard					N		Open Select Available	18-JUN-24
CIJD	Miki Quddus	Saloni Jaikumar Jain	SALONI(IS9787)	Online First	2370800	219047622	Initial Typesetting	{backlog}			16-MAY-2024	07-JUL-2021	18-JUN-2024		0		To Initial Typesetting	18-JUN-2024	0	Y	Behavioural Sciences & Education	Research Article	Y	Y		Kate Hallworth	Standard					N		Open Select Available	18-JUN-24	19-JUN-24
CIJD	Miki Quddus	Saloni Jaikumar Jain	SALONI(IS9787)	Online First	2370801	211152086	Initial Typesetting	{backlog}			20-SEP-2022	31-AUG-2021	18-JUN-2024		0		To Initial Typesetting	18-JUN-2024	0	Y	Behavioural Sciences & Education	Research Article	N	Y		Kate Hallworth	Standard					N		Open Select Available	18-JUN-24
CIJD	Miki Quddus	Saloni Jaikumar Jain	SALONI(IS9787)	Online First	2370805	222580184	Initial Typesetting	{backlog}			12-JAN-2024	26-DEC-2022	18-JUN-2024		0		To Initial Typesetting	18-JUN-2024	0	Y	Behavioural Sciences & Education	Research Article	Y	Y		Kate Hallworth	Standard					N		Open Select Available	18-JUN-24	19-JUN-24
CIJD	Miki Quddus	Saloni Jaikumar Jain	SALONI(IS9787)	Online First	2370811	225632867	Initial Typesetting	{backlog}			16-JAN-2023	28-JUN-2022	18-JUN-2024		0		To Initial Typesetting	18-JUN-2024	0	Y	Behavioural Sciences & Education	Research Article	N	Y		Kate Hallworth	Standard					N		Open Select Available	18-JUN-24
CIJE	Fiona McLeod	Nivedha Manoharan	NIVEDHA(IS10900)	Online First	2276359	232595866	Published Online	{backlog}		9	23-OCT-2023	08-SEP-2023	25-OCT-2023	01-NOV-2023	238	7	Publish Date	01-NOV-2023	231	Y	Life, Earth & Environmental Science	Research Article	Y	Y		Sandy Dalgleish	Standard				01-NOV-2023	N		Open Select Available	30-OCT-23	31-OCT-23
CIJE	Fiona McLeod	Nivedha Manoharan	NIVEDHA(IS10900)	Online First	2276361	230210323	Published Online	{backlog}		11	23-OCT-2023	18-JUL-2023	25-OCT-2023	30-OCT-2023	238	5	Publish Date	30-OCT-2023	233	Y	Life, Earth & Environmental Science	Research Article	Y	Y		Sandy Dalgleish	Standard				30-OCT-2023	N		Open Select Available	25-OCT-23	25-OCT-23
CIJE	Fiona McLeod	Nivedha Manoharan	NIVEDHA(IS10900)	Online First	2277336	237593322	Published Online	{backlog}		14	26-OCT-2023	13-SEP-2023	26-OCT-2023	03-NOV-2023	236	7	Publish Date	03-NOV-2023	229	Y	Life, Earth & Environmental Science	Research Article	Y	Y		Sandy Dalgleish	Standard				03-NOV-2023	N		Open Select Available	26-OCT-23	02-NOV-23
CIJE	Fiona McLeod	Nivedha Manoharan	NIVEDHA(IS10900)	Online First	2277338	237204825	Published Online	{backlog}		11	26-OCT-2023	04-SEP-2023	26-OCT-2023	06-NOV-2023	236	10	Publish Date	06-NOV-2023	226	Y	Life, Earth & Environmental Science	Research Article	Y	Y		Sandy Dalgleish	Standard				06-NOV-2023	N		Open Select Available	01-NOV-23	06-NOV-23
CIJE	Fiona McLeod	Nivedha Manoharan	NIVEDHA(IS10900)	Online First	2278634	239764579	Published Online	{backlog}		11	30-OCT-2023	22-MAY-2023	30-OCT-2023	07-NOV-2023	232	8	Publish Date	07-NOV-2023	224	Y	Life, Earth & Environmental Science	Research Article	Y	Y		Sandy Dalgleish	Standard				08-NOV-2023	N		Open Select Available	30-OCT-23	02-NOV-23
CIJE	Fiona McLeod	Nivedha Manoharan	NIVEDHA(IS10900)	Online First	2280155	234518735	Published Online	{backlog}		10	02-NOV-2023	05-AUG-2023	02-NOV-2023	15-NOV-2023	230	14	Publish Date	15-NOV-2023	216	Y	Life, Earth & Environmental Science	Review Article	Y	Y		Sandy Dalgleish	Standard				15-NOV-2023	N		Open Select Available	02-NOV-23	13-NOV-23
CIJE	Fiona McLeod	Nivedha Manoharan	NIVEDHA(IS10900)	Online First	2280157	231014798	Published Online	{backlog}		12	01-NOV-2023	11-SEP-2023	02-NOV-2023	27-MAY-2024	230	208	Publish Date	27-MAY-2024	23	Y	Life, Earth & Environmental Science	Research Article	Y	Y		Sandy Dalgleish	Standard				27-MAY-2024	N		Open Access Authorized	27-MAR-24	30-MAR-24
CIJE	Fiona McLeod	Nivedha Manoharan	NIVEDHA(IS10900)	Online First	2280119	230213608	Published Online	{backlog}		14	01-NOV-2023	04-OCT-2023	02-NOV-2023	16-NOV-2023	229	13	Publish Date	16-NOV-2023	216	Y	Life, Earth & Environmental Science	Research Article	Y	Y		Sandy Dalgleish	Standard				16-NOV-2023	N		Open Select Available	02-NOV-23	06-NOV-23
CIJE	Fiona McLeod	Nivedha Manoharan	NIVEDHA(IS10900)	Online First	2280147	231823310	Published Online	{backlog}		10	02-NOV-2023	02-MAY-2023	02-NOV-2023	15-NOV-2023	229	13	Publish Date	15-NOV-2023	217	Y	Life, Earth & Environmental Science	Research Article	Y	Y		Sandy Dalgleish	Standard				15-NOV-2023	N		Open Select Available	13-NOV-23	14-NOV-23
CIJE	Fiona McLeod	Nivedha Manoharan	NIVEDHA(IS10900)	Online First	2280148	238924837	Published Online	{backlog}		13	02-NOV-2023	18-MAY-2023	02-NOV-2023	14-NOV-2023	229	12	Publish Date	14-NOV-2023	218	Y	Life, Earth & Environmental Science	Research Article	Y	Y		Sandy Dalgleish	Standard				14-NOV-2023	N		Open Select Available	02-NOV-23	03-NOV-23
CIJE	Fiona McLeod	Nivedha Manoharan	NIVEDHA(IS10900)	Online First	2280149	234826768	Published Online	{backlog}		11	02-NOV-2023	06-AUG-2023	02-NOV-2023	12-NOV-2023	229	10	Publish Date	12-NOV-2023	220	Y	Life, Earth & Environmental Science	Research Article	Y	Y		Sandy Dalgleish	Standard				12-NOV-2023	N		Open Select Available	02-NOV-23	06-NOV-23
CIJE	Fiona McLeod	Nivedha Manoharan	NIVEDHA(IS10900)	Online First	2280661	235911326	Published Online	{backlog}		14	02-NOV-2023	25-JUL-2023	05-NOV-2023	15-NOV-2023	227	11	Publish Date	15-NOV-2023	216	Y	Life, Earth & Environmental Science	Review Article	Y	Y		Sandy Dalgleish	Standard				15-NOV-2023	N		Open Select Available	09-NOV-23	10-NOV-23
CIJE	Fiona McLeod	Nivedha Manoharan	NIVEDHA(IS10900)	Online First	2283060	235987708	Published Online	{backlog}		14	08-NOV-2023	18-APR-2023	09-NOV-2023	26-NOV-2023	223	18	Publish Date	26-NOV-2023	206	Y	Life, Earth & Environmental Science	Research Article	Y	Y		Sandy Dalgleish	Standard				26-NOV-2023	N		Open Select Available	09-NOV-23	11-NOV-23
CIJE	Fiona McLeod	Nivedha Manoharan	NIVEDHA(IS10900)	Online First	2283046	238128912	Published Online	{backlog}		15	09-NOV-2023	23-JUN-2023	09-NOV-2023	18-NOV-2023	222	9	Publish Date	18-NOV-2023	213	Y	Life, Earth & Environmental Science	Research Article	Y	Y		Sandy Dalgleish	Standard				18-NOV-2023	N		Open Select Available	11-NOV-23	12-NOV-23
CIJE	Fiona McLeod	Nivedha Manoharan	NIVEDHA(IS10900)	Online First	2283048	239635452	Published Online	{backlog}		13	09-NOV-2023	03-AUG-2023	09-NOV-2023	17-NOV-2023	222	7	Publish Date	17-NOV-2023	215	Y	Life, Earth & Environmental Science	Research Article	Y	Y		Sandy Dalgleish	Standard				17-NOV-2023	N		Open Select Available	09-NOV-23	10-NOV-23
CIJE	Fiona McLeod	Nivedha Manoharan	NIVEDHA(IS10900)	Online First	2286016	234533557	Published Online	{backlog}		10	14-NOV-2023	03-MAY-2023	17-NOV-2023	26-NOV-2023	215	9	Publish Date	26-NOV-2023	206	Y	Life, Earth & Environmental Science	Research Article	Y	Y		Sandy Dalgleish	Standard				26-NOV-2023	N		Open Select Available	17-NOV-23	20-NOV-23
CIJE	Fiona McLeod	Nivedha Manoharan	NIVEDHA(IS10900)	Online First	2286007	236774023	Published Online	{backlog}		11	13-NOV-2023	01-JUL-2023	17-NOV-2023	29-NOV-2023	215	13	Publish Date	29-NOV-2023	202	Y	Life, Earth & Environmental Science	Research Article	Y	Y		Sandy Dalgleish	Standard				30-NOV-2023	N		Open Select Available	17-NOV-23	20-NOV-23
CIJE	Fiona McLeod	Nivedha Manoharan	NIVEDHA(IS10900)	Online First	2287589	237320014	Published Online	{backlog}		10	20-NOV-2023	14-AUG-2023	21-NOV-2023	04-DEC-2023	210	12	Publish Date	04-DEC-2023	198	Y	Life, Earth & Environmental Science	Research Article	Y	Y		Sandy Dalgleish	Standard				04-DEC-2023	N		Open Select Available	21-NOV-23	22-NOV-23
CIJE	Fiona McLeod	Nivedha Manoharan	NIVEDHA(IS10900)	Online First	2289047	239469296	Published Online	{backlog}		12	23-NOV-2023	13-AUG-2023	25-NOV-2023	01-DEC-2023	206	5	Publish Date	01-DEC-2023	201	Y	Life, Earth & Environmental Science	Research Article	Y	Y		Sandy Dalgleish	Standard				01-DEC-2023	N		Open Select Available	25-NOV-23	29-NOV-23
CIJE	Fiona McLeod	Nivedha Manoharan	NIVEDHA(IS10900)	Online First	2293063	230584267	Published Online	{backlog}		4	06-DEC-2023	28-JUL-2023	06-DEC-2023	03-JAN-2024	196	28	Publish Date	03-JAN-2024	168	Y	Life, Earth & Environmental Science	Note	Y	Y		Sandy Dalgleish	Standard				03-JAN-2024	N		Open Select Available	06-DEC-23	03-JAN-24
CIJE	Fiona McLeod	Nivedha Manoharan	NIVEDHA(IS10900)	Online First	2294067	236896823	Published Online	{backlog}		11	07-DEC-2023	11-AUG-2023	09-DEC-2023	15-DEC-2023	193	6	Publish Date	15-DEC-2023	187	Y	Life, Earth & Environmental Science	Research Article	Y	Y		Sandy Dalgleish	Standard				15-DEC-2023	N		Open Select Available	11-DEC-23	14-DEC-23
CIJE	Fiona McLeod	Nivedha Manoharan	NIVEDHA(IS10900)	Online First	2294472	236228716	Published Online	{backlog}		17	09-DEC-2023	23-AUG-2023	10-DEC-2023	01-JAN-2024	191	22	Publish Date	01-JAN-2024	169	Y	Life, Earth & Environmental Science	Research Article	Y	Y		Sandy Dalgleish	Standard				02-JAN-2024	N		Open Select Available	10-DEC-23	22-DEC-23
CIJE	Fiona McLeod	Nivedha Manoharan	NIVEDHA(IS10900)	Online First	2297712	235368683	Published Online	{backlog}		11	13-DEC-2023	07-NOV-2023	18-DEC-2023	22-DEC-2023	183	3	Publish Date	22-DEC-2023	180	Y	Life, Earth & Environmental Science	Research Article	Y	Y		Sandy Dalgleish	Standard				22-DEC-2023	N		Open Select Available	20-DEC-23	21-DEC-23
CIJE	Fiona McLeod	Nivedha Manoharan	NIVEDHA(IS10900)	Online First	2297718	239289721	Published Online	{backlog}		14	17-DEC-2023	31-JUL-2023	18-DEC-2023	23-DEC-2023	183	5	Publish Date	23-DEC-2023	179	Y	Life, Earth & Environmental Science	Research Article	Y	Y		Sandy Dalgleish	Standard				23-DEC-2023	N		Open Select Available	18-DEC-23	19-DEC-23
CIJE	Fiona McLeod	Nivedha Manoharan	NIVEDHA(IS10900)	Online First	2298248	236549549	Published Online	{backlog}		10	18-DEC-2023	22-SEP-2023	20-DEC-2023	26-DEC-2023	182	6	Publish Date	26-DEC-2023	176	Y	Life, Earth & Environmental Science	Research Article	Y	Y		Sandy Dalgleish	Standard				26-DEC-2023	N		Open Select Available	20-DEC-23	22-DEC-23
CIJE	Fiona McLeod	Nivedha Manoharan	NIVEDHA(IS10900)	Online First	2299225	232052378	Published Online	{backlog}		14	20-DEC-2023	10-AUG-2023	21-DEC-2023	29-JAN-2024	181	39	Publish Date	29-JAN-2024	142	Y	Life, Earth & Environmental Science	Research Article	Y	Y		Sandy Dalgleish	Standard				29-JAN-2024	N		Open Access Authorized	19-JAN-24	12-JAN-24
CIJE	Fiona McLeod	Nivedha Manoharan	NIVEDHA(IS10900)	Online First	2299242	236395422	Published Online	{backlog}		18	20-DEC-2023	17-OCT-2023	21-DEC-2023	07-JAN-2024	181	18	Publish Date	07-JAN-2024	164	Y	Life, Earth & Environmental Science	Review Article	Y	Y		Sandy Dalgleish	Standard				07-JAN-2024	N		Open Select Available	22-DEC-23	04-JAN-24
CIJE	Fiona McLeod	Nivedha Manoharan	NIVEDHA(IS10900)	Online First	2299216	236280437	Published Online	{backlog}		11	21-DEC-2023	17-APR-2023	21-DEC-2023	05-JAN-2024	180	15	Publish Date	05-JAN-2024	166	Y	Life, Earth & Environmental Science	Research Article	Y	Y		Sandy Dalgleish	Standard				05-JAN-2024	N		Open Select Available	22-DEC-23	03-JAN-24
CIJE	Fiona McLeod	Nivedha Manoharan	NIVEDHA(IS10900)	Online First	2299227	239884450	Published Online	{backlog}		12	20-DEC-2023	07-APR-2023	21-DEC-2023	28-DEC-2023	180	7	Publish Date	28-DEC-2023	174	Y	Life, Earth & Environmental Science	Research Article	Y	Y		Sandy Dalgleish	Standard				28-DEC-2023	N		Open Select Available	22-DEC-23	26-DEC-23
CIJE	Fiona McLeod	Nivedha Manoharan	NIVEDHA(IS10900)	Online First	2299236	230473529	Published Online	{backlog}		15	20-DEC-2023	12-JUL-2023	21-DEC-2023	28-DEC-2023	180	7	Publish Date	28-DEC-2023	174	Y	Life, Earth & Environmental Science	Research Article	Y	Y		Sandy Dalgleish	Standard				28-DEC-2023	N		Open Select Available	21-DEC-23	22-DEC-23
CIJE	Fiona McLeod	Nivedha Manoharan	NIVEDHA(IS10900)	Online First	2299249	236888613	Published Online	{backlog}		12	21-DEC-2023	27-AUG-2023	21-DEC-2023	09-JAN-2024	180	18	Publish Date	09-JAN-2024	162	Y	Life, Earth & Environmental Science	Research Article	Y	Y		Sandy Dalgleish	Standard				09-JAN-2024	N		Open Select Available	21-DEC-23	22-DEC-23
CIJE	Fiona McLeod	Nivedha Manoharan	NIVEDHA(IS10900)	Online First	2300036	237759607	Published Online	{backlog}		14	23-DEC-2023	20-JUL-2023	24-DEC-2023	04-JAN-2024	177	10	Publish Date	04-JAN-2024	167	Y	Life, Earth & Environmental Science	Research Article	Y	Y		Sandy Dalgleish	Standard				04-JAN-2024	N		Open Select Available	24-DEC-23	26-DEC-23
CIJE	Fiona McLeod	Nivedha Manoharan	NIVEDHA(IS10900)	Online First	2300047	239247092	Published Online	{backlog}		13	23-DEC-2023	22-AUG-2023	24-DEC-2023	09-JAN-2024	177	15	Publish Date	09-JAN-2024	162	Y	Life, Earth & Environmental Science	Research Article	Y	Y		Sandy Dalgleish	Standard				09-JAN-2024	N		Open Select Available	25-DEC-23	27-DEC-23
CIJE	Fiona McLeod	Nivedha Manoharan	NIVEDHA(IS10900)	Online First	2300750	231386551	Published Online	{backlog}		11	26-DEC-2023	21-JUL-2023	27-DEC-2023	03-JAN-2024	174	7	Publish Date	03-JAN-2024	167	Y	Life, Earth & Environmental Science	Research Article	Y	Y		Sandy Dalgleish	Standard				03-JAN-2024	N		Open Select Available	01-JAN-24	03-JAN-24
CIJE	Fiona McLeod	Nivedha Manoharan	NIVEDHA(IS10900)	Online First	2301051	239375248	Published Online	{backlog}		16	27-DEC-2023	15-SEP-2023	28-DEC-2023	03-JAN-2024	173	6	Publish Date	03-JAN-2024	167	Y	Life, Earth & Environmental Science	Research Article	Y	Y		Sandy Dalgleish	Standard				03-JAN-2024	N		Open Select Available	28-DEC-23	29-DEC-23
CIJE	Fiona McLeod	Nivedha Manoharan	NIVEDHA(IS10900)	Online First	2302037	237860098	Published Online	{backlog}		11	29-DEC-2023	04-JUL-2023	02-JAN-2024	09-JAN-2024	169	7	Publish Date	09-JAN-2024	162	Y	Life, Earth & Environmental Science	Review Article	Y	Y		Sandy Dalgleish	Standard				09-JAN-2024	N		Open Select Available	02-JAN-24	03-JAN-24
CIJE	Fiona McLeod	Nivedha Manoharan	NIVEDHA(IS10900)	Online First	2302038	235932254	Published Online	{backlog}		16	29-DEC-2023	24-AUG-2023	02-JAN-2024	11-JAN-2024	168	9	Publish Date	11-JAN-2024	159	Y	Life, Earth & Environmental Science	Research Article	Y	Y		Sandy Dalgleish	Standard				12-JAN-2024	N		Open Access Authorized	05-JAN-24	05-JAN-24
CIJE	Fiona McLeod	Nivedha Manoharan	NIVEDHA(IS10900)	Online First	2302040	236752562	Published Online	{backlog}		18	31-DEC-2023	29-OCT-2023	02-JAN-2024	09-JAN-2024	168	7	Publish Date	09-JAN-2024	162	Y	Life, Earth & Environmental Science	Review Article	Y	Y		Sandy Dalgleish	Standard				10-JAN-2024	N		Open Select Available	02-JAN-24	04-JAN-24
CIJE	Fiona McLeod	Nivedha Manoharan	NIVEDHA(IS10900)	Online First	2303980	238801232	Published Online	{backlog}		17	07-JAN-2024	24-AUG-2023	08-JAN-2024	21-JAN-2024	162	12	Publish Date	21-JAN-2024	150	Y	Life, Earth & Environmental Science	Research Article	Y	Y		Sandy Dalgleish	Standard				21-JAN-2024	N		Open Access Authorized	09-JAN-24	09-JAN-24
CIJE	Fiona McLeod	Nivedha Manoharan	NIVEDHA(IS10900)	Online First	2305215	231249619	Published Online	{backlog}		14	10-JAN-2024	21-JUL-2023	10-JAN-2024	21-JAN-2024	161	11	Publish Date	21-JAN-2024	150	Y	Life, Earth & Environmental Science	Research Article	Y	Y		Sandy Dalgleish	Standard				21-JAN-2024	N		Open Select Available	10-JAN-24	11-JAN-24
CIJE	Fiona McLeod	Nivedha Manoharan	NIVEDHA(IS10900)	Online First	2305223	239691561	Published Online	{backlog}		14	10-JAN-2024	20-MAY-2023	10-JAN-2024	15-FEB-2024	160	35	Publish Date	15-FEB-2024	125	Y	Life, Earth & Environmental Science	Research Article	Y	Y		Sandy Dalgleish	Standard				15-FEB-2024	N		Open Select Available	10-JAN-24	11-JAN-24
CIJE	Fiona McLeod	Nivedha Manoharan	NIVEDHA(IS10900)	Online First	2307344	234305733	Published Online	{backlog}		13	15-JAN-2024	19-DEC-2023	16-JAN-2024	22-FEB-2024	155	37	Publish Date	22-FEB-2024	118	Y	Life, Earth & Environmental Science	Research Article	Y	Y		Sandy Dalgleish	Standard				22-FEB-2024	N		Open Select Available	16-JAN-24	08-FEB-24
CIJE	Fiona McLeod	Nivedha Manoharan	NIVEDHA(IS10900)	Online First	2307352	232861003	Published Online	{backlog}		13	15-JAN-2024	09-OCT-2023	16-JAN-2024	23-JAN-2024	154	7	Publish Date	23-JAN-2024	148	Y	Life, Earth & Environmental Science	Research Article	Y	Y		Sandy Dalgleish	Standard				23-JAN-2024	N		Open Select Available	17-JAN-24	18-JAN-24
CIJE	Fiona McLeod	Nivedha Manoharan	NIVEDHA(IS10900)	Online First	2307355	237591865	Published Online	{backlog}		11	16-JAN-2024	12-OCT-2023	16-JAN-2024	25-JAN-2024	154	8	Publish Date	25-JAN-2024	146	Y	Life, Earth & Environmental Science	Research Article	Y	Y		Sandy Dalgleish	Standard				25-JAN-2024	N		Open Select Available	16-JAN-24	19-JAN-24
CIJE	Fiona McLeod	Nivedha Manoharan	NIVEDHA(IS10900)	Online First	2308017	234023290	Published Online	{backlog}		13	16-JAN-2024	20-SEP-2023	17-JAN-2024	25-JAN-2024	153	7	Publish Date	25-JAN-2024	146	Y	Life, Earth & Environmental Science	Research Article	Y	Y		Sandy Dalgleish	Standard				25-JAN-2024	N		Open Select Available	17-JAN-24	24-JAN-24
CIJE	Fiona McLeod	Nivedha Manoharan	NIVEDHA(IS10900)	Online First	2308731	230202475	Published Online	{backlog}		65	17-JAN-2024	06-OCT-2023	19-JAN-2024	22-FEB-2024	152	35	Publish Date	22-FEB-2024	118	Y	Life, Earth & Environmental Science	Review Article	Y	Y		Sandy Dalgleish	Standard				22-FEB-2024	N		Open Select Available	19-JAN-24	21-FEB-24
CIJE	Fiona McLeod	Nivedha Manoharan	NIVEDHA(IS10900)	Online First	2308732	235974714	Published Online	{backlog}		11	17-JAN-2024	10-OCT-2023	19-JAN-2024	22-JAN-2024	152	4	Publish Date	22-JAN-2024	148	Y	Life, Earth & Environmental Science	Research Article	Y	Y		Sandy Dalgleish	Standard				23-JAN-2024	N		Open Select Available	19-JAN-24	24-JAN-24
CIJE	Fiona McLeod	Nivedha Manoharan	NIVEDHA(IS10900)	Online First	2309324	232420467	Published Online	{backlog}		14	19-JAN-2024	19-NOV-2023	20-JAN-2024	29-JAN-2024	151	10	Publish Date	29-JAN-2024	141	Y	Life, Earth & Environmental Science	Research Article	Y	Y		Sandy Dalgleish	Standard				30-JAN-2024	N		Open Select Available	22-JAN-24	23-JAN-24
CIJE	Fiona McLeod	Nivedha Manoharan	NIVEDHA(IS10900)	Online First	2310152	235314005	Published Online	{backlog}		12	22-JAN-2024	08-NOV-2023	22-JAN-2024	28-JAN-2024	148	6	Publish Date	28-JAN-2024	142	Y	Life, Earth & Environmental Science	Research Article	Y	Y		Sandy Dalgleish	Standard				29-JAN-2024	N		Open Select Available	22-JAN-24	23-JAN-24
CIJE	Fiona McLeod	Nivedha Manoharan	NIVEDHA(IS10900)	Online First	2311228	230202016	Published Online	{backlog}		25	24-JAN-2024	23-SEP-2023	25-JAN-2024	05-FEB-2024	146	11	Publish Date	05-FEB-2024	135	Y	Life, Earth & Environmental Science	Review Article	Y	Y		Sandy Dalgleish	Standard				05-FEB-2024	N		Open Select Available	01-FEB-24	01-FEB-24
CIJE	Fiona McLeod	Nivedha Manoharan	NIVEDHA(IS10900)	Online First	2312417	230911522	Published Online	{backlog}		23	25-JAN-2024	12-OCT-2023	27-JAN-2024	12-FEB-2024	143	16	Publish Date	12-FEB-2024	128	Y	Life, Earth & Environmental Science	Review Article	Y	Y		Sandy Dalgleish	Standard				12-FEB-2024	N		Open Select Available	27-JAN-24	10-FEB-24
CIJE	Fiona McLeod	Nivedha Manoharan	NIVEDHA(IS10900)	Online First	2312425	233682920	Published Online	{backlog}		12	26-JAN-2024	18-JUL-2023	27-JAN-2024	08-FEB-2024	143	11	Publish Date	08-FEB-2024	132	Y	Life, Earth & Environmental Science	Research Article	Y	Y		Sandy Dalgleish	Standard				08-FEB-2024	N		Open Select Available	29-JAN-24	08-FEB-24
CIJE	Fiona McLeod	Nivedha Manoharan	NIVEDHA(IS10900)	Online First	2312431	230743777	Published Online	{backlog}		11	27-JAN-2024	25-OCT-2023	27-JAN-2024	01-FEB-2024	143	5	Publish Date	01-FEB-2024	138	Y	Life, Earth & Environmental Science	Research Article	Y	Y		Sandy Dalgleish	Standard				02-FEB-2024	N		Open Select Available	27-JAN-24	29-JAN-24
CIJE	Fiona McLeod	Nivedha Manoharan	NIVEDHA(IS10900)	Online First	2312545	231428361	Published Online	{backlog}		14	27-JAN-2024	21-OCT-2023	28-JAN-2024	08-FEB-2024	142	11	Publish Date	08-FEB-2024	131	Y	Life, Earth & Environmental Science	Research Article	Y	Y		Sandy Dalgleish	Standard				09-FEB-2024	N		Open Select Available	28-JAN-24	31-JAN-24
CIJE	Fiona McLeod	Nivedha Manoharan	NIVEDHA(IS10900)	Online First	2312546	237134861	Published Online	{backlog}		15	27-JAN-2024	15-OCT-2023	28-JAN-2024	06-FEB-2024	142	8	Publish Date	06-FEB-2024	134	Y	Life, Earth & Environmental Science	Review Article	Y	Y		Sandy Dalgleish	Standard				06-FEB-2024	N		Open Select Available	28-JAN-24	29-JAN-24
CIJE	Fiona McLeod	Nivedha Manoharan	NIVEDHA(IS10900)	Online First	2313189	237023990	Published Online	{backlog}		14	29-JAN-2024	22-AUG-2023	30-JAN-2024	17-FEB-2024	141	19	Publish Date	17-FEB-2024	123	Y	Life, Earth & Environmental Science	Research Article	Y	Y		Sandy Dalgleish	Standard				17-FEB-2024	N		Open Select Available	30-JAN-24	02-FEB-24
CIJE	Fiona McLeod	Nivedha Manoharan	NIVEDHA(IS10900)	Online First	2313184	231197760	Published Online	{backlog}		19	27-JAN-2024	15-NOV-2023	30-JAN-2024	09-FEB-2024	141	11	Publish Date	09-FEB-2024	130	Y	Life, Earth & Environmental Science	Research Article	Y	Y		Sandy Dalgleish	Standard				10-FEB-2024	N		Open Select Available	30-JAN-24	30-JAN-24
CIJE	Fiona McLeod	Nivedha Manoharan	NIVEDHA(IS10900)	Online First	2314636	234584898	Published Online	{backlog}		11	01-FEB-2024	28-AUG-2023	01-FEB-2024	15-FEB-2024	139	14	Publish Date	15-FEB-2024	125	Y	Life, Earth & Environmental Science	Research Article	Y	Y		Sandy Dalgleish	Standard				15-FEB-2024	N		Open Select Available	01-FEB-24	02-FEB-24
CIJE	Fiona McLeod	Nivedha Manoharan	NIVEDHA(IS10900)	Online First	2314639	234445069	Published Online	{backlog}		13	01-FEB-2024	19-DEC-2023	01-FEB-2024	07-FEB-2024	138	5	Publish Date	07-FEB-2024	133	Y	Life, Earth & Environmental Science	Research Article	Y	Y		Sandy Dalgleish	Standard				07-FEB-2024	N		Open Select Available	01-FEB-24	02-FEB-24
CIJE	Fiona McLeod	Nivedha Manoharan	NIVEDHA(IS10900)	Online First	2316185	234611164	Published Online	{backlog}		10	05-FEB-2024	31-OCT-2023	05-FEB-2024	14-FEB-2024	134	8	Publish Date	14-FEB-2024	126	Y	Life, Earth & Environmental Science	Research Article	Y	Y		Sandy Dalgleish	Standard				14-FEB-2024	N		Open Select Available	05-FEB-24	06-FEB-24
CIJE	Fiona McLeod	Nivedha Manoharan	NIVEDHA(IS10900)	Online First	2316848	236871973	Published Online	{backlog}		11	06-FEB-2024	16-OCT-2023	07-FEB-2024	12-FEB-2024	133	5	Publish Date	12-FEB-2024	128	Y	Life, Earth & Environmental Science	Research Article	Y	Y		Sandy Dalgleish	Standard				12-FEB-2024	N		Open Select Available	07-FEB-24	07-FEB-24
CIJE	Fiona McLeod	Nivedha Manoharan	NIVEDHA(IS10900)	Online First	2318368	233516086	Published Online	{backlog}		12	09-FEB-2024	15-NOV-2023	09-FEB-2024	23-FEB-2024	131	14	Publish Date	23-FEB-2024	117	Y	Life, Earth & Environmental Science	Research Article	Y	Y		Sandy Dalgleish	Standard				23-FEB-2024	N		Open Access Authorized	16-FEB-24	16-FEB-24
CIJE	Fiona McLeod	Nivedha Manoharan	NIVEDHA(IS10900)	Online First	2320934	235534345	Published Online	{backlog}		15	14-FEB-2024	01-SEP-2023	16-FEB-2024	21-FEB-2024	124	5	Publish Date	21-FEB-2024	119	Y	Life, Earth & Environmental Science	Review Article	Y	Y		Sandy Dalgleish	Standard				21-FEB-2024	N		Open Select Available	16-FEB-24	20-FEB-24
CIJE	Fiona McLeod	Nivedha Manoharan	NIVEDHA(IS10900)	Online First	2322559	236946988	Published Online	{backlog}		14	19-FEB-2024	08-SEP-2023	20-FEB-2024	28-FEB-2024	120	8	Publish Date	28-FEB-2024	112	Y	Life, Earth & Environmental Science	Research Article	Y	Y		Sandy Dalgleish	Standard				28-FEB-2024	N		Open Select Available	20-FEB-24	21-FEB-24
CIJE	Fiona McLeod	Nivedha Manoharan	NIVEDHA(IS10900)	Online First	2323131	236108581	Published Online	{backlog}		11	21-FEB-2024	17-OCT-2023	22-FEB-2024	28-FEB-2024	118	7	Publish Date	28-FEB-2024	112	Y	Life, Earth & Environmental Science	Research Article	Y	Y		Sandy Dalgleish	Standard				28-FEB-2024	N		Open Select Available	22-FEB-24	24-FEB-24
CIJE	Fiona McLeod	Nivedha Manoharan	NIVEDHA(IS10900)	Online First	2324936	231214299	Published Online	{backlog}		11	26-FEB-2024	17-DEC-2023	26-FEB-2024	06-MAR-2024	113	9	Publish Date	06-MAR-2024	105	Y	Life, Earth & Environmental Science	Research Article	Y	Y		Sandy Dalgleish	Standard				06-MAR-2024	N		Open Select Available	26-FEB-24	27-FEB-24
CIJE	Fiona McLeod	Nivedha Manoharan	NIVEDHA(IS10900)	Online First	2325629	233099288	Published Online	{backlog}		13	26-FEB-2024	17-DEC-2023	28-FEB-2024	10-MAR-2024	112	11	Publish Date	10-MAR-2024	101	Y	Life, Earth & Environmental Science	Research Article	Y	Y		Sandy Dalgleish	Standard				10-MAR-2024	N		Open Select Available	28-FEB-24	01-MAR-24
CIJE	Fiona McLeod	Nivedha Manoharan	NIVEDHA(IS10900)	Online First	2326182	248581993	Published Online	{backlog}		14	28-FEB-2024	04-JAN-2024	28-FEB-2024	11-MAR-2024	111	11	Publish Date	11-MAR-2024	100	Y	Life, Earth & Environmental Science	Research Article	Y	Y		Sandy Dalgleish	Standard				11-MAR-2024	N		Open Select Available	28-FEB-24	29-FEB-24
CIJE	Fiona McLeod	Nivedha Manoharan	NIVEDHA(IS10900)	Online First	2326657	238798695	Published Online	{backlog}		12	29-FEB-2024	19-NOV-2023	01-MAR-2024	05-MAR-2024	110	5	Publish Date	05-MAR-2024	106	Y	Life, Earth & Environmental Science	Research Article	Y	Y		Sandy Dalgleish	Standard				05-MAR-2024	N		Open Select Available	01-MAR-24	01-MAR-24
CIJE	Fiona McLeod	Nivedha Manoharan	NIVEDHA(IS10900)	Online First	2327522	238654041	Published Online	{backlog}		16	04-MAR-2024	15-SEP-2023	04-MAR-2024	15-MAR-2024	107	11	Publish Date	15-MAR-2024	96	Y	Life, Earth & Environmental Science	Research Article	Y	Y		Sandy Dalgleish	Standard				15-MAR-2024	N		Open Select Available	04-MAR-24	13-MAR-24
CIJE	Fiona McLeod	Nivedha Manoharan	NIVEDHA(IS10900)	Online First	2327521	235928759	Published Online	{backlog}		10	04-MAR-2024	06-NOV-2023	04-MAR-2024	11-MAR-2024	106	6	Publish Date	11-MAR-2024	100	Y	Life, Earth & Environmental Science	Research Article	Y	Y		Sandy Dalgleish	Standard				11-MAR-2024	N		Open Select Available	05-MAR-24	06-MAR-24
CIJE	Fiona McLeod	Nivedha Manoharan	NIVEDHA(IS10900)	Online First	2327530	231789295	Published Online	{backlog}		11	04-MAR-2024	30-DEC-2023	05-MAR-2024	10-MAR-2024	106	5	Publish Date	10-MAR-2024	101	Y	Life, Earth & Environmental Science	Research Article	Y	Y		Sandy Dalgleish	Standard				10-MAR-2024	N		Open Select Available	05-MAR-24	06-MAR-24
CIJE	Fiona McLeod	Nivedha Manoharan	NIVEDHA(IS10900)	Online First	2327532	247803605	Published Online	{backlog}		13	03-MAR-2024	01-JAN-2024	05-MAR-2024	09-MAR-2024	106	5	Publish Date	09-MAR-2024	101	Y	Life, Earth & Environmental Science	Review Article	Y	Y		Sandy Dalgleish	Standard				10-MAR-2024	N		Open Select Available	05-MAR-24	06-MAR-24
CIJE	Fiona McLeod	Nivedha Manoharan	NIVEDHA(IS10900)	Online First	2328741	247005978	Published Online	{backlog}		16	04-MAR-2024	03-JAN-2024	06-MAR-2024	15-MAR-2024	104	8	Publish Date	15-MAR-2024	96	Y	Life, Earth & Environmental Science	Research Article	Y	Y		Sandy Dalgleish	Standard				15-MAR-2024	N		Open Select Available	06-MAR-24	11-MAR-24
CIJE	Fiona McLeod	Nivedha Manoharan	NIVEDHA(IS10900)	Online First	2331732	CIJE-2023-0783	Published Online	{backlog}		15	13-MAR-2024	03-DEC-2023	14-MAR-2024	24-MAR-2024	97	11	Publish Date	24-MAR-2024	86	Y	Life, Earth & Environmental Science	Research Article	Y	Y		Sandy Dalgleish	Standard	SI			25-MAR-2024	N		Open Select Available	14-MAR-24	14-MAR-24
CIJE	Fiona McLeod	Nivedha Manoharan	NIVEDHA(IS10900)	Online First	2333021	246727303	Published Online	{backlog}		18	16-MAR-2024	27-JAN-2024	17-MAR-2024	28-MAR-2024	93	10	Publish Date	28-MAR-2024	83	Y	Life, Earth & Environmental Science	Review Article	Y	Y		Sandy Dalgleish	Standard				28-MAR-2024	N		Open Select Available	17-MAR-24	24-MAR-24
CIJE	Fiona McLeod	Nivedha Manoharan	NIVEDHA(IS10900)	Online First	2334767	237976509	Published Online	{backlog}		13	21-MAR-2024	20-DEC-2023	21-MAR-2024	09-APR-2024	90	19	Publish Date	09-APR-2024	71	Y	Life, Earth & Environmental Science	Research Article	Y	Y		Sandy Dalgleish	Standard				09-APR-2024	N		Open Select Available	21-MAR-24	03-APR-24
CIJE	Fiona McLeod	Nivedha Manoharan	NIVEDHA(IS10900)	Online First	2334780	237737530	Published Online	{backlog}		12	21-MAR-2024	19-OCT-2023	21-MAR-2024	16-APR-2024	90	27	Publish Date	16-APR-2024	63	Y	Life, Earth & Environmental Science	Research Article	Y	Y		Sandy Dalgleish	Standard				17-APR-2024	N		Open Select Available	11-APR-24	15-APR-24
CIJE	Fiona McLeod	Nivedha Manoharan	NIVEDHA(IS10900)	Online First	2334781	234402281	Published Online	{backlog}		16	21-MAR-2024	19-DEC-2023	21-MAR-2024	02-APR-2024	90	12	Publish Date	02-APR-2024	78	Y	Life, Earth & Environmental Science	Research Article	Y	Y		Sandy Dalgleish	Standard				02-APR-2024	N		Open Select Available	21-MAR-24	22-MAR-24
CIJE	Fiona McLeod	Nivedha Manoharan	NIVEDHA(IS10900)	Online First	2334785	237457396	Published Online	{backlog}		11	19-MAR-2024	05-DEC-2023	21-MAR-2024	29-MAR-2024	90	8	Publish Date	29-MAR-2024	82	Y	Life, Earth & Environmental Science	Research Article	Y	Y		Sandy Dalgleish	Standard				29-MAR-2024	N		Open Select Available	21-MAR-24	25-MAR-24
CIJE	Fiona McLeod	Nivedha Manoharan	NIVEDHA(IS10900)	Online First	2334766	CIJE-2023-0746	Published Online	{backlog}		10	21-MAR-2024	20-NOV-2023	21-MAR-2024	27-MAR-2024	89	6	Publish Date	27-MAR-2024	83	Y	Life, Earth & Environmental Science	Research Article	Y	Y		Sandy Dalgleish	Standard				28-MAR-2024	N		Open Select Available	21-MAR-24	22-MAR-24
CIJE	Fiona McLeod	Nivedha Manoharan	NIVEDHA(IS10900)	Online First	2336597	241403994	Published Online	{backlog}		16	25-MAR-2024	13-JAN-2024	26-MAR-2024	05-APR-2024	85	10	Publish Date	05-APR-2024	75	Y	Life, Earth & Environmental Science	Research Article	Y	Y		Sandy Dalgleish	Standard				05-APR-2024	N		Open Select Available	28-MAR-24	05-APR-24
CIJE	Fiona McLeod	Nivedha Manoharan	NIVEDHA(IS10900)	Online First	2337827	233127305	Published Online	{backlog}		11	28-MAR-2024	04-DEC-2023	28-MAR-2024	16-APR-2024	83	20	Publish Date	16-APR-2024	63	Y	Life, Earth & Environmental Science	Research Article	Y	Y		Sandy Dalgleish	Standard				17-APR-2024	N		Open Select Available	28-MAR-24	16-APR-24
CIJE	Fiona McLeod	Nivedha Manoharan	NIVEDHA(IS10900)	Online First	2337831	239765777	Published Online	{backlog}		12	26-FEB-2024	13-DEC-2023	28-MAR-2024	11-APR-2024	83	14	Publish Date	11-APR-2024	69	Y	Life, Earth & Environmental Science	Research Article	Y	Y		Sandy Dalgleish	Standard				11-APR-2024	N		Open Select Available	28-MAR-24	04-APR-24
CIJE	Fiona McLeod	Nivedha Manoharan	NIVEDHA(IS10900)	Online First	2337835	244085232	Published Online	{backlog}		12	28-MAR-2024	04-JAN-2024	28-MAR-2024	05-APR-2024	83	8	Publish Date	05-APR-2024	75	Y	Life, Earth & Environmental Science	Research Article	Y	Y		Sandy Dalgleish	Standard				05-APR-2024	N		Open Select Available	28-MAR-24	05-APR-24
CIJE	Fiona McLeod	Nivedha Manoharan	NIVEDHA(IS10900)	Online First	2337837	242799570	Published Online	{backlog}		15	28-MAR-2024	05-JAN-2024	28-MAR-2024	05-APR-2024	83	8	Publish Date	05-APR-2024	75	Y	Life, Earth & Environmental Science	Review Article	Y	Y		Sandy Dalgleish	Standard				05-APR-2024	N		Open Select Available	28-MAR-24	29-MAR-24
CIJE	Fiona McLeod	Nivedha Manoharan	NIVEDHA(IS10900)	Online First	2337828	230107413	Published Online	{backlog}		9	28-MAR-2024	31-OCT-2023	28-MAR-2024	02-APR-2024	82	5	Publish Date	02-APR-2024	77	Y	Life, Earth & Environmental Science	Research Article	Y	Y		Sandy Dalgleish	Standard				03-APR-2024	N		Open Select Available	28-MAR-24	01-APR-24
CIJE	Fiona McLeod	Nivedha Manoharan	NIVEDHA(IS10900)	Online First	2337832	230880006	Published Online	{backlog}		13	28-MAR-2024	14-JUL-2023	28-MAR-2024	02-APR-2024	82	5	Publish Date	02-APR-2024	77	Y	Life, Earth & Environmental Science	Research Article	Y	Y		Sandy Dalgleish	Standard				03-APR-2024	N		Open Select Available	28-MAR-24	29-MAR-24
CIJE	Fiona McLeod	Nivedha Manoharan	NIVEDHA(IS10900)	Online First	2337834	237864315	Published Online	{backlog}		14	28-MAR-2024	16-DEC-2023	28-MAR-2024	09-APR-2024	82	11	Publish Date	09-APR-2024	71	Y	Life, Earth & Environmental Science	Research Article	Y	Y		Sandy Dalgleish	Standard				09-APR-2024	N		Open Select Available	28-MAR-24	29-MAR-24
CIJE	Fiona McLeod	Nivedha Manoharan	NIVEDHA(IS10900)	Online First	2338269	232018827	Published Online	{backlog}		22	29-MAR-2024	20-SEP-2023	29-MAR-2024	09-APR-2024	82	11	Publish Date	09-APR-2024	71	Y	Life, Earth & Environmental Science	Review Article	Y	Y		Sandy Dalgleish	Standard				09-APR-2024	N		Open Select Available	29-MAR-24	30-MAR-24
CIJE	Fiona McLeod	Nivedha Manoharan	NIVEDHA(IS10900)	Online First	2338888	236747409	Published Online	{backlog}		14	01-APR-2024	01-NOV-2023	01-APR-2024	08-APR-2024	79	8	Publish Date	08-APR-2024	72	Y	Life, Earth & Environmental Science	Research Article	Y	Y		Sandy Dalgleish	Standard				08-APR-2024	N		Open Select Available	04-APR-24	05-APR-24
CIJE	Fiona McLeod	Nivedha Manoharan	NIVEDHA(IS10900)	Online First	2338896	239565325	Published Online	{backlog}		11	01-APR-2024	04-MAR-2023	01-APR-2024	09-APR-2024	79	8	Publish Date	09-APR-2024	71	Y	Life, Earth & Environmental Science	Research Article	Y	Y		Sandy Dalgleish	Standard				09-APR-2024	N		Open Select Available	03-APR-24	04-APR-24
CIJE	Fiona McLeod	Nivedha Manoharan	NIVEDHA(IS10900)	Online First	2338891	243899118	Published Online	{backlog}		8	01-APR-2024	21-FEB-2024	01-APR-2024	05-APR-2024	78	3	Publish Date	05-APR-2024	75	Y	Life, Earth & Environmental Science	Research Article	Y	Y		Sandy Dalgleish	Standard				05-APR-2024	N		Open Select Available	01-APR-24	02-APR-24
CIJE	Fiona McLeod	Nivedha Manoharan	NIVEDHA(IS10900)	Online First	2338892	241843783	Published Online	{backlog}		4	01-APR-2024	30-JAN-2024	01-APR-2024	04-APR-2024	78	3	Publish Date	04-APR-2024	76	Y	Life, Earth & Environmental Science	Note	Y	Y		Sandy Dalgleish	Standard				04-APR-2024	N		Open Select Available	01-APR-24	03-APR-24
CIJE	Fiona McLeod	Nivedha Manoharan	NIVEDHA(IS10900)	Online First	2338894	234788123	Published Online	{backlog}		15	30-MAR-2024	28-NOV-2023	01-APR-2024	09-APR-2024	78	8	Publish Date	09-APR-2024	71	Y	Life, Earth & Environmental Science	Research Article	Y	Y		Sandy Dalgleish	Standard				09-APR-2024	N		Open Select Available	01-APR-24	03-APR-24
CIJE	Fiona McLeod	Nivedha Manoharan	NIVEDHA(IS10900)	Online First	2338895	235727381	Published Online	{backlog}		13	01-APR-2024	22-NOV-2023	01-APR-2024	10-APR-2024	78	8	Publish Date	10-APR-2024	70	Y	Life, Earth & Environmental Science	Research Article	Y	Y		Sandy Dalgleish	Standard				10-APR-2024	N		Open Select Available	03-APR-24	09-APR-24
CIJE	Fiona McLeod	Nivedha Manoharan	NIVEDHA(IS10900)	Online First	2338898	238166244	Published Online	{backlog}		16	31-MAR-2024	12-DEC-2023	01-APR-2024	10-APR-2024	78	8	Publish Date	10-APR-2024	70	Y	Life, Earth & Environmental Science	Research Article	Y	Y		Sandy Dalgleish	Standard				10-APR-2024	N		Open Select Available	02-APR-24	02-APR-24
CIJE	Fiona McLeod	Nivedha Manoharan	NIVEDHA(IS10900)	Online First	2339536	237745002	Published Online	{backlog}		12	01-APR-2024	14-OCT-2023	03-APR-2024	22-APR-2024	77	19	Publish Date	22-APR-2024	58	Y	Life, Earth & Environmental Science	Research Article	Y	Y		Sandy Dalgleish	Standard				22-APR-2024	N		Open Select Available	03-APR-24	06-APR-24
CIJE	Fiona McLeod	Nivedha Manoharan	NIVEDHA(IS10900)	Online First	2339550	236870770	Published Online	{backlog}		12	01-APR-2024	21-NOV-2023	03-APR-2024	19-MAY-2024	77	47	Publish Date	19-MAY-2024	30	Y	Life, Earth & Environmental Science	Research Article	Y	Y		Sandy Dalgleish	Standard				20-MAY-2024	N		Open Select Available	03-APR-24	16-MAY-24
CIJE	Fiona McLeod	Nivedha Manoharan	NIVEDHA(IS10900)	Online First	2339534	235648519	Published Online	{backlog}		13	02-APR-2024	19-DEC-2023	03-APR-2024	10-APR-2024	77	7	Publish Date	10-APR-2024	70	Y	Life, Earth & Environmental Science	Research Article	Y	Y		Sandy Dalgleish	Standard				10-APR-2024	N		Open Select Available	03-APR-24	04-APR-24
CIJE	Fiona McLeod	Nivedha Manoharan	NIVEDHA(IS10900)	Online First	2340125	244850982	Published Online	{backlog}		11	02-APR-2024	16-FEB-2024	04-APR-2024	15-APR-2024	76	11	Publish Date	15-APR-2024	65	Y	Life, Earth & Environmental Science	Research Article	Y	Y		Sandy Dalgleish	Standard				15-APR-2024	N		Open Select Available	10-APR-24	10-APR-24
CIJE	Fiona McLeod	Nivedha Manoharan	NIVEDHA(IS10900)	Online First	2341132	233952412	Published Online	{backlog}		15	05-APR-2024	25-AUG-2023	06-APR-2024	10-APR-2024	74	5	Publish Date	10-APR-2024	70	Y	Life, Earth & Environmental Science	Research Article	Y	Y		Sandy Dalgleish	Standard				10-APR-2024	N		Open Select Available	08-APR-24	08-APR-24
CIJE	Fiona McLeod	Nivedha Manoharan	NIVEDHA(IS10900)	Online First	2341131	231268188	Published Online	{backlog}		10	04-APR-2024	05-OCT-2023	06-APR-2024	16-APR-2024	74	11	Publish Date	16-APR-2024	63	Y	Life, Earth & Environmental Science	Research Article	Y	Y		Sandy Dalgleish	Standard				16-APR-2024	N		Open Select Available	06-APR-24	08-APR-24
CIJE	Fiona McLeod	Nivedha Manoharan	NIVEDHA(IS10900)	Online First	2341425	234498605	Published Online	{backlog}		19	06-APR-2024	19-DEC-2023	07-APR-2024	17-APR-2024	73	10	Publish Date	17-APR-2024	63	Y	Life, Earth & Environmental Science	Review Article	Y	Y		Sandy Dalgleish	Standard				17-APR-2024	N		Open Select Available	07-APR-24	08-APR-24
CIJE	Fiona McLeod	Nivedha Manoharan	NIVEDHA(IS10900)	Online First	2341430	247225345	Published Online	{backlog}		12	06-APR-2024	07-JAN-2024	07-APR-2024	11-APR-2024	72	3	Publish Date	11-APR-2024	69	Y	Life, Earth & Environmental Science	Research Article	Y	Y		Sandy Dalgleish	Standard				11-APR-2024	N		Open Select Available	08-APR-24	08-APR-24
CIJE	Fiona McLeod	Nivedha Manoharan	NIVEDHA(IS10900)	Online First	2342018	243544948	Published Online	{backlog}		13	07-APR-2024	06-MAR-2024	09-APR-2024	15-APR-2024	71	6	Publish Date	15-APR-2024	65	Y	Life, Earth & Environmental Science	Research Article	Y	Y		Sandy Dalgleish	Standard				15-APR-2024	N		Open Select Available	09-APR-24	11-APR-24
CIJE	Fiona McLeod	Nivedha Manoharan	NIVEDHA(IS10900)	Online First	2342021	241965736	Published Online	{backlog}		13	08-APR-2024	15-JAN-2024	09-APR-2024	24-APR-2024	71	15	Publish Date	24-APR-2024	56	Y	Life, Earth & Environmental Science	Research Article	Y	Y		Sandy Dalgleish	Standard				24-APR-2024	N		Open Select Available	09-APR-24	09-APR-24
CIJE	Fiona McLeod	Nivedha Manoharan	NIVEDHA(IS10900)	Online First	2342572	232877088	Published Online	{backlog}		11	09-APR-2024	18-OCT-2023	10-APR-2024	24-APR-2024	70	15	Publish Date	24-APR-2024	56	Y	Life, Earth & Environmental Science	Research Article	Y	Y		Sandy Dalgleish	Standard				24-APR-2024	N		Open Select Available	10-APR-24	10-APR-24
CIJE	Fiona McLeod	Nivedha Manoharan	NIVEDHA(IS10900)	Online First	2345376	238640353	Published Online	{backlog}		11	16-APR-2024	20-NOV-2023	17-APR-2024	24-APR-2024	63	7	Publish Date	24-APR-2024	56	Y	Life, Earth & Environmental Science	Research Article	Y	Y		Sandy Dalgleish	Standard				24-APR-2024	N		Open Select Available	17-APR-24	17-APR-24
CIJE	Fiona McLeod	Nivedha Manoharan	NIVEDHA(IS10900)	Online First	2346559	234824254	Published Online	{backlog}		13	19-APR-2024	03-DEC-2023	20-APR-2024	09-MAY-2024	60	19	Publish Date	09-MAY-2024	41	Y	Life, Earth & Environmental Science	Research Article	Y	Y		Sandy Dalgleish	Standard				09-MAY-2024	N		Open Select Available	20-APR-24	23-APR-24
CIJE	Fiona McLeod	Nivedha Manoharan	NIVEDHA(IS10900)	Online First	2346562	238245813	Published Online	{backlog}		11	19-APR-2024	17-DEC-2023	20-APR-2024	02-MAY-2024	60	13	Publish Date	02-MAY-2024	48	Y	Life, Earth & Environmental Science	Research Article	Y	Y		Sandy Dalgleish	Standard				02-MAY-2024	N		Open Select Available	20-APR-24	24-APR-24
CIJE	Fiona McLeod	Nivedha Manoharan	NIVEDHA(IS10900)	Online First	2346569	239574925	Published Online	{backlog}		12	18-APR-2024	17-DEC-2023	20-APR-2024	03-MAY-2024	60	14	Publish Date	03-MAY-2024	47	Y	Life, Earth & Environmental Science	Research Article	Y	Y		Sandy Dalgleish	Standard				03-MAY-2024	N		Open Select Available	20-APR-24	25-APR-24
CIJE	Fiona McLeod	Nivedha Manoharan	NIVEDHA(IS10900)	Online First	2347486	236263243	Published Online	{backlog}		17	22-APR-2024	29-APR-2023	23-APR-2024	02-MAY-2024	57	10	Publish Date	02-MAY-2024	48	Y	Life, Earth & Environmental Science	Research Article	Y	Y		Sandy Dalgleish	Standard				02-MAY-2024	N		Open Select Available	24-APR-24	24-APR-24
CIJE	Fiona McLeod	Nivedha Manoharan	NIVEDHA(IS10900)	Online First	2348096	246949049	Published Online	{backlog}		15	23-APR-2024	18-FEB-2024	24-APR-2024	09-MAY-2024	56	15	Publish Date	09-MAY-2024	41	Y	Life, Earth & Environmental Science	Research Article	Y	Y		Sandy Dalgleish	Standard				09-MAY-2024	N		Open Select Available	24-APR-24	29-APR-24
CIJE	Fiona McLeod	Nivedha Manoharan	NIVEDHA(IS10900)	Online First	2348094	240088000	Published Online	{backlog}		13	23-APR-2024	30-JAN-2024	24-APR-2024	02-MAY-2024	56	9	Publish Date	02-MAY-2024	48	Y	Life, Earth & Environmental Science	Research Article	Y	Y		Sandy Dalgleish	Standard				02-MAY-2024	N		Open Select Available	24-APR-24	26-APR-24
CIJE	Fiona McLeod	Nivedha Manoharan	NIVEDHA(IS10900)	Online First	2349707	237423809	Published Online	{backlog}		13	26-APR-2024	02-DEC-2023	27-APR-2024	02-MAY-2024	53	6	Publish Date	02-MAY-2024	48	Y	Life, Earth & Environmental Science	Review Article	Y	Y		Sandy Dalgleish	Standard				02-MAY-2024	N		Open Select Available	27-APR-24	29-APR-24
CIJE	Fiona McLeod	Nivedha Manoharan	NIVEDHA(IS10900)	Online First	2350591	249326960	Published Online	{backlog}		10	26-APR-2024	02-JAN-2024	29-APR-2024	08-MAY-2024	51	10	Publish Date	08-MAY-2024	41	Y	Life, Earth & Environmental Science	Research Article	Y	Y		Sandy Dalgleish	Standard				09-MAY-2024	N		Open Select Available	29-APR-24	30-APR-24
CIJE	Fiona McLeod	Nivedha Manoharan	NIVEDHA(IS10900)	Online First	2350600	238874740	Published Online	{backlog}		13	29-APR-2024	29-NOV-2023	29-APR-2024	07-MAY-2024	50	7	Publish Date	07-MAY-2024	43	Y	Life, Earth & Environmental Science	Research Article	Y	Y		Sandy Dalgleish	Standard				07-MAY-2024	N		Open Access Authorized	02-MAY-24	30-APR-24
CIJE	Fiona McLeod	Nivedha Manoharan	NIVEDHA(IS10900)	Online First	2350609	244799694	Published Online	{backlog}		13	26-APR-2024	27-MAR-2024	29-APR-2024	07-MAY-2024	50	8	Publish Date	07-MAY-2024	43	Y	Life, Earth & Environmental Science	Research Article	Y	Y		Sandy Dalgleish	Standard				07-MAY-2024	N		Open Select Available	29-APR-24	06-MAY-24
CIJE	Fiona McLeod	Nivedha Manoharan	NIVEDHA(IS10900)	Online First	2351153	235462179	Published Online	{backlog}		18	30-APR-2024	16-OCT-2023	30-APR-2024	18-JUN-2024	50	49	Publish Date	18-JUN-2024	1	Y	Life, Earth & Environmental Science	Review Article	Y	Y		Sandy Dalgleish	Standard				18-JUN-2024	N		Open Select Available	02-MAY-24	05-MAY-24
CIJE	Fiona McLeod	Nivedha Manoharan	NIVEDHA(IS10900)	Online First	2352076	247208085	Published Online	{backlog}		9	30-APR-2024	30-JAN-2024	03-MAY-2024	16-MAY-2024	47	13	Publish Date	16-MAY-2024	34	Y	Life, Earth & Environmental Science	Research Article	Y	Y		Sandy Dalgleish	Standard				16-MAY-2024	N		Open Select Available	08-MAY-24	11-MAY-24
CIJE	Fiona McLeod	Nivedha Manoharan	NIVEDHA(IS10900)	Online First	2352597	247894899	Published Online	{backlog}		9	02-MAY-2024	16-MAR-2024	03-MAY-2024	13-MAY-2024	46	10	Publish Date	13-MAY-2024	36	Y	Life, Earth & Environmental Science	Research Article	Y	Y		Sandy Dalgleish	Standard				14-MAY-2024	N		Open Select Available	03-MAY-24	09-MAY-24
CIJE	Fiona McLeod	Nivedha Manoharan	NIVEDHA(IS10900)	Online First	2352608	248905655	Published Online	{backlog}		11	03-MAY-2024	23-JAN-2024	03-MAY-2024	13-MAY-2024	46	10	Publish Date	13-MAY-2024	36	Y	Life, Earth & Environmental Science	Research Article	Y	Y		Sandy Dalgleish	Standard				14-MAY-2024	N		Open Select Available	03-MAY-24	06-MAY-24
CIJE	Fiona McLeod	Nivedha Manoharan	NIVEDHA(IS10900)	Online First	2352609	249986325	Published Online	{backlog}		15	03-MAY-2024	10-FEB-2024	03-MAY-2024	09-MAY-2024	46	6	Publish Date	09-MAY-2024	41	Y	Life, Earth & Environmental Science	Research Article	Y	Y		Sandy Dalgleish	Standard				09-MAY-2024	N		Open Select Available	03-MAY-24	04-MAY-24
CIJE	Fiona McLeod	Nivedha Manoharan	NIVEDHA(IS10900)	Online First	2353328	236397324	Published Online	{backlog}		12	04-MAY-2024	20-DEC-2023	06-MAY-2024	17-MAY-2024	44	12	Publish Date	17-MAY-2024	33	Y	Life, Earth & Environmental Science	Research Article	Y	Y		Sandy Dalgleish	Standard				17-MAY-2024	N		Open Select Available	06-MAY-24	10-MAY-24
CIJE	Fiona McLeod	Nivedha Manoharan	NIVEDHA(IS10900)	Online First	2354441	232918299	Published Online	{backlog}		13	08-MAY-2024	11-DEC-2023	09-MAY-2024	17-MAY-2024	41	9	Publish Date	17-MAY-2024	33	Y	Life, Earth & Environmental Science	Research Article	Y	Y		Sandy Dalgleish	Standard				17-MAY-2024	N		Open Access Authorized	15-MAY-24	15-MAY-24
CIJE	Fiona McLeod	Nivedha Manoharan	NIVEDHA(IS10900)	Online First	2355278	239373944	Published Online	{backlog}		12	10-MAY-2024	15-DEC-2023	10-MAY-2024	21-MAY-2024	40	12	Publish Date	21-MAY-2024	29	Y	Life, Earth & Environmental Science	Research Article	Y	Y		Sandy Dalgleish	Standard				21-MAY-2024	N		Open Select Available	10-MAY-24	15-MAY-24
CIJE	Fiona McLeod	Nivedha Manoharan	NIVEDHA(IS10900)	Online First	2355292	240700614	Published Online	{backlog}		16	08-MAY-2024	14-MAR-2024	11-MAY-2024	20-MAY-2024	39	10	Publish Date	20-MAY-2024	30	Y	Life, Earth & Environmental Science	Research Article	Y	Y		Sandy Dalgleish	Standard				20-MAY-2024	N		Open Select Available	11-MAY-24	13-MAY-24
CIJE	Fiona McLeod	Nivedha Manoharan	NIVEDHA(IS10900)	Online First	2358478	239719148	Published Online	{backlog}		12	14-MAY-2024	13-NOV-2023	19-MAY-2024	31-MAY-2024	30	11	Publish Date	31-MAY-2024	19	Y	Life, Earth & Environmental Science	Research Article	Y	Y		Sandy Dalgleish	Standard				31-MAY-2024	N		Open Select Available	20-MAY-24	29-MAY-24
CIJE	Fiona McLeod	Nivedha Manoharan	NIVEDHA(IS10900)	Online First	2358504	237902929	Published Online	{backlog}		14	13-MAY-2024	27-NOV-2023	19-MAY-2024	24-MAY-2024	30	5	Publish Date	24-MAY-2024	26	Y	Life, Earth & Environmental Science	Review Article	Y	Y		Sandy Dalgleish	Standard				24-MAY-2024	N		Open Select Available	19-MAY-24	20-MAY-24
CIJE	Fiona McLeod	Nivedha Manoharan	NIVEDHA(IS10900)	Online First	2359069	248815184	Published Online	{backlog}		15	19-MAY-2024	02-FEB-2024	21-MAY-2024	17-JUN-2024	29	28	Publish Date	17-JUN-2024	2	Y	Life, Earth & Environmental Science	Research Article	Y	Y		Sandy Dalgleish	Standard				17-JUN-2024	N		Open Select Available	21-MAY-24	21-MAY-24
CIJE	Fiona McLeod	Nivedha Manoharan	NIVEDHA(IS10900)	Online First	2359070	242333879	Published Online	{backlog}		14	19-MAY-2024	06-FEB-2024	21-MAY-2024	27-MAY-2024	29	7	Publish Date	27-MAY-2024	23	Y	Life, Earth & Environmental Science	Research Article	Y	Y		Sandy Dalgleish	Standard				27-MAY-2024	N		Open Select Available	21-MAY-24	21-MAY-24
CIJE	Fiona McLeod	Nivedha Manoharan	NIVEDHA(IS10900)	Online First	2359076	237804716	Published Online	{backlog}		11	19-MAY-2024	28-DEC-2023	21-MAY-2024	27-MAY-2024	29	7	Publish Date	27-MAY-2024	22	Y	Life, Earth & Environmental Science	Research Article	Y	Y		Sandy Dalgleish	Standard				28-MAY-2024	N		Open Select Available	21-MAY-24	21-MAY-24
CIJE	Fiona McLeod	Nivedha Manoharan	NIVEDHA(IS10900)	Online First	2360548	243856833	Published Online	{backlog}		13	22-MAY-2024	19-FEB-2024	23-MAY-2024	31-MAY-2024	27	8	Publish Date	31-MAY-2024	19	Y	Life, Earth & Environmental Science	Research Article	Y	Y		Sandy Dalgleish	Standard				31-MAY-2024	N		Open Select Available	23-MAY-24	24-MAY-24
CIJE	Fiona McLeod	Nivedha Manoharan	NIVEDHA(IS10900)	Online First	2361433	240550422	Published Online	{backlog}		18	25-MAY-2024	31-JAN-2024	26-MAY-2024	04-JUN-2024	23	8	Publish Date	04-JUN-2024	15	Y	Life, Earth & Environmental Science	Research Article	Y	Y		Sandy Dalgleish	Standard				04-JUN-2024	N		Open Select Available	26-MAY-24	27-MAY-24
CIJE	Fiona McLeod	Nivedha Manoharan	NIVEDHA(IS10900)	Online First	2361453	CIJE-2024-0277	Published Online	{backlog}		11	25-MAY-2024	12-MAR-2024	26-MAY-2024	31-MAY-2024	23	5	Publish Date	31-MAY-2024	19	Y	Life, Earth & Environmental Science	Research Article	Y	Y		Sandy Dalgleish	Standard				31-MAY-2024	N		Open Access Authorized	27-MAY-24	27-MAY-24
CIJE	Fiona McLeod	Nivedha Manoharan	NIVEDHA(IS10900)	Online First	2362810	230862524	Published Online	{backlog}		15	27-MAY-2024	30-DEC-2023	29-MAY-2024	03-JUN-2024	20	4	Publish Date	03-JUN-2024	16	Y	Life, Earth & Environmental Science	Research Article	Y	Y		Sandy Dalgleish	Standard				03-JUN-2024	N		Open Select Available	29-MAY-24	30-MAY-24
CIJE	Fiona McLeod	Nivedha Manoharan	NIVEDHA(IS10900)	Online First	2362816	244268094	Published Online	{backlog}		19	29-MAY-2024	25-MAR-2024	29-MAY-2024	06-JUN-2024	20	7	Publish Date	06-JUN-2024	13	Y	Life, Earth & Environmental Science	Review Article	Y	Y		Sandy Dalgleish	Standard				06-JUN-2024	N		Open Select Available	29-MAY-24	31-MAY-24
CIJE	Fiona McLeod	Nivedha Manoharan	NIVEDHA(IS10900)	Online First	2362833	240799189	Published Online	{backlog}		14	27-MAY-2024	22-FEB-2024	30-MAY-2024	04-JUN-2024	20	6	Publish Date	04-JUN-2024	15	Y	Life, Earth & Environmental Science	Research Article	Y	Y		Sandy Dalgleish	Standard				04-JUN-2024	N		Open Select Available	30-MAY-24	30-MAY-24
CIJE	Fiona McLeod	Nivedha Manoharan	NIVEDHA(IS10900)	Online First	2362844	241998214	Published Online	{backlog}		15	27-MAY-2024	22-FEB-2024	30-MAY-2024	09-JUN-2024	20	10	Publish Date	09-JUN-2024	10	Y	Life, Earth & Environmental Science	Research Article	Y	Y		Sandy Dalgleish	Standard				09-JUN-2024	N		Open Select Available	30-MAY-24	03-JUN-24
CIJE	Fiona McLeod	Nivedha Manoharan	NIVEDHA(IS10900)	Online First	2363469	245019742	Published Online	{backlog}		15	29-MAY-2024	05-FEB-2024	31-MAY-2024	16-JUN-2024	19	16	Publish Date	16-JUN-2024	3	Y	Life, Earth & Environmental Science	Review Article	Y	Y		Sandy Dalgleish	Standard				16-JUN-2024	N		Open Select Available	10-JUN-24	13-JUN-24
CIJE	Fiona McLeod	Nivedha Manoharan	NIVEDHA(IS10900)	Online First	2363472	242886751	Published Online	{backlog}		9	29-MAY-2024	26-FEB-2024	31-MAY-2024	04-JUN-2024	19	4	Publish Date	04-JUN-2024	15	Y	Life, Earth & Environmental Science	Research Article	Y	Y		Sandy Dalgleish	Standard				04-JUN-2024	N		Open Select Available	31-MAY-24	31-MAY-24
CIJE	Fiona McLeod	Nivedha Manoharan	NIVEDHA(IS10900)	Online First	2363475	246908912	Published Online	{backlog}		12	29-MAY-2024	16-FEB-2024	31-MAY-2024	06-JUN-2024	19	6	Publish Date	06-JUN-2024	13	Y	Life, Earth & Environmental Science	Research Article	Y	Y		Sandy Dalgleish	Standard				06-JUN-2024	N		Open Select Available	31-MAY-24	04-JUN-24
CIJE	Fiona McLeod	Nivedha Manoharan	NIVEDHA(IS10900)	Online First	2365304	248767140	Published Online	{backlog}		12	03-JUN-2024	24-JAN-2024	04-JUN-2024	12-JUN-2024	15	8	Publish Date	12-JUN-2024	7	Y	Life, Earth & Environmental Science	Research Article	Y	Y		Sandy Dalgleish	Standard				12-JUN-2024	N		Open Select Available	05-JUN-24	06-JUN-24
CIJE	Fiona McLeod	Nivedha Manoharan	NIVEDHA(IS10900)	Online First	2365308	242546725	Published Online	{backlog}		14	03-JUN-2024	09-FEB-2024	04-JUN-2024	11-JUN-2024	14	7	Publish Date	11-JUN-2024	8	Y	Life, Earth & Environmental Science	Research Article	Y	Y		Sandy Dalgleish	Standard				11-JUN-2024	N		Open Select Available	04-JUN-24	05-JUN-24
CIJE	Fiona McLeod	Nivedha Manoharan	NIVEDHA(IS10900)	Online First	2365310	249758703	Published Online	{backlog}		14	04-JUN-2024	12-JAN-2024	04-JUN-2024	12-JUN-2024	14	8	Publish Date	12-JUN-2024	7	Y	Life, Earth & Environmental Science	Research Article	Y	Y		Sandy Dalgleish	Standard				12-JUN-2024	N		Open Select Available	04-JUN-24	05-JUN-24
CIJE	Fiona McLeod	Nivedha Manoharan	NIVEDHA(IS10900)	Online First	2368137	244110763	Author Proofs Returned	{backlog}		16	05-JUN-2024	24-FEB-2024	11-JUN-2024		8		Author Proofs Returned	15-JUN-2024	4	Y	Life, Earth & Environmental Science	Review Article	Y	Y		Sandy Dalgleish	Standard					N		Open Select Available	11-JUN-24	12-JUN-24
CIJE	Fiona McLeod	Nivedha Manoharan	NIVEDHA(IS10900)	Online First	2368138	237504192	Published Online	{backlog}		19	10-JUN-2024	30-SEP-2023	11-JUN-2024	18-JUN-2024	8	8	Publish Date	18-JUN-2024	1	Y	Life, Earth & Environmental Science	Research Article	Y	Y		Sandy Dalgleish	Standard				18-JUN-2024	N		Open Select Available	11-JUN-24	13-JUN-24
CIJE	Fiona McLeod	Nivedha Manoharan	NIVEDHA(IS10900)	Online First	2368123	CIJE-2024-0160	Final Typesetting	{backlog}		11	05-JUN-2024	09-FEB-2024	11-JUN-2024		7		Final Pages Request to Typesetter	19-JUN-2024	0	Y	Life, Earth & Environmental Science	Research Article	Y	Y		Sandy Dalgleish	Standard					N		Open Select Available	11-JUN-24	12-JUN-24
CIJE	Fiona McLeod	Nivedha Manoharan	NIVEDHA(IS10900)	Online First	2368718	241761073	Author Proofs Returned	{backlog}		13	12-JUN-2024	29-JAN-2024	13-JUN-2024		6		Author Proofs Returned	17-JUN-2024	2	Y	Life, Earth & Environmental Science	Research Article	Y	Y		Sandy Dalgleish	Standard					Y	Author: Additional queries raised with author; waiting response	Open Select Available	13-JUN-24	13-JUN-24
CIJE	Fiona McLeod	Nivedha Manoharan	NIVEDHA(IS10900)	Online First	2368724	238344739	Author Proofs Returned	{backlog}		13	11-JUN-2024	08-JUN-2023	13-JUN-2024		6		Author Proofs Returned	17-JUN-2024	2	Y	Life, Earth & Environmental Science	Research Article	N	Y		Sandy Dalgleish	Standard					N		Open Select Available	13-JUN-24
CIJE	Fiona McLeod	Nivedha Manoharan	NIVEDHA(IS10900)	Online First	2369221	243759209	Final Typesetting	{backlog}		14	13-JUN-2024	22-FEB-2024	13-JUN-2024		5		Final Pages Request to Typesetter	19-JUN-2024	0	Y	Life, Earth & Environmental Science	Research Article	Y	Y		Sandy Dalgleish	Standard					N		Open Select Available	13-JUN-24	17-JUN-24
CIJE	Fiona McLeod	Nivedha Manoharan	NIVEDHA(IS10900)	Online First	2370391	237282189	Initial Typesetting	{backlog}			17-JUN-2024	23-MAR-2024	17-JUN-2024		2		To Initial Typesetting	18-JUN-2024	1	Y	Life, Earth & Environmental Science	Research Article	N	Y		Sandy Dalgleish	Standard					Y	Author: Additional queries raised with author; waiting response	Open Select Available	17-JUN-24
CIJE	Fiona McLeod	Nivedha Manoharan	NIVEDHA(IS10900)	Online First	2370388	239048584	Initial Typesetting	{backlog}			17-JUN-2024	24-OCT-2023	17-JUN-2024		1		To Initial Typesetting	17-JUN-2024	1	Y	Life, Earth & Environmental Science	Review Article	Y	Y		Sandy Dalgleish	Standard					N		Open Select Available	17-JUN-24	18-JUN-24
CIJE	Fiona McLeod	Nivedha Manoharan	NIVEDHA(IS10900)	Online First	2370389	241015937	Initial Typesetting	{backlog}			17-JUN-2024	27-FEB-2024	17-JUN-2024		1		To Initial Typesetting	18-JUN-2024	1	Y	Life, Earth & Environmental Science	Research Article	Y	Y		Sandy Dalgleish	Standard					N		Open Select Available	17-JUN-24	18-JUN-24
CIRA	Fiona McLeod	Sharmila Sathiyamurthy	Sharmila(IS10480)	Online First	2254447		Published Online	38 - 04		8			30-AUG-2023	23-JAN-2024	294	146	Publish Date	23-JAN-2024	148	Y	Social Sciences	Review Article	Y	Y		Taylor Gill	Standard	SI: LLL			23-JAN-2024	N		Open Access Authorized	08-SEP-23	30-AUG-23
CIRA	Fiona McLeod	Sharmila Sathiyamurthy	Sharmila(IS10480)	Online First	2291564	232123568	Published Online	{backlog}		25	21-NOV-2023	30-MAY-2023	02-DEC-2023	10-DEC-2023	200	9	Publish Date	10-DEC-2023	191	Y	Social Sciences	Research Article	Y	Y		Taylor Gill	Standard				11-DEC-2023	N		Open Select Available	02-DEC-23	02-DEC-23
CIRA	Fiona McLeod	Sharmila Sathiyamurthy	Sharmila(IS10480)	Online First	2291556	237203207	Published Online	{backlog}		17	23-NOV-2023	04-NOV-2023	02-DEC-2023	06-DEC-2023	200	4	Publish Date	06-DEC-2023	196	Y	Social Sciences	Review Article	Y	Y		Taylor Gill	Standard				06-DEC-2023	N		Open Select Available	02-DEC-23	02-DEC-23
CIRA	Fiona McLeod	Sharmila Sathiyamurthy	Sharmila(IS10480)	Online First	2296506	235172764	Published Online	{backlog}		16	20-NOV-2023	02-MAY-2023	14-DEC-2023	05-JAN-2024	188	23	Publish Date	05-JAN-2024	166	Y	Social Sciences	Research Article	Y	Y		Taylor Gill	Standard				05-JAN-2024	N		Open Select Available	03-JAN-24	03-JAN-24
CIRA	Fiona McLeod	Sharmila Sathiyamurthy	Sharmila(IS10480)	Online First	2316336	231844533	Published Online	{backlog}		7	25-JAN-2024	06-JUL-2023	06-FEB-2024	09-FEB-2024	134	4	Publish Date	09-FEB-2024	130	Y	Social Sciences	Research Article	Y	Y		Taylor Gill	Standard				10-FEB-2024	N		Open Select Available	06-FEB-24	06-FEB-24
CIRA	Fiona McLeod	Sharmila Sathiyamurthy	Sharmila(IS10480)	Online First	2319784	230480043	Published Online	{backlog}		36	07-FEB-2024	04-DEC-2023	14-FEB-2024	05-MAR-2024	126	20	Publish Date	05-MAR-2024	106	Y	Social Sciences	Research Article	Y	Y		Taylor Gill	Standard				05-MAR-2024	N		Open Select Available	14-FEB-24	14-FEB-24
CIRA	Fiona McLeod	Sharmila Sathiyamurthy	Sharmila(IS10480)	Online First	2333325	CIRA-2023-0173	Published Online	{backlog}		24	04-MAR-2024	10-JUN-2023	18-MAR-2024	26-MAR-2024	92	7	Publish Date	26-MAR-2024	85	Y	Social Sciences	Research Article	Y	Y		Taylor Gill	Standard				26-MAR-2024	N		Open Select Available	18-MAR-24	19-MAR-24
CIRA	Fiona McLeod	Sharmila Sathiyamurthy	Sharmila(IS10480)	Online First	2333328	246832387	Published Online	{backlog}		15	29-FEB-2024	01-FEB-2024	18-MAR-2024	10-APR-2024	92	22	Publish Date	10-APR-2024	70	Y	Social Sciences	Research Article	Y	Y		Taylor Gill	Standard				10-APR-2024	N		Open Select Available	18-MAR-24	19-MAR-24
CIRA	Fiona McLeod	Sharmila Sathiyamurthy	Sharmila(IS10480)	Online First	2333340	243822989	Published Online	{backlog}		24	05-MAR-2024	01-FEB-2024	18-MAR-2024	01-APR-2024	92	13	Publish Date	01-APR-2024	79	Y	Social Sciences	Research Article	Y	Y		Taylor Gill	Standard				01-APR-2024	N		Open Select Available	20-MAR-24	23-MAR-24
CIRA	Fiona McLeod	Sharmila Sathiyamurthy	Sharmila(IS10480)	Online First	2337348	232624217	Published Online	{backlog}		29	24-MAR-2024	03-FEB-2023	28-MAR-2024	14-APR-2024	83	17	Publish Date	14-APR-2024	66	Y	Social Sciences	Research Article	Y	Y		Taylor Gill	Standard				14-APR-2024	N		Open Select Available	28-MAR-24	28-MAR-24
CIRA	Fiona McLeod	Sharmila Sathiyamurthy	Sharmila(IS10480)	Online First	2345605	245166276	Published Online	{backlog}		17	07-APR-2024	06-FEB-2024	17-APR-2024	26-APR-2024	63	10	Publish Date	26-APR-2024	54	Y	Social Sciences	Research Article	Y	Y		Taylor Gill	Standard				26-APR-2024	N		Open Select Available	17-APR-24	24-APR-24
CIRA	Fiona McLeod	Sharmila Sathiyamurthy	Sharmila(IS10480)	Online First	2362130	249386126	Published Online	38 - 04		15	24-APR-2024	26-MAR-2024	28-MAY-2024	05-JUN-2024	22	8	Publish Date	05-JUN-2024	14	Y	Social Sciences	Research Article	Y	Y		Taylor Gill	Standard				05-JUN-2024	N		Open Access Authorized	29-MAY-24	29-MAY-24
CIRA	Fiona McLeod	Sharmila Sathiyamurthy	Sharmila(IS10480)	Online First	2365727	240177553	Published Online	{backlog}		18	07-MAY-2024	09-JAN-2024	06-JUN-2024	11-JUN-2024	13	5	Publish Date	11-JUN-2024	8	Y	Social Sciences	Research Article	Y	Y		Taylor Gill	Standard				11-JUN-2024	N		Open Access Authorized	06-JUN-24	06-JUN-24
CIRA	Fiona McLeod	Sharmila Sathiyamurthy	Sharmila(IS10480)	Online First	2367889		Online File Received	38 - 04		9			11-JUN-2024		8		Final Online Files Received	19-JUN-2024	0	Y	Social Sciences	Research Article	Y	Y		Taylor Gill	Standard					Y	Author: Additional queries raised with author; waiting response	Open Access Authorized	13-JUN-24	13-JUN-24
CIRA	Fiona McLeod	Sharmila Sathiyamurthy	Sharmila(IS10480)	Online First	2368793	243168558	Final Typesetting	38 - 04		12	12-MAY-2024	27-JAN-2024	13-JUN-2024		6		Final Pages Request to Typesetter	19-JUN-2024	0	Y	Social Sciences	Research Article	Y	Y		Taylor Gill	Standard					N		Open Select Available	13-JUN-24	13-JUN-24
CJCC	Stephen Kirton	Amalraj Joyal Saminathan	AMALRAJ(IS9785)	Online First	1658962		Published Online	{backlog}		2			20-AUG-2019	03-SEP-2019	1765	15	Publish Date	03-SEP-2019	1750	Y	Social Sciences	Call for Papers	N	N		Amy Hawkes	Standard				04-SEP-2019	N		Open Select Available	20-AUG-19
CJCC	Stephen Kirton	Amalraj Joyal Saminathan	AMALRAJ(IS9785)	Online First	1729610		Published Online	{backlog}		1			11-FEB-2020	13-FEB-2020	1590	2	Publish Date	13-FEB-2020	1588	Y	Social Sciences	Announcement	N	N		Amy Hawkes	Standard				13-FEB-2020	N		Not Available for Open Access	11-FEB-20
CJCC	Stephen Kirton	Amalraj Joyal Saminathan	AMALRAJ(IS9785)	Online First	2076823		Published Online	{backlog}		1			10-MAY-2022	16-MAY-2022	771	7	Publish Date	16-MAY-2022	764	Y	Social Sciences	Correction	N	N		Amy Hawkes	Standard	with 2071938			17-MAY-2022	N		Complimentary Free Access	10-MAY-22
CJCC	Stephen Kirton	Amalraj Joyal Saminathan	AMALRAJ(IS9785)	Online First	2117981	224304481	Published Online	{backlog}		14	18-AUG-2022	31-MAY-2022	25-AUG-2022	02-SEP-2022	664	8	Publish Date	02-SEP-2022	656	Y	Social Sciences	Research Article	Y	Y		Amy Hawkes	Standard				02-SEP-2022	N		Open Select Available	25-AUG-22	25-AUG-22
CJCC	Stephen Kirton	Amalraj Joyal Saminathan	AMALRAJ(IS9785)	Online First	2158540		Published Online	{backlog}					12-DEC-2022	15-DEC-2022	555	4	Publish Date	15-DEC-2022	552	Y	Social Sciences	Correction	N	N		Amy Hawkes	Standard	with 2148457			15-DEC-2022	N		Complimentary Free Access	12-DEC-22
CJCC	Stephen Kirton	Amalraj Joyal Saminathan	AMALRAJ(IS9785)	Online First	2200396	225018028	Published Online	{backlog}	27	12	17-MAR-2023	27-APR-2022	05-APR-2023	13-APR-2023	441	8	Publish Date	13-APR-2023	433	Y	Social Sciences	Research Article	Y	Y		Amy Hawkes	Standard				13-APR-2023	N		Open Select Available	05-APR-23	05-APR-23
CJCC	Stephen Kirton	Amalraj Joyal Saminathan	AMALRAJ(IS9785)	Online First	2204832	222987867	Published Online	{backlog}	41	19	08-APR-2023	17-MAY-2022	17-APR-2023	25-APR-2023	429	8	Publish Date	25-APR-2023	421	Y	Social Sciences	Research Article	Y	Y		Amy Hawkes	Standard				25-APR-2023	N		Open Select Available	17-APR-23	23-APR-23
CJCC	Stephen Kirton	Amalraj Joyal Saminathan	AMALRAJ(IS9785)	Online First	2222269	231246402	Published Online	{backlog}		16	25-MAY-2023	07-FEB-2023	03-JUN-2023	15-JUN-2023	381	12	Publish Date	15-JUN-2023	370	Y	Social Sciences	Research Article	Y	Y		Amy Hawkes	Standard				15-JUN-2023	N		Open Access Authorized	07-JUN-23	10-JUN-23
CJCC	Stephen Kirton	Amalraj Joyal Saminathan	AMALRAJ(IS9785)	Online First	2228718	232346917	Published Online	{backlog}		21	07-JUN-2023	15-FEB-2023	20-JUN-2023	25-JUN-2023	365	5	Publish Date	25-JUN-2023	360	Y	Social Sciences	Research Article	Y	Y		Amy Hawkes	Standard				25-JUN-2023	N		Open Select Available	20-JUN-23	21-JUN-23
CJCC	Stephen Kirton	Amalraj Joyal Saminathan	AMALRAJ(IS9785)	Online First	2232747	229298325	Published Online	{backlog}		16	22-JUN-2023	19-OCT-2022	30-JUN-2023	07-JUL-2023	354	6	Publish Date	07-JUL-2023	348	Y	Social Sciences	Research Article	Y	Y		Amy Hawkes	Standard				07-JUL-2023	N		Open Select Available	30-JUN-23	30-JUN-23
CJCC	Stephen Kirton	Amalraj Joyal Saminathan	AMALRAJ(IS9785)	Online First	2238624	224168650	Published Online	{backlog}		16	07-JUL-2023	18-AUG-2022	17-JUL-2023	28-JUL-2023	338	12	Publish Date	28-JUL-2023	327	Y	Social Sciences	Research Article	Y	Y		Amy Hawkes	Standard				28-JUL-2023	N		Open Select Available	17-JUL-23	18-JUL-23
CJCC	Stephen Kirton	Amalraj Joyal Saminathan	AMALRAJ(IS9785)	Online First	2238630	234309626	Published Online	{backlog}		16	28-JUN-2023	18-JAN-2023	17-JUL-2023	24-JUL-2023	337	6	Publish Date	24-JUL-2023	331	Y	Social Sciences	Research Article	Y	Y		Amy Hawkes	Standard				24-JUL-2023	N		Open Access Authorized	18-JUL-23	18-JUL-23
CJCC	Stephen Kirton	Amalraj Joyal Saminathan	AMALRAJ(IS9785)	Online First	2244893	226233339	Published Online	{backlog}		16	21-JUN-2023	11-DEC-2022	02-AUG-2023	13-AUG-2023	322	12	Publish Date	13-AUG-2023	311	Y	Social Sciences	Research Article	Y	Y		Amy Hawkes	Standard				13-AUG-2023	N		Open Select Available	08-AUG-23	11-AUG-23
CJCC	Stephen Kirton	Amalraj Joyal Saminathan	AMALRAJ(IS9785)	Online First	2248033	230884899	Published Online	{backlog}		15	18-JUL-2023	08-JUL-2023	12-AUG-2023	17-AUG-2023	312	5	Publish Date	17-AUG-2023	307	Y	Social Sciences	Research Article	Y	Y		Amy Hawkes	Standard	SI			17-AUG-2023	N		Open Select Available	12-AUG-23	20-FEB-24
CJCC	Stephen Kirton	Amalraj Joyal Saminathan	AMALRAJ(IS9785)	Online First	2248034	230063691	Published Online	{backlog}		16	18-JUL-2023	17-JUL-2023	12-AUG-2023	18-AUG-2023	312	6	Publish Date	18-AUG-2023	306	Y	Social Sciences	Research Article	Y	Y		Amy Hawkes	Standard	SI			18-AUG-2023	N		Open Select Available	12-AUG-23	15-AUG-23
CJCC	Stephen Kirton	Amalraj Joyal Saminathan	AMALRAJ(IS9785)	Online First	2248015	237956347	Published Online	{backlog}		16	31-JUL-2023	21-MAR-2023	12-AUG-2023	17-AUG-2023	312	6	Publish Date	17-AUG-2023	307	Y	Social Sciences	Research Article	Y	Y		Amy Hawkes	Standard				17-AUG-2023	N		Open Select Available	12-AUG-23	12-AUG-23
CJCC	Stephen Kirton	Amalraj Joyal Saminathan	AMALRAJ(IS9785)	Online First	2251012	238505462	Published Online	{backlog}		17	18-JUL-2023	06-JUL-2023	19-AUG-2023	23-AUG-2023	305	5	Publish Date	23-AUG-2023	301	Y	Social Sciences	Research Article	Y	Y		Amy Hawkes	Standard	SI			23-AUG-2023	N		Open Access Authorized	25-AUG-23	26-AUG-23
CJCC	Stephen Kirton	Amalraj Joyal Saminathan	AMALRAJ(IS9785)	Online First	2264794	231192523	Published Online	{backlog}		16	09-SEP-2023	20-FEB-2023	26-SEP-2023	02-OCT-2023	267	6	Publish Date	02-OCT-2023	261	Y	Social Sciences	Research Article	Y	Y		Amy Hawkes	Standard				02-OCT-2023	N		Open Select Available	26-SEP-23	27-SEP-23
CJCC	Stephen Kirton	Amalraj Joyal Saminathan	AMALRAJ(IS9785)	Online First	2299770	229186155	Published Online	{backlog}		15	01-DEC-2023	22-DEC-2022	23-DEC-2023	04-JAN-2024	179	12	Publish Date	04-JAN-2024	167	Y	Social Sciences	Research Article	Y	Y		Amy Hawkes	Standard				04-JAN-2024	N		Open Select Available	23-DEC-23	26-DEC-23
CJCC	Stephen Kirton	Amalraj Joyal Saminathan	AMALRAJ(IS9785)	Online First	2299776	227974964	Published Online	{backlog}		18	13-OCT-2023	04-NOV-2022	23-DEC-2023	16-JAN-2024	179	25	Publish Date	16-JAN-2024	154	Y	Social Sciences	Research Article	Y	Y		Amy Hawkes	Standard				17-JAN-2024	N		Open Select Available	23-DEC-23	23-DEC-23
CJCC	Stephen Kirton	Amalraj Joyal Saminathan	AMALRAJ(IS9785)	Online First	2299779	233017227	Published Online	{backlog}		17	28-OCT-2023	11-FEB-2023	23-DEC-2023	02-JAN-2024	179	11	Publish Date	02-JAN-2024	168	Y	Social Sciences	Research Article	Y	Y		Amy Hawkes	Standard				03-JAN-2024	N		Open Select Available	23-DEC-23	23-DEC-23
CJCC	Stephen Kirton	Amalraj Joyal Saminathan	AMALRAJ(IS9785)	Online First	2299792	234312342	Published Online	{backlog}		19	14-DEC-2023	31-MAR-2023	23-DEC-2023	02-JAN-2024	179	11	Publish Date	02-JAN-2024	168	Y	Social Sciences	Research Article	Y	Y		Amy Hawkes	Standard				03-JAN-2024	N		Open Select Available	23-DEC-23	23-DEC-23
CJCC	Stephen Kirton	Amalraj Joyal Saminathan	AMALRAJ(IS9785)	Online First	2299957	231102801	Published Online	{backlog}		19	30-AUG-2023	26-MAR-2023	23-DEC-2023	02-JAN-2024	179	10	Publish Date	02-JAN-2024	169	Y	Social Sciences	Research Article	Y	Y		Amy Hawkes	Standard				02-JAN-2024	N		Open Select Available	23-DEC-23	25-DEC-23
CJCC	Stephen Kirton	Amalraj Joyal Saminathan	AMALRAJ(IS9785)	Online First	2299958	237592886	Published Online	{backlog}		14	19-SEP-2023	08-FEB-2023	23-DEC-2023	04-JAN-2024	179	12	Publish Date	04-JAN-2024	167	Y	Social Sciences	Research Article	Y	Y		Amy Hawkes	Standard				04-JAN-2024	N		Open Access Authorized	03-JAN-24	24-DEC-23
CJCC	Stephen Kirton	Amalraj Joyal Saminathan	AMALRAJ(IS9785)	Online First	2299960	225828899	Published Online	{backlog}		16	18-DEC-2023	07-SEP-2022	23-DEC-2023	30-DEC-2023	179	7	Publish Date	30-DEC-2023	172	Y	Social Sciences	Research Article	Y	Y		Amy Hawkes	Standard				30-DEC-2023	N		Open Access Authorized	27-DEC-23	27-DEC-23
CJCC	Stephen Kirton	Amalraj Joyal Saminathan	AMALRAJ(IS9785)	Online First	2299964	220341188	Published Online	{backlog}		20	22-OCT-2023	07-DEC-2022	23-DEC-2023	12-JAN-2024	179	21	Publish Date	12-JAN-2024	159	Y	Social Sciences	Research Article	Y	Y		Amy Hawkes	Standard				12-JAN-2024	N		Open Access Authorized	10-JAN-24	10-JAN-24
CJCC	Stephen Kirton	Amalraj Joyal Saminathan	AMALRAJ(IS9785)	Online First	2299950	228456353	Published Online	{backlog}		16	02-SEP-2023	15-DEC-2022	23-DEC-2023	02-JAN-2024	178	10	Publish Date	02-JAN-2024	169	Y	Social Sciences	Research Article	Y	Y		Amy Hawkes	Standard				02-JAN-2024	N		Open Select Available	23-DEC-23	28-DEC-23
CJCC	Stephen Kirton	Amalraj Joyal Saminathan	AMALRAJ(IS9785)	Online First	2302483	223999844	Published Online	{backlog}		21	01-JAN-2024	05-DEC-2022	04-JAN-2024	12-JAN-2024	167	8	Publish Date	12-JAN-2024	159	Y	Social Sciences	Research Article	Y	Y		Amy Hawkes	Standard				12-JAN-2024	N		Open Select Available	04-JAN-24	04-JAN-24
CJCC	Stephen Kirton	Amalraj Joyal Saminathan	AMALRAJ(IS9785)	Online First	2302484	236371556	Published Online	{backlog}		22	02-JAN-2024	20-OCT-2023	04-JAN-2024	21-MAR-2024	167	77	Publish Date	21-MAR-2024	90	Y	Social Sciences	Research Article	Y	Y		Amy Hawkes	Standard				21-MAR-2024	N		Open Access Authorized	08-JAN-24	08-JAN-24
CJCC	Stephen Kirton	Amalraj Joyal Saminathan	AMALRAJ(IS9785)	Online First	2302485	232065829	Published Online	{backlog}		16	02-JAN-2024	09-OCT-2023	04-JAN-2024	22-JAN-2024	167	18	Publish Date	22-JAN-2024	149	Y	Social Sciences	Research Article	Y	Y		Amy Hawkes	Standard				22-JAN-2024	N		Open Access Authorized	07-JAN-24	07-JAN-24
CJCC	Stephen Kirton	Amalraj Joyal Saminathan	AMALRAJ(IS9785)	Online First	2304553	236237176	Published Online	{backlog}		16	06-JAN-2024	28-FEB-2023	09-JAN-2024	22-JAN-2024	162	13	Publish Date	22-JAN-2024	149	Y	Social Sciences	Research Article	Y	Y		Amy Hawkes	Standard				22-JAN-2024	N		Open Select Available	09-JAN-24	16-JAN-24
CJCC	Stephen Kirton	Amalraj Joyal Saminathan	AMALRAJ(IS9785)	Online First	2314072	233639059	Published Online	{backlog}		18	30-JAN-2024	25-OCT-2023	31-JAN-2024	10-FEB-2024	140	11	Publish Date	10-FEB-2024	129	Y	Social Sciences	Research Article	Y	Y		Amy Hawkes	Standard				11-FEB-2024	N		Open Select Available	31-JAN-24	01-FEB-24
CJCC	Stephen Kirton	Amalraj Joyal Saminathan	AMALRAJ(IS9785)	Online First	2315545		Published Online	{backlog}		20			04-FEB-2024	28-FEB-2024	136	24	Publish Date	28-FEB-2024	112	Y	Social Sciences	Editorial	Y	Y		Amy Hawkes	Standard				28-FEB-2024	N		Complimentary Free Access	04-FEB-24	04-FEB-24
CJCC	Stephen Kirton	Amalraj Joyal Saminathan	AMALRAJ(IS9785)	Online First	2319064	234938224	Published Online	{backlog}		19	03-FEB-2024	31-MAR-2023	12-FEB-2024	04-MAR-2024	128	21	Publish Date	04-MAR-2024	107	Y	Social Sciences	Research Article	Y	Y		Amy Hawkes	Standard				04-MAR-2024	N		Open Access Authorized	19-FEB-24	15-FEB-24
CJCC	Stephen Kirton	Amalraj Joyal Saminathan	AMALRAJ(IS9785)	Online First	2319065	235333089	Published Online	{backlog}		16	03-FEB-2024	10-APR-2023	12-FEB-2024	21-FEB-2024	128	9	Publish Date	21-FEB-2024	119	Y	Social Sciences	Research Article	Y	Y		Amy Hawkes	Standard				21-FEB-2024	N		Open Select Available	12-FEB-24	13-FEB-24
CJCC	Stephen Kirton	Amalraj Joyal Saminathan	AMALRAJ(IS9785)	Online First	2329542	222570287	Published Online	{backlog}		17	16-FEB-2024	15-DEC-2022	08-MAR-2024	17-MAR-2024	103	10	Publish Date	17-MAR-2024	94	Y	Social Sciences	Research Article	Y	Y		Amy Hawkes	Standard				17-MAR-2024	N		Open Select Available	08-MAR-24	08-MAR-24
CJCC	Stephen Kirton	Amalraj Joyal Saminathan	AMALRAJ(IS9785)	Online First	2330638	233933501	Published Online	{backlog}		17	27-FEB-2024	22-MAR-2023	12-MAR-2024	20-MAR-2024	99	8	Publish Date	20-MAR-2024	91	Y	Social Sciences	Research Article	Y	Y		Amy Hawkes	Standard				20-MAR-2024	N		Open Select Available	12-MAR-24	12-MAR-24
CJCC	Stephen Kirton	Amalraj Joyal Saminathan	AMALRAJ(IS9785)	Online First	2333010	235610068	Published Online	{backlog}		15	12-MAR-2024	05-AUG-2023	17-MAR-2024	24-MAR-2024	94	8	Publish Date	24-MAR-2024	86	Y	Social Sciences	Research Article	Y	Y		Amy Hawkes	Standard				25-MAR-2024	N		Open Select Available	17-MAR-24	18-MAR-24
CJCC	Stephen Kirton	Amalraj Joyal Saminathan	AMALRAJ(IS9785)	Online First	2333484	242142122	Published Online	{backlog}		21	17-MAR-2024	10-MAR-2024	19-MAR-2024	01-APR-2024	92	13	Publish Date	01-APR-2024	79	Y	Social Sciences	Research Article	Y	Y		Amy Hawkes	Standard	SI			01-APR-2024	N		Open Select Available	19-MAR-24	25-MAR-24
CJCC	Stephen Kirton	Amalraj Joyal Saminathan	AMALRAJ(IS9785)	Online First	2333492	246107243	Published Online	{backlog}		24	17-MAR-2024	10-MAR-2024	19-MAR-2024	09-APR-2024	92	21	Publish Date	09-APR-2024	71	Y	Social Sciences	Research Article	Y	Y		Amy Hawkes	Standard	SI			09-APR-2024	N		Open Access Authorized	19-MAR-24	19-MAR-24
CJCC	Stephen Kirton	Amalraj Joyal Saminathan	AMALRAJ(IS9785)	Online First	2333496	246173384	Published Online	{backlog}		18	17-MAR-2024	07-MAR-2024	19-MAR-2024	25-MAR-2024	92	6	Publish Date	25-MAR-2024	86	Y	Social Sciences	Research Article	Y	Y		Amy Hawkes	Standard	SI			25-MAR-2024	N		Open Select Available	19-MAR-24	20-MAR-24
CJCC	Stephen Kirton	Amalraj Joyal Saminathan	AMALRAJ(IS9785)	Online First	2334365	248897072	Published Online	{backlog}		24	19-MAR-2024	12-MAR-2024	20-MAR-2024	26-MAR-2024	91	7	Publish Date	26-MAR-2024	85	Y	Social Sciences	Research Article	Y	Y		Amy Hawkes	Standard	SI			26-MAR-2024	N		Open Select Available	20-MAR-24	22-MAR-24
CJCC	Stephen Kirton	Amalraj Joyal Saminathan	AMALRAJ(IS9785)	Online First	2334898	245378689	Published Online	{backlog}		18	17-MAR-2024	10-MAR-2024	22-MAR-2024	29-MAR-2024	89	8	Publish Date	29-MAR-2024	82	Y	Social Sciences	Research Article	Y	Y		Amy Hawkes	Standard	SI			29-MAR-2024	N		Open Select Available	22-MAR-24	25-MAR-24
CJCC	Stephen Kirton	Amalraj Joyal Saminathan	AMALRAJ(IS9785)	Online First	2335547	228743255	Published Online	{backlog}		18	20-MAR-2024	13-AUG-2022	23-MAR-2024	25-APR-2024	88	33	Publish Date	25-APR-2024	55	Y	Social Sciences	Research Article	Y	Y		Amy Hawkes	Standard				25-APR-2024	N		Open Select Available	01-APR-24	11-APR-24
CJCC	Stephen Kirton	Amalraj Joyal Saminathan	AMALRAJ(IS9785)	Online First	2339303	230396931	Published Online	{backlog}		23	29-MAR-2024	25-OCT-2023	02-APR-2024	10-APR-2024	78	8	Publish Date	10-APR-2024	70	Y	Social Sciences	Research Article	Y	Y		Amy Hawkes	Standard				10-APR-2024	N		Open Select Available	08-APR-24	09-APR-24
CJCC	Stephen Kirton	Amalraj Joyal Saminathan	AMALRAJ(IS9785)	Online First	2342898	235986892	Published Online	{backlog}		22	02-APR-2024	14-SEP-2023	10-APR-2024	20-APR-2024	70	10	Publish Date	20-APR-2024	60	Y	Social Sciences	Research Article	Y	Y		Amy Hawkes	Standard				20-APR-2024	N		Open Select Available	10-APR-24	15-APR-24
CJCC	Stephen Kirton	Amalraj Joyal Saminathan	AMALRAJ(IS9785)	Online First	2343731	233020398	Published Online	{backlog}		16	07-APR-2024	24-APR-2023	12-APR-2024	22-APR-2024	68	10	Publish Date	22-APR-2024	58	Y	Social Sciences	Research Article	Y	Y		Amy Hawkes	Standard				22-APR-2024	N		Open Access Authorized	15-APR-24	15-APR-24
CJCC	Stephen Kirton	Amalraj Joyal Saminathan	AMALRAJ(IS9785)	Online First	2346714	225519309	Published Online	{backlog}		20	18-APR-2024	24-AUG-2022	20-APR-2024	27-APR-2024	59	7	Publish Date	27-APR-2024	53	Y	Social Sciences	Research Article	Y	Y		Amy Hawkes	Standard				27-APR-2024	N		Open Select Available	20-APR-24	23-APR-24
CJCC	Stephen Kirton	Amalraj Joyal Saminathan	AMALRAJ(IS9785)	Online First	2346747	237720084	Published Online	{backlog}		19	16-APR-2024	31-JUL-2023	20-APR-2024	03-MAY-2024	59	12	Publish Date	03-MAY-2024	47	Y	Social Sciences	Research Article	Y	Y		Amy Hawkes	Standard				03-MAY-2024	N		Open Select Available	20-APR-24	22-APR-24
CJCC	Stephen Kirton	Amalraj Joyal Saminathan	AMALRAJ(IS9785)	Online First	2351858	232554549	Published Online	{backlog}		21	24-APR-2024	07-OCT-2023	02-MAY-2024	16-MAY-2024	47	14	Publish Date	16-MAY-2024	33	Y	Social Sciences	Research Article	Y	Y		Amy Hawkes	Standard				17-MAY-2024	N		Open Select Available	02-MAY-24	04-MAY-24
CJCC	Stephen Kirton	Amalraj Joyal Saminathan	AMALRAJ(IS9785)	Online First	2352760	236708289	Published Online	{backlog}		16	30-APR-2024	27-JUL-2023	04-MAY-2024	12-MAY-2024	46	9	Publish Date	12-MAY-2024	37	Y	Social Sciences	Research Article	Y	Y		Amy Hawkes	Standard				13-MAY-2024	N		Open Select Available	04-MAY-24	08-MAY-24
CJCC	Stephen Kirton	Amalraj Joyal Saminathan	AMALRAJ(IS9785)	Online First	2354782	239878266	Published Online	{backlog}		23	01-MAY-2024	12-SEP-2023	09-MAY-2024	16-MAY-2024	41	7	Publish Date	16-MAY-2024	33	Y	Social Sciences	Research Article	Y	Y		Amy Hawkes	Standard				17-MAY-2024	N		Open Select Available	09-MAY-24	09-MAY-24
CJCC	Stephen Kirton	Amalraj Joyal Saminathan	AMALRAJ(IS9785)	Online First	2354788	236160600	Published Online	{backlog}		17	06-MAY-2024	10-JUL-2023	09-MAY-2024	15-MAY-2024	41	5	Publish Date	15-MAY-2024	35	Y	Social Sciences	Research Article	Y	Y		Amy Hawkes	Standard				15-MAY-2024	N		Open Select Available	09-MAY-24	11-MAY-24
CJCC	Stephen Kirton	Amalraj Joyal Saminathan	AMALRAJ(IS9785)	Online First	2356863	247346061	Published Online	{backlog}		12	20-APR-2024	22-FEB-2024	15-MAY-2024	31-MAY-2024	35	16	Publish Date	31-MAY-2024	19	Y	Social Sciences	Research Article	Y	Y		Amy Hawkes	Standard				31-MAY-2024	N		Open Access Authorized	16-MAY-24	16-MAY-24
CJCC	Stephen Kirton	Amalraj Joyal Saminathan	AMALRAJ(IS9785)	Online First	2358876	244055908	Published Online	{backlog}		16	04-MAY-2024	13-APR-2024	20-MAY-2024	18-JUN-2024	30	30	Publish Date	18-JUN-2024	1	Y	Social Sciences	Research Article	Y	Y		Amy Hawkes	Standard				18-JUN-2024	N		Open Access Authorized	17-JUN-24	13-JUN-24
CJCC	Stephen Kirton	Amalraj Joyal Saminathan	AMALRAJ(IS9785)	Online First	2358881	246952384	Published Online	{backlog}		27	11-MAY-2024	06-FEB-2024	20-MAY-2024	31-MAY-2024	30	11	Publish Date	31-MAY-2024	19	Y	Social Sciences	Research Article	Y	Y		Amy Hawkes	Standard				31-MAY-2024	N		Open Select Available	20-MAY-24	24-MAY-24
CJCC	Stephen Kirton	Amalraj Joyal Saminathan	AMALRAJ(IS9785)	Online First	2360058	239673128	Published Online	{backlog}		17	08-MAY-2024	12-JUL-2023	23-MAY-2024	10-JUN-2024	27	19	Publish Date	10-JUN-2024	8	Y	Social Sciences	Research Article	Y	Y		Amy Hawkes	Standard				11-JUN-2024	N		Open Select Available	24-MAY-24	24-MAY-24
CJCC	Stephen Kirton	Amalraj Joyal Saminathan	AMALRAJ(IS9785)	Online First	2360657	230129750	Published Online	{backlog}		15	22-APR-2024	13-NOV-2023	24-MAY-2024	30-MAY-2024	26	6	Publish Date	30-MAY-2024	20	Y	Social Sciences	Research Article	Y	Y		Amy Hawkes	Standard				30-MAY-2024	N		Open Select Available	24-MAY-24	25-MAY-24
CJCC	Stephen Kirton	Amalraj Joyal Saminathan	AMALRAJ(IS9785)	Online First	2361330	249688115	Published Online	{backlog}		16	21-MAY-2024	07-MAR-2024	25-MAY-2024	31-MAY-2024	24	5	Publish Date	31-MAY-2024	19	Y	Social Sciences	Research Article	Y	Y		Amy Hawkes	Standard				31-MAY-2024	N		Open Select Available	25-MAY-24	25-MAY-24
CJCC	Stephen Kirton	Amalraj Joyal Saminathan	AMALRAJ(IS9785)	Online First	2361840	230176244	Published Online	{backlog}		18	17-MAY-2024	16-NOV-2023	27-MAY-2024	17-JUN-2024	23	21	Publish Date	17-JUN-2024	2	Y	Social Sciences	Research Article	Y	Y		Amy Hawkes	Standard				17-JUN-2024	N		Open Access Authorized	14-JUN-24	28-MAY-24
CJCC	Stephen Kirton	Amalraj Joyal Saminathan	AMALRAJ(IS9785)	Online First	2365240	248145261	Published Online	{backlog}		14	29-MAY-2024	20-MAY-2024	04-JUN-2024	12-JUN-2024	15	8	Publish Date	12-JUN-2024	7	Y	Social Sciences	Research Article	Y	Y		Amy Hawkes	Standard	SI			12-JUN-2024	N		Open Access Authorized	07-JUN-24	05-JUN-24
CJCC	Stephen Kirton	Amalraj Joyal Saminathan	AMALRAJ(IS9785)	Online First	2365241	244456381	Published Online	{backlog}		13	29-MAY-2024	20-MAY-2024	04-JUN-2024	11-JUN-2024	15	8	Publish Date	11-JUN-2024	8	Y	Social Sciences	Research Article	Y	Y		Amy Hawkes	Standard	SI			11-JUN-2024	N		Open Access Authorized	07-JUN-24	05-JUN-24
CJCC	Stephen Kirton	Amalraj Joyal Saminathan	AMALRAJ(IS9785)	Online First	2365246	249890302	Published Online	{backlog}		17	29-MAY-2024	23-MAY-2024	04-JUN-2024	11-JUN-2024	15	7	Publish Date	11-JUN-2024	8	Y	Social Sciences	Research Article	Y	Y		Amy Hawkes	Standard	SI			11-JUN-2024	N		Open Access Authorized	07-JUN-24	05-JUN-24
CJCC	Stephen Kirton	Amalraj Joyal Saminathan	AMALRAJ(IS9785)	Online First	2365248	246882695	Published Online	{backlog}		15	29-MAY-2024	23-MAY-2024	04-JUN-2024	10-JUN-2024	15	7	Publish Date	10-JUN-2024	8	Y	Social Sciences	Research Article	Y	Y		Amy Hawkes	Standard	SI			11-JUN-2024	N		Open Access Authorized	07-JUN-24	05-JUN-24
CJCC	Stephen Kirton	Amalraj Joyal Saminathan	AMALRAJ(IS9785)	Online First	2367540	240520681	Initial Typesetting	{backlog}			06-JUN-2024	30-MAY-2024	10-JUN-2024		9		To Initial Typesetting	11-JUN-2024	8	Y	Social Sciences	Research Article	Y	Y		Amy Hawkes	Standard					Y	Author: Additional queries raised with author; waiting response	Open Select Available	10-JUN-24	14-JUN-24
CJCC	Stephen Kirton	Amalraj Joyal Saminathan	AMALRAJ(IS9785)	Online First	2367542	242729458	Online File Received	{backlog}		16	06-JUN-2024	04-JUN-2024	10-JUN-2024		9		Final Online Files Received	19-JUN-2024	0	Y	Social Sciences	Research Article	Y	Y		Amy Hawkes	Standard					Y	Author: Additional queries raised with author; waiting response	Open Select Available	10-JUN-24	11-JUN-24
CJCC	Stephen Kirton	Amalraj Joyal Saminathan	AMALRAJ(IS9785)	Online First	2367531	241803963	Published Online	{backlog}		16	06-JUN-2024	27-MAY-2024	10-JUN-2024	17-JUN-2024	8	6	Publish Date	17-JUN-2024	2	Y	Social Sciences	Research Article	Y	Y		Amy Hawkes	Standard				17-JUN-2024	N		Open Access Authorized	11-JUN-24	11-JUN-24
CJEA	Fiona McLeod	Amit Singh Rawat	AMIT(IS11000)	Online First	1862072	205506157	Published Online	{backlog}		13	04-DEC-2020	15-SEP-2020	08-DEC-2020	16-DEC-2020	1289	9	Publish Date	16-DEC-2020	1281	Y	Social Sciences	Article	Y	Y		Sandy Dalgleish	Standard	SI			16-DEC-2020	N		Open Select Available	08-DEC-20	08-DEC-20
CJEA	Fiona McLeod	Amit Singh Rawat	AMIT(IS11000)	Online First	1891869	208445720	Published Online	{backlog}		12	12-FEB-2021	15-SEP-2020	16-FEB-2021	27-FEB-2021	1219	11	Publish Date	27-FEB-2021	1208	Y	Social Sciences	Article	Y	Y		Sandy Dalgleish	Standard	SI			27-FEB-2021	N		Open Select Available	16-FEB-21	16-FEB-21
CJEA	Fiona McLeod	Amit Singh Rawat	AMIT(IS11000)	Online First	2014305	204303760	Published Online	{backlog}		19	30-NOV-2021	14-DEC-2020	02-DEC-2021	18-JAN-2022	930	47	Publish Date	18-JAN-2022	883	Y	Social Sciences	Research Article	Y	Y		Sandy Dalgleish	Standard	SI			16-JAN-2022	N		Open Access Authorized	07-DEC-21	12-JAN-22
CJEA	Fiona McLeod	Amit Singh Rawat	AMIT(IS11000)	Online First	2051001	217712600	Published Online	{backlog}		14	04-MAR-2022	16-SEP-2021	05-MAR-2022	21-MAR-2022	837	16	Publish Date	21-MAR-2022	821	Y	Social Sciences	Article	Y	Y		Sandy Dalgleish	Standard	SI			21-MAR-2022	N		Open Access Authorized	07-MAR-22	07-MAR-22
CJEA	Fiona McLeod	Amit Singh Rawat	AMIT(IS11000)	Online First	2059654	215375875	Published Online	{backlog}		14	25-MAR-2022	31-MAR-2021	26-MAR-2022	31-MAR-2022	816	6	Publish Date	31-MAR-2022	811	Y	Social Sciences	Article	Y	Y		Sandy Dalgleish	Standard	SI			31-MAR-2022	N		Open Select Available	26-MAR-22	28-MAR-22
CJEA	Fiona McLeod	Amit Singh Rawat	AMIT(IS11000)	Online First	2076067	219067504	Published Online	{backlog}		17	06-MAY-2022	12-NOV-2021	08-MAY-2022	16-NOV-2023	773	557	Publish Date	16-NOV-2023	216	Y	Social Sciences	Research Article	Y	Y		Sandy Dalgleish	Standard	SI			16-NOV-2023	N		Open Access Authorized	28-SEP-23	29-SEP-23
CJEA	Fiona McLeod	Amit Singh Rawat	AMIT(IS11000)	Online First	2118679	228471044	Published Online	{backlog}		12	23-AUG-2022	03-JUN-2022	26-AUG-2022	22-NOV-2022	663	88	Publish Date	22-NOV-2022	575	Y	Social Sciences	Article	Y	Y		Sandy Dalgleish	Standard				22-NOV-2022	N		Open Access Authorized	18-NOV-22	18-NOV-22
CJEA	Fiona McLeod	Amit Singh Rawat	AMIT(IS11000)	Online First	2153241	216234854	Published Online	{backlog}		11	24-NOV-2022	03-MAY-2021	26-NOV-2022	30-NOV-2022	571	4	Publish Date	30-NOV-2022	567	Y	Social Sciences	Article	Y	Y		Sandy Dalgleish	Standard				30-NOV-2022	N		Open Select Available	26-NOV-22	27-NOV-22
CJEA	Fiona McLeod	Amit Singh Rawat	AMIT(IS11000)	Online First	2163380	225817690	Published Online	{backlog}		17	24-DEC-2022	15-SEP-2022	25-DEC-2022	30-JAN-2023	542	36	Publish Date	30-JAN-2023	506	Y	Social Sciences	Article	Y	Y		Sandy Dalgleish	Standard	SI: SMR			30-JAN-2023	N		Open Access Authorized	10-JAN-23	10-JAN-23
CJEA	Fiona McLeod	Amit Singh Rawat	AMIT(IS11000)	Online First	2177836	210563885	Published Online	{backlog}		16	02-FEB-2023	06-NOV-2021	05-FEB-2023	20-FEB-2023	500	15	Publish Date	20-FEB-2023	485	Y	Social Sciences	Article	Y	Y		Sandy Dalgleish	Standard	SI: DPE			20-FEB-2023	N		Open Select Available	05-FEB-23	06-FEB-23
CJEA	Fiona McLeod	Amit Singh Rawat	AMIT(IS11000)	Online First	2177837	226372823	Published Online	{backlog}		15	02-FEB-2023	17-MAY-2022	05-FEB-2023	17-FEB-2023	500	12	Publish Date	17-FEB-2023	488	Y	Social Sciences	Article	Y	Y		Sandy Dalgleish	Standard	SI: DPE			17-FEB-2023	N		Open Select Available	05-FEB-23	06-FEB-23
CJEA	Fiona McLeod	Amit Singh Rawat	AMIT(IS11000)	Online First	2177839	226786824	Published Online	{backlog}		15	02-FEB-2023	08-OCT-2022	05-FEB-2023	14-FEB-2023	500	9	Publish Date	14-FEB-2023	491	Y	Social Sciences	Article	Y	Y		Sandy Dalgleish	Standard	SI: SMR			14-FEB-2023	N		Open Access Authorized	09-FEB-23	07-FEB-23
CJEA	Fiona McLeod	Amit Singh Rawat	AMIT(IS11000)	Online First	2180622	227873945	Published Online	{backlog}		15	08-FEB-2023	03-NOV-2022	12-FEB-2023	20-FEB-2023	493	9	Publish Date	20-FEB-2023	485	Y	Social Sciences	Article	Y	Y		Sandy Dalgleish	Standard	SI: SMR			20-FEB-2023	N		Open Access Authorized	14-FEB-23	20-FEB-23
CJEA	Fiona McLeod	Amit Singh Rawat	AMIT(IS11000)	Online First	2185594	221896621	Published Online	{backlog}		15	23-FEB-2023	22-SEP-2022	25-FEB-2023	02-MAR-2023	480	5	Publish Date	02-MAR-2023	475	Y	Social Sciences	Article	Y	Y		Sandy Dalgleish	Standard	SI: SMR			02-MAR-2023	N		Open Access Authorized	28-FEB-23	27-FEB-23
CJEA	Fiona McLeod	Amit Singh Rawat	AMIT(IS11000)	Online First	2193733	227657948	Published Online	{backlog}		18	16-MAR-2023	25-JUN-2022	18-MAR-2023	24-MAY-2023	459	68	Publish Date	24-MAY-2023	392	Y	Social Sciences	Article	Y	Y		Sandy Dalgleish	Standard	SI: COV PE			24-MAY-2023	N		Open Access Authorized	23-MAR-23	23-MAR-23
CJEA	Fiona McLeod	Amit Singh Rawat	AMIT(IS11000)	Online First	2193734	224962566	Published Online	{backlog}		18	16-MAR-2023	27-AUG-2022	18-MAR-2023	21-MAR-2023	459	4	Publish Date	21-MAR-2023	456	Y	Social Sciences	Article	Y	Y		Sandy Dalgleish	Standard	SI: SMR			21-MAR-2023	N		Open Access Authorized	20-MAR-23	21-MAR-23
CJEA	Fiona McLeod	Amit Singh Rawat	AMIT(IS11000)	Online First	2199144	227083872	Published Online	{backlog}		14	30-MAR-2023	08-SEP-2022	01-APR-2023	11-APR-2023	445	10	Publish Date	11-APR-2023	435	Y	Social Sciences	Article	Y	Y		Sandy Dalgleish	Standard				11-APR-2023	N		Open Select Available	01-APR-23	03-APR-23
CJEA	Fiona McLeod	Amit Singh Rawat	AMIT(IS11000)	Online First	2204421	223764453	Published Online	{backlog}		14	13-APR-2023	15-OCT-2022	16-APR-2023	20-APR-2023	430	5	Publish Date	20-APR-2023	426	Y	Social Sciences	Article	Y	Y		Sandy Dalgleish	Standard				20-APR-2023	N		Open Access Authorized	19-APR-23	20-APR-23
CJEA	Fiona McLeod	Amit Singh Rawat	AMIT(IS11000)	Online First	2211935	227903044	Published Online	{backlog}		14	04-MAY-2023	17-AUG-2022	05-MAY-2023	11-MAY-2023	411	6	Publish Date	11-MAY-2023	405	Y	Social Sciences	Research Article	Y	Y		Sandy Dalgleish	Standard	SI-FRPEPCD			11-MAY-2023	N		Open Select Available	05-MAY-23	08-MAY-23
CJEA	Fiona McLeod	Amit Singh Rawat	AMIT(IS11000)	Online First	2212598	221999181	Published Online	{backlog}		13	05-MAY-2023	20-JUL-2022	08-MAY-2023	17-MAY-2023	408	10	Publish Date	17-MAY-2023	399	Y	Social Sciences	Research Article	Y	Y		Sandy Dalgleish	Standard	SI-FRP			17-MAY-2023	N		Open Select Available	08-MAY-23	09-MAY-23
CJEA	Fiona McLeod	Amit Singh Rawat	AMIT(IS11000)	Online First	2218281	227483209	Published Online	{backlog}		12	22-MAY-2023	16-JUN-2022	23-MAY-2023	29-MAY-2023	393	6	Publish Date	29-MAY-2023	387	Y	Social Sciences	Research Article	Y	Y		Sandy Dalgleish	Standard	SI-COPE			29-MAY-2023	N		Open Select Available	23-MAY-23	29-MAY-23
CJEA	Fiona McLeod	Amit Singh Rawat	AMIT(IS11000)	Online First	2221188	225677840	Published Online	{backlog}		17	30-MAY-2023	26-AUG-2022	31-MAY-2023	04-JUL-2023	385	34	Publish Date	04-JUL-2023	351	Y	Social Sciences	Research Article	Y	Y		Sandy Dalgleish	Standard	SI-FRPEPCD			04-JUL-2023	N		Open Access Authorized	06-JUN-23	08-JUN-23
CJEA	Fiona McLeod	Amit Singh Rawat	AMIT(IS11000)	Online First	2221208	223334274	Published Online	{backlog}		16	30-MAY-2023	03-NOV-2022	31-MAY-2023	21-JUN-2023	385	22	Publish Date	21-JUN-2023	364	Y	Social Sciences	Research Article	Y	Y		Sandy Dalgleish	Standard	SI-TPMMICE			21-JUN-2023	N		Open Access Authorized	12-JUN-23	13-JUN-23
CJEA	Fiona McLeod	Amit Singh Rawat	AMIT(IS11000)	Online First	2224246	223214387	Published Online	{backlog}		14	07-JUN-2023	31-JAN-2022	08-JUN-2023	26-JUN-2023	377	18	Publish Date	26-JUN-2023	359	Y	Social Sciences	Research Article	Y	Y		Sandy Dalgleish	Standard	SI-DPEPS			26-JUN-2023	N		Open Select Available	08-JUN-23	09-JUN-23
CJEA	Fiona McLeod	Amit Singh Rawat	AMIT(IS11000)	Online First	2235598	228835809	Published Online	{backlog}		15	07-JUL-2023	30-SEP-2022	08-JUL-2023	13-JUL-2023	347	6	Publish Date	13-JUL-2023	342	Y	Social Sciences	Research Article	Y	Y		Sandy Dalgleish	Standard	SI-SMR			13-JUL-2023	N		Open Select Available	08-JUL-23	12-JUL-23
CJEA	Fiona McLeod	Amit Singh Rawat	AMIT(IS11000)	Online First	2244911	232385221	Published Online	{backlog}		18	01-AUG-2023	13-APR-2023	02-AUG-2023	08-AUG-2023	322	7	Publish Date	08-AUG-2023	316	Y	Social Sciences	Research Article	Y	Y		Sandy Dalgleish	Standard	SI-CSPE			08-AUG-2023	N		Open Access Authorized	03-AUG-23	03-AUG-23
CJEA	Fiona McLeod	Amit Singh Rawat	AMIT(IS11000)	Online First	2251000	239452331	Published Online	{backlog}		14	18-AUG-2023	19-APR-2023	19-AUG-2023	20-SEP-2023	305	32	Publish Date	20-SEP-2023	273	Y	Social Sciences	Research Article	Y	Y		Sandy Dalgleish	Standard	SI-CSPE			19-SEP-2023	N		Open Select Available	20-AUG-23	18-SEP-23
CJEA	Fiona McLeod	Amit Singh Rawat	AMIT(IS11000)	Online First	2269375	236382469	Published Online	{backlog}		18	06-OCT-2023	03-MAR-2023	07-OCT-2023	13-OCT-2023	256	7	Publish Date	13-OCT-2023	250	Y	Social Sciences	Research Article	Y	Y		Sandy Dalgleish	Standard	SI-CSPE			13-OCT-2023	N		Open Select Available	07-OCT-23	08-OCT-23
CJEA	Fiona McLeod	Amit Singh Rawat	AMIT(IS11000)	Online First	2269378	227310350	Published Online	{backlog}		16	06-OCT-2023	02-AUG-2022	07-OCT-2023	25-OCT-2023	256	18	Publish Date	25-OCT-2023	238	Y	Social Sciences	Research Article	Y	Y		Sandy Dalgleish	Standard	SI-FRPEPCD			25-OCT-2023	N		Open Select Available	07-OCT-23	21-OCT-23
CJEA	Fiona McLeod	Amit Singh Rawat	AMIT(IS11000)	Online First	2269383	237278220	Published Online	{backlog}		12	06-OCT-2023	03-MAR-2023	07-OCT-2023	11-OCT-2023	256	4	Publish Date	11-OCT-2023	252	Y	Social Sciences	Research Article	Y	Y		Sandy Dalgleish	Standard	SI-CSPE			11-OCT-2023	N		Open Select Available	08-OCT-23	10-OCT-23
CJEA	Fiona McLeod	Amit Singh Rawat	AMIT(IS11000)	Online First	2271852	233515729	Published Online	{backlog}		13	12-OCT-2023	03-MAR-2023	13-OCT-2023	30-OCT-2023	250	17	Publish Date	30-OCT-2023	233	Y	Social Sciences	Research Article	Y	Y		Sandy Dalgleish	Standard	SI-CSPE			30-OCT-2023	N		Open Select Available	16-OCT-23	27-OCT-23
CJEA	Fiona McLeod	Amit Singh Rawat	AMIT(IS11000)	Online First	2280977	229276631	Published Online	{backlog}		18	28-OCT-2023	03-NOV-2022	05-NOV-2023	13-NOV-2023	227	8	Publish Date	13-NOV-2023	219	Y	Social Sciences	Research Article	Y	Y		Sandy Dalgleish	Standard	SI-DPCE			13-NOV-2023	N		Open Access Authorized	06-NOV-23	06-NOV-23
CJEA	Fiona McLeod	Amit Singh Rawat	AMIT(IS11000)	Online First	2288238	230582466	Published Online	{backlog}		12	21-NOV-2023	04-APR-2023	23-NOV-2023	25-NOV-2023	209	2	Publish Date	25-NOV-2023	207	Y	Social Sciences	Research Article	Y	Y		Sandy Dalgleish	Standard	SI-CSPE			25-NOV-2023	N		Open Select Available	23-NOV-23	23-NOV-23
CJEA	Fiona McLeod	Amit Singh Rawat	AMIT(IS11000)	Online First	2288243	236208652	Published Online	{backlog}		16	21-NOV-2023	16-APR-2023	23-NOV-2023	29-NOV-2023	209	7	Publish Date	29-NOV-2023	202	Y	Social Sciences	Research Article	Y	Y		Sandy Dalgleish	Standard	SI-CSPE			30-NOV-2023	N		Open Select Available	23-NOV-23	27-NOV-23
CJEA	Fiona McLeod	Amit Singh Rawat	AMIT(IS11000)	Online First	2288244	234448710	Published Online	{backlog}		17	21-NOV-2023	16-APR-2023	23-NOV-2023	27-NOV-2023	209	4	Publish Date	27-NOV-2023	205	Y	Social Sciences	Research Article	Y	Y		Sandy Dalgleish	Standard				27-NOV-2023	N		Open Select Available	23-NOV-23	23-NOV-23
CJEA	Fiona McLeod	Amit Singh Rawat	AMIT(IS11000)	Online First	2288908	223570364	Published Online	{backlog}		14	21-NOV-2023	23-NOV-2022	24-NOV-2023	28-NOV-2023	207	3	Publish Date	28-NOV-2023	204	Y	Social Sciences	Research Article	Y	Y		Sandy Dalgleish	Standard				28-NOV-2023	N		Open Access Authorized	27-NOV-23	25-NOV-23
CJEA	Fiona McLeod	Amit Singh Rawat	AMIT(IS11000)	Online First	2293778	230008774	Published Online	{backlog}		14	27-NOV-2023	19-MAR-2023	09-DEC-2023	18-DEC-2023	193	10	Publish Date	18-DEC-2023	183	Y	Social Sciences	Research Article	Y	Y		Sandy Dalgleish	Standard	SI-CSPE			19-DEC-2023	N		Open Access Authorized	18-DEC-23	09-DEC-23
CJEA	Fiona McLeod	Amit Singh Rawat	AMIT(IS11000)	Online First	2293779	237441114	Published Online	{backlog}		15	27-NOV-2023	13-JUN-2023	09-DEC-2023	28-DEC-2023	193	19	Publish Date	28-DEC-2023	174	Y	Social Sciences	Research Article	Y	Y		Sandy Dalgleish	Standard				28-DEC-2023	N		Open Access Authorized	12-DEC-23	12-DEC-23
[truncated: 18,586 more rows]
