# Supplementary material for: Gut microbiota-mediated polyphenol metabolism is restrained by parasitic whipworm infection and associated with altered immune function in mice
Source: Gut Microbes. 2024 Jun 30;16(1):2370917. doi: 10.1080/19490976.2024.2370917 (PMC11216105; doi:10.1080/19490976.2024.2370917)
Supplement: Supplemental Material [file KGMI_A_2370917_SM8428.zip › File S1.xlsx]

## Sheet: Hp vs Control
log2FoldChange(Hp/Control)	Padj	Pvalue	Symbol
6.96154	1.1345e-118	6.50702e-123	Mcpt1
6.4368	2.43417e-90	2.79228e-94	Mcpt2
5.1519	1.75752e-43	3.02412e-47	Cma2
4.44379	5.21776e-37	1.19708e-40	Cpa3
-2.20078	1.18109e-35	3.38713e-39	Kcns3
4.24359	1.46371e-29	5.03713e-33	Ms4a2
3.27285	5.08505e-29	2.0416e-32	Rab44
-1.34002	1.63397e-28	7.49745e-32	St3gal1
4.1892	3.37905e-27	1.74428e-30	Gsdmc4
2.53255	1.26184e-26	7.23738e-30	Spib
4.14191	1.44549e-26	9.1198e-30	Mcpt9
2.01901	1.91872e-26	1.3206e-29	Aqp7
3.31111	1.23812e-25	9.23173e-29	Ang4
3.21365	1.24041e-25	9.96031e-29	Sucnr1
1.80106	1.38576e-25	1.19222e-28	Slc28a1
3.06488	4.6914e-24	4.30527e-27	Il9r
4.002	1.46049e-23	1.42405e-26	Defa32
3.21108	2.58922e-23	2.67313e-26	AA467197
2.73386	3.27613e-23	3.5702e-26	Neb
2.34394	3.72439e-23	4.27231e-26	Il17rb
2.63051	4.64904e-22	5.59964e-25	Strip2
3.22137	8.78209e-21	1.15852e-23	Rgs22
2.12553	8.78209e-21	1.14113e-23	Clca1
2.7551	2.5271e-20	3.47866e-23	Alox5
2.26117	1.02427e-19	1.4687e-22	Lrmp
-1.26218	1.7379e-19	2.66018e-22	Prrx1
2.27286	1.7379e-19	2.69133e-22	Acss1
2.41397	1.9692e-19	3.16247e-22	Nrgn
3.35626	2.19287e-19	3.64744e-22	Defa27
2.12718	5.78388e-19	9.95219e-22	Rgs13
2.43001	1.37944e-18	2.45269e-21	Alox5ap
2.55158	9.70866e-18	1.78192e-20	Cd55
1.98502	1.17673e-17	2.22726e-20	Csf2rb2
1.06213	1.76221e-17	3.43649e-20	Csf2rb
-1.93631	1.86374e-17	3.74137e-20	Ces1d
1.07389	2.37956e-17	4.91333e-20	Itpr2
1.98337	2.39082e-17	5.07372e-20	Ildr1
1.58283	2.39872e-17	5.22807e-20	Pik3cg
2.07734	3.42453e-17	7.66026e-20	Ccnj
2.11842	3.50723e-17	8.0464e-20	Dclk1
2.33761	5.15344e-17	1.21188e-19	Trpm5
3.42291	8.47636e-17	2.04191e-19	Gsdmc
2.57882	9.78638e-17	2.41362e-19	Egln3
3.47405	1.12518e-16	2.83958e-19	Gsdmc2
1.96096	1.68511e-16	4.34929e-19	Tnfrsf21
2.30166	2.24617e-16	5.92624e-19	Sh2d7
3.28947	2.5697e-16	6.92722e-19	Fcer1a
2.37368	1.06569e-15	2.93394e-18	Bmx
2.01221	1.17664e-15	3.30686e-18	Hck
2.3018	1.73002e-15	4.96135e-18	Avil
3.2919	1.90337e-15	5.6768e-18	Scgb2b17
3.2919	1.90337e-15	5.6768e-18	Scgb2b15
2.16546	2.17716e-15	6.61827e-18	Siglecf
2.35654	4.80887e-15	1.48941e-17	Nebl
2.33355	5.85624e-15	1.84739e-17	Matk
1.28018	6.48317e-15	2.08235e-17	Syt12
1.74838	1.75645e-14	5.74235e-17	Vav1
3.24139	1.95211e-14	6.49396e-17	Rnase2a
-1.46065	2.43019e-14	8.22374e-17	Ephx1
2.15276	2.88554e-14	9.93015e-17	Pou2f3
2.32916	2.88974e-14	1.01104e-16	Ffar3
3.23293	3.30933e-14	1.18187e-16	Gsdmc3
2.65264	3.30933e-14	1.1958e-16	Pnliprp1
2.55688	4.50184e-14	1.65253e-16	Ccdc129
2.01201	8.07056e-14	3.00881e-16	Pik3r5
3.19383	8.76521e-14	3.31806e-16	Duox2
2.41398	1.34628e-13	5.17353e-16	Mecom
2.44871	1.63878e-13	6.39156e-16	Car4
-0.417211	1.89368e-13	7.49433e-16	Cd81
2.42894	4.15337e-13	1.66754e-15	Kirrel3
2.20489	6.91701e-13	2.81679e-15	Defa20
1.70847	7.16889e-13	2.96048e-15	Evpl
1.3358	1.06549e-12	4.52231e-15	Plcg2
1.72814	1.06549e-12	4.48956e-15	Glce
1.70466	1.08017e-12	4.64657e-15	Cd24a
2.27236	2.03025e-12	8.84998e-15	Gpx2
-1.44753	2.93023e-12	1.31091e-14	Greb1
-0.566598	2.93023e-12	1.29907e-14	Hint1
2.27761	3.74625e-12	1.74044e-14	Tspan6
2.04803	3.74625e-12	1.7061e-14	Gata3
1.9918	3.74625e-12	1.73577e-14	Ccr2
1.63915	4.10666e-12	1.93144e-14	Kctd12
2.51135	4.39523e-12	2.09237e-14	Cilp
2.73098	5.18663e-12	2.50675e-14	Pnliprp2
-0.689909	5.18663e-12	2.52861e-14	Chgb
2.55869	5.44504e-12	2.68582e-14	C7
2.96482	7.88134e-12	3.93276e-14	Pla2g4c
-1.40688	8.02784e-12	4.05191e-14	Ambp
1.76255	8.97247e-12	4.58016e-14	Slc4a8
-1.30096	1.00038e-11	5.16397e-14	Dao
1.14574	1.08409e-11	5.65829e-14	Rfk
1.96958	1.13612e-11	5.99503e-14	C3
1.61478	1.2224e-11	6.52038e-14	Kit
-1.95064	1.52762e-11	8.23611e-14	Papss2
2.79117	2.14789e-11	1.17034e-13	Atp6v0d2
2.77885	2.35579e-11	1.31065e-13	Serpina3n
2.33444	2.35579e-11	1.3087e-13	Icos
2.48229	3.21722e-11	1.80836e-13	Cd300lb
-1.42372	4.59619e-11	2.60982e-13	Apoc3
1.17459	4.9574e-11	2.84336e-13	Plek
-2.7279	5.35471e-11	3.10195e-13	Cyp2c38
2.83656	5.39622e-11	3.15695e-13	Vmn2r26
1.31226	6.87755e-11	4.06302e-13	Inpp5d
2.79358	8.13215e-11	4.85084e-13	Kcnj16
2.55034	1.13256e-10	6.82067e-13	Mptx1
2.16767	1.43748e-10	8.73946e-13	Ly6g6f
1.82882	1.80432e-10	1.10732e-12	Oxct1
2.04632	2.20223e-10	1.36416e-12	Cacna2d2
2.7027	2.45501e-10	1.5489e-12	Capn13
1.08654	2.45501e-10	1.54023e-12	Dmxl2
1.4792	2.73208e-10	1.75505e-12	Adam8
-0.703214	2.73208e-10	1.74939e-12	Tmem253
1.59032	2.80679e-10	1.81914e-12	Edn3
2.46241	3.2415e-10	2.11948e-12	Ear2
1.41837	3.93507e-10	2.59554e-12	Pde2a
0.988751	3.95664e-10	2.63246e-12	C4b
2.73633	4.39477e-10	2.94917e-12	Duoxa2
1.05931	4.6497e-10	3.14692e-12	Stn1
1.33072	5.28538e-10	3.60746e-12	Atp2a3
1.58242	6.0534e-10	4.16638e-12	Gcnt1
-0.596993	6.7714e-10	4.6994e-12	Pkm
2.26129	7.47562e-10	5.231e-12	Ceacam2
-1.00506	7.57088e-10	5.34109e-12	Ndufa4
1.30119	8.80232e-10	6.26032e-12	Rac2
1.65221	9.21113e-10	6.60391e-12	Cd300lf
2.50247	1.01443e-09	7.33114e-12	Smyd1
2.35285	1.22421e-09	8.91736e-12	Ibsp
2.10559	1.2244e-09	8.98901e-12	Hmx2
2.12004	1.43409e-09	1.06107e-11	Gfi1b
-0.503772	1.61429e-09	1.20366e-11	Gata6
2.65285	1.67769e-09	1.26055e-11	Mcpt4
1.14219	1.97999e-09	1.52126e-11	1810046K07Rik
0.664704	1.97999e-09	1.52176e-11	Trak1
1.73362	1.97999e-09	1.51851e-11	Tmem229a
2.62313	2.50734e-09	1.94145e-11	Slc5a8
2.6185	2.63342e-09	2.05418e-11	Mgat4c
1.19128	2.67564e-09	2.10245e-11	Miga1
-0.899714	2.88794e-09	2.28583e-11	Slc39a14
2.38074	3.08355e-09	2.45835e-11	Prss53
2.00161	3.12685e-09	2.51081e-11	Ly6g6d
-1.17151	3.24503e-09	2.62432e-11	Chpt1
1.98701	3.49371e-09	2.84547e-11	Reg4
-1.72824	3.53759e-09	2.90923e-11	Agmat
1.95737	3.53759e-09	2.92178e-11	Fn1
0.626943	3.71015e-09	3.08559e-11	Prdx1
2.0746	4.21585e-09	3.53033e-11	Dgki
1.60867	4.33022e-09	3.65094e-11	Ccl9
2.29967	4.90658e-09	4.16504e-11	Treml2
-0.670487	5.3775e-09	4.59563e-11	B3glct
1.74601	5.64394e-09	4.8557e-11	Krt23
-2.00529	6.11403e-09	5.32432e-11	Pzp
1.99651	6.11403e-09	5.33027e-11	Mbl2
-1.13114	6.43008e-09	5.64268e-11	Caprin2
1.46976	9.69024e-09	8.5592e-11	Samsn1
1.07817	9.7006e-09	8.62399e-11	Bicdl1
-1.29977	9.72117e-09	8.69803e-11	Xylb
-1.58988	9.94215e-09	8.95278e-11	Sco2
-1.84677	1.21103e-08	1.10441e-10	Ros1
-0.660122	1.21103e-08	1.10262e-10	Aprt
1.28457	1.28682e-08	1.18091e-10	Cd84
1.70824	1.38181e-08	1.28393e-10	St6galnac6
1.11059	1.38181e-08	1.27824e-10	Nrros
-0.670126	1.44896e-08	1.35464e-10	Ppme1
-1.30618	1.57189e-08	1.47858e-10	Gstt1
2.0039	1.59713e-08	1.51148e-10	Neto1
-2.39511	1.73152e-08	1.64859e-10	Gsta4
1.83286	1.97983e-08	1.89637e-10	Pak6
-0.946655	2.03092e-08	1.95695e-10	Neurod1
1.23507	2.40593e-08	2.33211e-10	Pam
-1.23995	2.50863e-08	2.44604e-10	Apol9a
1.91046	2.86352e-08	2.8085e-10	Cwh43
0.979576	2.87921e-08	2.8404e-10	Limd2
1.65341	3.01634e-08	2.99298e-10	Igf1
1.22629	3.0782e-08	3.07202e-10	Mfap4
1.16593	3.67109e-08	3.68477e-10	Raph1
1.02171	4.02017e-08	4.05821e-10	Tspan8
-0.639429	4.23357e-08	4.29792e-10	Sst
2.26818	4.62412e-08	4.72093e-10	Clca2
-0.823927	4.7697e-08	4.89691e-10	Gstm2
1.15674	6.61392e-08	6.82826e-10	Scnn1a
1.28296	7.02435e-08	7.29227e-10	Naaa
-1.10711	7.39415e-08	7.71858e-10	Tyro3
1.55958	7.78898e-08	8.17541e-10	Ddah1
-0.856082	7.94013e-08	8.3796e-10	Gpd1
-0.661226	8.28681e-08	8.79407e-10	Igf2bp2
1.16964	8.28681e-08	8.84053e-10	Plcb2
-0.909245	8.83638e-08	9.47751e-10	Lrfn3
1.55512	8.91105e-08	9.62666e-10	Gprc5c
-1.09707	8.91105e-08	9.65982e-10	Aldob
-1.73406	9.53188e-08	1.03875e-09	Gal3st2b
0.639033	1.01695e-07	1.1199e-09	Flnb
2.03353	1.01695e-07	1.11675e-09	Retnlg
0.86427	1.02287e-07	1.13229e-09	Nfatc2
1.25115	1.05963e-07	1.17906e-09	Cutal
1.38175	1.07937e-07	1.20721e-09	Fcgr2b
1.56781	1.09429e-07	1.23017e-09	Gp1ba
0.791451	1.10093e-07	1.24395e-09	Abi2
2.33087	1.1184e-07	1.27011e-09	Cntnap3
1.60248	1.12364e-07	1.28251e-09	Col1a1
-0.994666	1.12835e-07	1.29435e-09	Ghrl
-1.02774	1.18942e-07	1.37123e-09	Khk
1.61801	1.1907e-07	1.37954e-09	Postn
-1.29801	1.26149e-07	1.46878e-09	Apol9b
1.25793	1.42281e-07	1.66477e-09	Reep5
1.50245	1.47025e-07	1.72872e-09	Emilin2
-0.382411	1.51404e-07	1.79757e-09	Mrpl4
1.1481	1.51404e-07	1.79248e-09	Srgn
-0.576721	1.53687e-07	1.83349e-09	Ank
1.01745	1.62139e-07	1.94363e-09	Ptpn13
1.48289	1.69592e-07	2.05242e-09	Snrnp25
-0.475118	1.69592e-07	2.04588e-09	Mettl9
0.805573	1.77254e-07	2.15531e-09	Sh3bgrl2
-0.866745	1.82267e-07	2.22672e-09	Agt
-1.5974	1.89263e-07	2.32304e-09	Fras1
1.50695	1.90514e-07	2.34932e-09	Basp1
-1.57908	1.92471e-07	2.3845e-09	Ugt2b35
-0.998748	1.98739e-07	2.47355e-09	Cnnm2
1.51307	2.18202e-07	2.7283e-09	Car8
1.95295	2.24079e-07	2.81464e-09	Hmx3
1.9059	2.36294e-07	2.98163e-09	Chat
-1.55797	2.43405e-07	3.08532e-09	Edaradd
-0.967804	2.96988e-07	3.78156e-09	Lhpp
1.32804	3.22242e-07	4.1216e-09	Klk1
1.07098	3.838e-07	4.95297e-09	Rab27a
-0.634284	3.838e-07	4.93441e-09	Slc25a10
-1.29592	3.96575e-07	5.14058e-09	Slc1a3
1.08594	4.22357e-07	5.49899e-09	Dpysl2
0.724008	4.32397e-07	5.65451e-09	Btg2
1.58065	4.36978e-07	5.75736e-09	Endod1
-1.01189	4.36978e-07	5.76454e-09	Cck
-0.565957	4.40888e-07	5.84142e-09	Plagl2
0.641787	4.44263e-07	5.91162e-09	Ptdss1
-2.00581	4.69299e-07	6.27168e-09	Slc6a20b
-0.736364	4.77802e-07	6.41271e-09	Clic6
2.05708	4.99208e-07	6.72864e-09	Mptx2
2.03658	5.1147e-07	6.92326e-09	Klrg1
-1.68763	5.1878e-07	7.05196e-09	Spsb4
-1.17809	5.27389e-07	7.19923e-09	Fth1
2.10604	5.48734e-07	7.52208e-09	Pyy
-0.727804	5.5764e-07	7.67614e-09	Reep6
2.25963	5.96762e-07	8.24891e-09	Ccl8
1.51762	6.07732e-07	8.43539e-09	Ppp1r16b
-1.41054	6.18995e-07	8.62723e-09	Retsat
1.08929	6.31848e-07	8.87885e-09	Cdkn2b
-0.712865	6.31848e-07	8.84926e-09	Elmod3
0.738203	6.33587e-07	8.95737e-09	Ptpn6
1.7677	6.33587e-07	8.97596e-09	Fam221a
-0.516072	6.33802e-07	9.01537e-09	Tmem106a
2.12662	6.35189e-07	9.07153e-09	Tmem121
1.74279	6.35513e-07	9.11261e-09	Cpne5
1.52138	6.88722e-07	9.91506e-09	Rnase1
-0.473374	7.02658e-07	1.0156e-08	Chchd10
-1.31857	7.21056e-07	1.04633e-08	Il18
-1.30223	7.30189e-07	1.06796e-08	Slc46a1
1.07334	7.30189e-07	1.06402e-08	Fyb
1.67242	7.43352e-07	1.09147e-08	Ppp1r14c
-0.391915	7.44342e-07	1.0972e-08	Fkbp4
1.48389	8.30559e-07	1.22905e-08	Insrr
-1.2857	8.32485e-07	1.23667e-08	Gstm1
-1.69725	9.07967e-07	1.35401e-08	Mylk3
0.973641	9.10293e-07	1.3627e-08	Dnah8
-0.557483	9.16151e-07	1.37672e-08	Mgat2
2.08491	9.58464e-07	1.4458e-08	Kcnj13
1.41635	9.80518e-07	1.4847e-08	Lilr4b
0.747678	1.00169e-06	1.52825e-08	Pde1b
-1.5151	1.00169e-06	1.52261e-08	Ces3a
1.2238	1.0344e-06	1.58409e-08	Pcyox1l
1.17427	1.04821e-06	1.61124e-08	Prox1
1.70713	1.05152e-06	1.62775e-08	Glipr2
1.49995	1.05152e-06	1.6284e-08	Col5a2
1.16212	1.06052e-06	1.64841e-08	Hpgds
-1.12488	1.07374e-06	1.68129e-08	Mettl7b
0.910959	1.07374e-06	1.67765e-08	Myo1b
1.17493	1.19836e-06	1.88734e-08	Skap1
1.73965	1.19836e-06	1.89017e-08	Smpx
-1.50366	1.23024e-06	1.94749e-08	Ifit3
1.57596	1.32827e-06	2.1103e-08	Gapt
1.72449	1.33644e-06	2.13094e-08	Atp2b2
-1.85535	1.36605e-06	2.20167e-08	Ces1e
-1.82415	1.36605e-06	2.18868e-08	Sult1c2
0.691274	1.36605e-06	2.19719e-08	Vcl
1.96414	1.39354e-06	2.25396e-08	Actg2
1.10839	1.45221e-06	2.35718e-08	Slc2a13
-1.85845	1.48218e-06	2.41433e-08	Acsl6
2.08555	1.48305e-06	2.43171e-08	Fer1l4
-0.788214	1.48305e-06	2.43277e-08	Pgrmc2
1.52072	1.62899e-06	2.6815e-08	Gpr183
-0.652358	1.76186e-06	2.91033e-08	Phyh
1.91128	1.76191e-06	2.92052e-08	Ces3b
1.01184	1.82157e-06	3.03106e-08	Plagl1
-2.17172	1.82157e-06	3.04031e-08	Ces1g
1.43355	1.83426e-06	3.08252e-08	Tspan1
1.88772	1.83426e-06	3.08122e-08	Spink4
1.56011	1.85537e-06	3.12864e-08	Mboat1
0.69324	1.86358e-06	3.15318e-08	Txndc16
2.16396	1.91595e-06	3.25278e-08	Ccr8
0.79783	1.96302e-06	3.34395e-08	Rasa4
1.33416	2.01673e-06	3.45621e-08	Stab2
1.18563	2.01673e-06	3.45857e-08	Emb
1.55695	2.01903e-06	3.47411e-08	Eln
1.2821	2.09763e-06	3.62137e-08	Pgap1
2.15528	2.16021e-06	3.7542e-08	Fut2
-1.67399	2.16021e-06	3.74288e-08	Akr1c13
-1.06059	2.26008e-06	3.94072e-08	Slc37a4
1.73358	2.29069e-06	4.00722e-08	Gm14548
1.57887	2.29733e-06	4.03202e-08	Fcna
2.00551	2.34771e-06	4.1339e-08	Trem2
0.907262	2.46957e-06	4.36265e-08	Il2rg
0.668093	2.48044e-06	4.39607e-08	Tmem2
-0.493281	2.5039e-06	4.45201e-08	Sar1b
0.877801	2.51136e-06	4.47968e-08	Arhgap4
1.37379	2.54694e-06	4.55776e-08	Col3a1
1.19838	2.66466e-06	4.7837e-08	Satb1
1.13804	2.81434e-06	5.06857e-08	Epb41l4a
-0.787828	2.86118e-06	5.16932e-08	H2-Q1
1.01403	2.88831e-06	5.2349e-08	Suox
2.12183	2.95539e-06	5.37343e-08	Actc1
-1.58777	3.0196e-06	5.5075e-08	Ces2g
0.664026	3.08659e-06	5.64999e-08	5730507C01Rik
1.93245	3.08659e-06	5.66509e-08	Zfp37
0.787682	3.25623e-06	5.99949e-08	Ripk3
0.837352	3.25623e-06	6.0138e-08	Dgkd
1.59487	3.27758e-06	6.07202e-08	Des
1.12075	3.49279e-06	6.49077e-08	Fam129a
1.09708	3.57255e-06	6.65946e-08	Capn9
1.29617	3.68962e-06	6.92003e-08	Capg
1.63078	3.68962e-06	6.9041e-08	Cnn1
1.09219	3.91377e-06	7.36286e-08	Lilrb4a
1.6599	3.94144e-06	7.44836e-08	Itga5
-0.933692	3.94144e-06	7.46013e-08	Cyb5r3
1.6483	4.03751e-06	7.66514e-08	Fam167a
-0.764068	4.09628e-06	7.80021e-08	Esrrg
2.07039	4.13113e-06	7.91396e-08	Drd3
1.4785	4.13113e-06	7.89783e-08	C1qtnf6
0.867982	4.17505e-06	8.02203e-08	Gas7
-0.693568	4.23556e-06	8.16259e-08	Minpp1
-0.457469	4.56699e-06	8.82751e-08	Dcakd
0.991547	4.58935e-06	8.89705e-08	Odf2l
1.30774	4.74261e-06	9.22137e-08	Col1a2
-1.61222	4.76107e-06	9.28456e-08	Acaa1b
1.36337	4.84779e-06	9.48147e-08	Aqp9
1.24426	4.91885e-06	9.64868e-08	Itga2b
1.03748	4.96478e-06	9.76725e-08	Cd34
-1.48465	5.08089e-06	1.00248e-07	Slc22a13
0.865661	5.41892e-06	1.07228e-07	Mical3
1.07009	5.7181e-06	1.13477e-07	A4galt
2.07697	5.79408e-06	1.15317e-07	Prdm13
-1.01898	5.81241e-06	1.16015e-07	Ap1s3
1.31812	6.03761e-06	1.20856e-07	Tspoap1
0.601887	6.30442e-06	1.26558e-07	Inpp4b
-0.63519	6.3099e-06	1.2703e-07	Abhd17a
-1.88755	6.74372e-06	1.36151e-07	Akr1c14
-0.9178	6.78961e-06	1.37467e-07	Gcat
-0.868148	6.96873e-06	1.41493e-07	Urah
1.85229	7.05164e-06	1.43581e-07	Sell
0.829243	7.07487e-06	1.4446e-07	Flt3
-1.53087	7.27478e-06	1.48959e-07	Lect2
0.927177	7.30022e-06	1.49898e-07	Gch1
-0.660452	7.69579e-06	1.58462e-07	Sgpp1
2.05187	7.78104e-06	1.60664e-07	Sprr2a3
-0.979203	8.03839e-06	1.66439e-07	Lgr5
0.834023	8.24817e-06	1.71255e-07	Pea15a
1.52853	8.49452e-06	1.76922e-07	Dnah6
2.005	8.49452e-06	1.77345e-07	Hoxc8
0.566017	8.64324e-06	1.80945e-07	Ttpal
1.65405	8.72902e-06	1.83242e-07	Ubd
-0.781715	8.89485e-06	1.87233e-07	Lgals3bp
-1.91744	8.97352e-06	1.89404e-07	Otop3
-0.959232	9.26177e-06	1.96019e-07	Nqo1
0.633346	9.27503e-06	1.96832e-07	Cfh
1.10624	9.62301e-06	2.04768e-07	Gsr
-1.39521	9.62378e-06	2.06419e-07	Rhobtb3
1.73281	9.62378e-06	2.05541e-07	Pi16
-1.98161	9.62378e-06	2.06441e-07	Fbp1
-0.470988	9.6309e-06	2.07146e-07	Mrpl37
1.68678	9.69657e-06	2.09114e-07	Apoh
1.02301	9.79222e-06	2.11739e-07	Arhgdib
1.59992	9.79479e-06	2.12356e-07	Alox15
1.42955	9.83343e-06	2.14322e-07	Slc1a4
0.490407	9.83343e-06	2.14059e-07	Tet2
0.850724	1.00139e-05	2.18831e-07	Adgre1
0.629621	1.00328e-05	2.19818e-07	Gmfg
-0.527485	1.07769e-05	2.36741e-07	Gphn
1.36188	1.08363e-05	2.38712e-07	Colca2
0.524286	1.08363e-05	2.39288e-07	Camk2d
1.72398	1.08409e-05	2.40012e-07	Plekhs1
1.89123	1.11769e-05	2.4809e-07	Clps
0.695166	1.13471e-05	2.52519e-07	Ccng2
0.747393	1.16008e-05	2.5883e-07	Fam102b
-1.52927	1.18961e-05	2.66102e-07	Serpina1b
-0.987559	1.19395e-05	2.67757e-07	Plscr4
1.1285	1.23085e-05	2.76738e-07	Hbb-bt
0.882077	1.27252e-05	2.86836e-07	Slk
1.86032	1.27815e-05	2.88839e-07	Padi4
1.61571	1.28532e-05	2.91196e-07	Cyp11a1
1.95631	1.29025e-05	2.93054e-07	Sprr2a2
1.01364	1.29917e-05	2.96571e-07	Celsr1
1.54722	1.29917e-05	2.96094e-07	Hsd11b1
-0.469363	1.31546e-05	3.01042e-07	Dlat
-1.63571	1.3295e-05	3.0502e-07	Gsta3
-1.01322	1.33768e-05	3.07662e-07	Rtp4
0.84331	1.3946e-05	3.21553e-07	Susd1
0.99377	1.41131e-05	3.27026e-07	Arl4c
-0.407575	1.41131e-05	3.26351e-07	Hspa9
-1.99251	1.41564e-05	3.29654e-07	Gm3776
0.826039	1.41564e-05	3.29605e-07	Sema4d
-1.15564	1.43761e-05	3.35593e-07	Slc23a2
0.764847	1.46846e-05	3.43636e-07	Inpp5j
-0.522731	1.46989e-05	3.44815e-07	Naxe
1.84419	1.46992e-05	3.45665e-07	Ces1c
1.30079	1.51627e-05	3.57434e-07	Il1rn
0.906176	1.53944e-05	3.64195e-07	Itpr3
-1.40382	1.53944e-05	3.64663e-07	Marc1
1.49288	1.5432e-05	3.66439e-07	Sulf1
0.968627	1.56956e-05	3.73597e-07	Gprc5a
1.56605	1.59723e-05	3.811e-07	Me1
-0.559619	1.63682e-05	3.91486e-07	Grhpr
-0.591419	1.70049e-05	4.07688e-07	Fam136a
1.26409	1.7199e-05	4.13894e-07	Slc1a1
1.8905	1.7199e-05	4.14316e-07	Pmm1
0.97066	1.73254e-05	4.18353e-07	Cd53
0.949293	1.78899e-05	4.3301e-07	Coro1a
-0.524056	1.83977e-05	4.49928e-07	Gfer
-0.52031	1.83977e-05	4.49861e-07	Cdca7
1.84475	1.83977e-05	4.50577e-07	Timp1
-1.00683	1.83977e-05	4.49117e-07	Dio1
-0.708072	1.83977e-05	4.5035e-07	Atpif1
1.29987	1.8771e-05	4.60796e-07	Adcy8
1.11559	1.8893e-05	4.64875e-07	Myrip
0.954849	1.98277e-05	4.89011e-07	Slc52a3
1.52513	2.0586e-05	5.08894e-07	Cd2
-0.864553	2.06594e-05	5.11892e-07	Ppa1
1.00019	2.06945e-05	5.15138e-07	Sh3kbp1
1.21303	2.06945e-05	5.14096e-07	Rasgef1b
1.58224	2.07208e-05	5.1698e-07	Lox
1.95692	2.08019e-05	5.20196e-07	A4gnt
1.09504	2.10452e-05	5.27487e-07	Dpysl3
-0.388505	2.13881e-05	5.37308e-07	Lonp1
1.22435	2.22329e-05	5.59808e-07	Fhl2
0.668353	2.25138e-05	5.68172e-07	Grk6
1.87882	2.2931e-05	5.80016e-07	Prss35
1.00645	2.34932e-05	5.95583e-07	Ephb3
-0.649095	2.40035e-05	6.09897e-07	Eci3
0.990274	2.41303e-05	6.14502e-07	Tmem181a
1.09206	2.43428e-05	6.21311e-07	Ptpn7
1.22307	2.45313e-05	6.2753e-07	Slco4a1
1.23249	2.45459e-05	6.29309e-07	Mzb1
1.94986	2.464e-05	6.33135e-07	Il6
-0.960105	2.54128e-05	6.54451e-07	Tkfc
-1.21247	2.58517e-05	6.67237e-07	Gm12250
1.50581	2.62409e-05	6.78788e-07	Gm15292
1.04948	2.63714e-05	6.83674e-07	Krt18
1.53598	2.64821e-05	6.88063e-07	Flnc
1.17877	2.70486e-05	7.04334e-07	Tgfbi
1.47587	2.78791e-05	7.30756e-07	Defa36
1.61461	2.78791e-05	7.27981e-07	Omd
1.29384	2.78791e-05	7.29759e-07	Pygl
1.57347	2.79703e-05	7.34751e-07	B3gnt5
-0.57178	2.80627e-05	7.40301e-07	Mical2
1.86375	2.80627e-05	7.40399e-07	Pcsk6
-0.46116	2.87165e-05	7.59296e-07	Dnajc19
0.566454	2.98559e-05	7.91133e-07	Gigyf2
1.52547	3.05752e-05	8.11949e-07	Calcb
1.43826	3.13001e-05	8.33919e-07	Ccr3
1.93173	3.13001e-05	8.34788e-07	C4bp
1.26951	3.16887e-05	8.4697e-07	Col6a5
-0.910365	3.23893e-05	8.67554e-07	Mlxipl
1.34397	3.24666e-05	8.71486e-07	Tagln
-0.430885	3.51028e-05	9.44263e-07	Adh5
0.983037	3.52336e-05	9.49802e-07	Abcg1
-1.30029	3.52664e-05	9.5271e-07	Odf3b
-0.501922	3.53622e-05	9.57324e-07	Plekha8
1.80342	3.60987e-05	9.79335e-07	Opcml
1.18969	3.63937e-05	9.89426e-07	Sparc
0.69705	3.64159e-05	9.92116e-07	Ctsl
0.637705	3.74508e-05	1.02246e-06	Krt7
-1.30207	3.78663e-05	1.03598e-06	Ifit1
1.1403	3.82857e-05	1.04965e-06	Chrm3
1.31222	3.86364e-05	1.06148e-06	Inhbb
-0.700193	3.89739e-05	1.07299e-06	Alad
1.4549	3.90259e-05	1.07665e-06	Il1rl1
-0.865621	3.93378e-05	1.08866e-06	Nadk2
-0.654468	3.93378e-05	1.09122e-06	As3mt
1.31767	3.93378e-05	1.09203e-06	Pla2g2f
0.987742	3.93711e-05	1.09521e-06	Ugt1a9
1.17916	3.96088e-05	1.10409e-06	Mgl2
-1.53363	4.01864e-05	1.1225e-06	Tmie
1.27476	4.04846e-05	1.13315e-06	Adamts2
0.549419	4.14834e-05	1.16349e-06	Slc5a9
1.89779	4.19875e-05	1.18244e-06	Cma1
0.642998	4.19875e-05	1.18022e-06	Tmem256
1.67686	4.2243e-05	1.19206e-06	Siglecg
0.920743	4.30884e-05	1.21954e-06	Pgm5
-0.41425	4.30884e-05	1.22086e-06	Dnajc4
1.37009	4.33804e-05	1.23162e-06	Tespa1
-1.31925	4.61088e-05	1.31173e-06	Gpr17
-0.425072	4.64787e-05	1.32492e-06	Vapa
0.666143	4.70845e-05	1.34488e-06	Tcaf2
1.34779	4.86188e-05	1.3915e-06	Marcksl1
1.48563	4.88817e-05	1.40183e-06	Nmur1
1.68864	4.97573e-05	1.44121e-06	Cpvl
0.878725	4.97573e-05	1.43952e-06	Mlph
-0.658199	4.97573e-05	1.43429e-06	Tmem65
-1.2055	4.97573e-05	1.44098e-06	Adh6a
1.12905	4.97573e-05	1.43724e-06	C6
1.56669	4.98599e-05	1.45276e-06	Nxpe2
1.4315	4.98599e-05	1.45034e-06	Cd37
1.23836	4.98599e-05	1.44997e-06	Ptgir
1.88527	4.98866e-05	1.4564e-06	Krt79
0.886675	4.99148e-05	1.46008e-06	Ncf2
0.793567	5.20352e-05	1.52509e-06	Parp8
1.03239	5.27822e-05	1.55001e-06	Il27ra
1.21292	5.36042e-05	1.5774e-06	Synm
-0.397917	5.36042e-05	1.5803e-06	Ccdc107
0.92607	5.557e-05	1.64144e-06	Mrc1
-0.741628	5.55792e-05	1.6449e-06	Agpat3
1.5302	5.56808e-05	1.6511e-06	Mcub
1.29131	5.66231e-05	1.68372e-06	Flrt3
0.727991	5.66231e-05	1.68554e-06	Fam83f
0.622368	5.78705e-05	1.72599e-06	E330009J07Rik
-0.85974	5.79097e-05	1.73049e-06	Ltbp2
-0.543812	5.79097e-05	1.7338e-06	Pparg
1.20101	6.01675e-05	1.80485e-06	Hpd
0.54252	6.06505e-05	1.82367e-06	Nedd9
-0.269158	6.06505e-05	1.8263e-06	Ywhae
1.77034	6.12188e-05	1.84692e-06	Nfe2
-0.36394	6.15218e-05	1.85959e-06	Ostc
-0.441791	6.37094e-05	1.92937e-06	Slc25a1
1.08451	6.45482e-05	1.95847e-06	Evi2b
0.891179	6.4706e-05	1.96697e-06	Rcan3
1.84022	6.55516e-05	2.0002e-06	Fgf15
0.817729	6.55516e-05	1.99688e-06	Fam46c
1.25433	6.59512e-05	2.01617e-06	Pdcd1lg2
0.836223	6.66414e-05	2.0411e-06	Rab27b
-0.774167	6.69577e-05	2.05462e-06	Sdr42e1
0.968248	6.76194e-05	2.07881e-06	Mylip
-0.817618	6.82504e-05	2.10212e-06	Akr1e1
-1.85184	6.88928e-05	2.12586e-06	Cyp2a12
0.99187	7.20243e-05	2.22662e-06	Hcn2
0.823403	7.49115e-05	2.32017e-06	Lat2
1.18946	7.49179e-05	2.32467e-06	Rnf157
-0.59349	7.63417e-05	2.37323e-06	Add3
1.26864	7.65848e-05	2.38517e-06	Cd83
-1.14543	7.74392e-05	2.41623e-06	Oas3
-0.701721	7.8388e-05	2.45033e-06	Dcun1d4
0.738125	7.98951e-05	2.50275e-06	Unc5cl
-0.364265	7.98951e-05	2.50831e-06	Gata4
-1.0283	7.98951e-05	2.51118e-06	Pfkfb3
-1.14889	8.03906e-05	2.53137e-06	Fgf7
-0.390537	8.04505e-05	2.53787e-06	Ndufa12
0.624247	8.06749e-05	2.54958e-06	Dpep1
1.28688	8.13666e-05	2.5761e-06	Btk
0.636257	8.15092e-05	2.58529e-06	Lcp2
-1.39707	8.33332e-05	2.64793e-06	Sfrp5
-0.3397	8.43798e-05	2.68602e-06	Mdh2
1.00717	8.44589e-05	2.69338e-06	Gata2
-0.800054	8.57583e-05	2.73974e-06	Cldn2
1.83478	8.60884e-05	2.75522e-06	Mrgpra9
1.4576	8.71343e-05	2.79369e-06	Gm4952
0.95902	8.77119e-05	2.81725e-06	Pdgfc
1.11446	8.78765e-05	2.82757e-06	Fscn1
1.41645	8.81218e-05	2.84052e-06	Xlr4a
0.457424	8.8634e-05	2.86211e-06	Smad5
0.535447	9.05928e-05	2.93308e-06	Camk1d
-1.47182	9.05928e-05	2.93576e-06	Kcnu1
-0.551276	9.06311e-05	2.9422e-06	Acot13
0.97836	9.20283e-05	2.99283e-06	Ly6d
0.897968	9.31848e-05	3.03579e-06	Fstl1
0.698074	9.42278e-05	3.07517e-06	St3gal2
-0.409435	9.77715e-05	3.19643e-06	Pnpo
-1.17081	9.87643e-05	3.23455e-06	Akr1c12
0.986647	9.92196e-05	3.25516e-06	Ppp2r3a
1.45014	9.95097e-05	3.27038e-06	Tmem26
1.77391	0.00010191	3.35512e-06	Spta1
1.17864	0.00010338	3.40944e-06	Large1
-0.452611	0.000105483	3.48483e-06	Nmi
1.20164	0.000107025	3.54192e-06	Mmp17
1.43238	0.000107654	3.56891e-06	9130008F23Rik
-0.734064	0.000109848	3.64794e-06	Ugdh
1.44316	0.000110651	3.68095e-06	Aif1l
0.836131	0.000112366	3.74446e-06	Adgrg3
0.825464	0.000113983	3.80487e-06	Sidt1
-0.341192	0.00011427	3.82103e-06	Epn1
1.1694	0.000115819	3.87946e-06	Bcl6
-0.407232	0.000116793	3.91878e-06	Gosr2
-1.1032	0.000121378	4.07957e-06	Crym
1.76397	0.000122083	4.11028e-06	Defb1
1.44332	0.000122243	4.12266e-06	Slamf6
0.705628	0.000122525	4.13923e-06	Pgm2l1
1.09975	0.000122747	4.15375e-06	Trpv2
-0.474671	0.000124945	4.2353e-06	Mrpl52
1.7051	0.000125913	4.27533e-06	Hs6st2
0.883547	0.000126479	4.3018e-06	Inpp5a
-1.11804	0.000128665	4.38355e-06	Slc8a3
0.860506	0.000129102	4.40583e-06	Kcnab2
1.03616	0.000129225	4.41746e-06	Pacsin1
0.626808	0.000131135	4.49027e-06	Plekhg5
1.01576	0.00013118	4.49933e-06	Smox
-1.36644	0.000131823	4.52894e-06	Gstm6
1.77288	0.000134831	4.64002e-06	Izumo1r
0.870405	0.00013895	4.78973e-06	Tpsg1
1.79056	0.000141808	4.91264e-06	Abca13
1.10466	0.000141808	4.90674e-06	Dnajc6
1.32883	0.000141808	4.90459e-06	Tnfsf13b
-1.01424	0.000142047	4.92907e-06	Slc16a6
1.03449	0.000143229	4.97831e-06	Cd28
1.29371	0.000143478	4.99518e-06	Mmp15
1.291	0.000147239	5.13459e-06	Clec4a3
-0.4837	0.000147987	5.16915e-06	Auts2
-0.57748	0.000149047	5.2147e-06	Col6a4
-0.997855	0.000150399	5.27929e-06	Cbr1
-0.867005	0.000150399	5.27633e-06	Fitm2
-0.441792	0.000151792	5.33687e-06	Rex1bd
0.91038	0.000152322	5.37124e-06	Vim
-1.25365	0.000152322	5.373e-06	Klf15
-0.481764	0.000160661	5.67636e-06	Mpnd
-1.23009	0.000164432	5.81901e-06	Igtp
0.527825	0.000164954	5.84697e-06	Arhgef3
1.76426	0.000166556	5.9133e-06	Retnla
1.77424	0.000166931	5.93618e-06	Tarm1
0.793339	0.00016961	6.04758e-06	Laptm5
-1.02999	0.00016961	6.05091e-06	Chml
-0.911309	0.000170543	6.09397e-06	Vwce
-0.525071	0.000170907	6.11677e-06	Hccs
1.26921	0.00017325	6.21056e-06	Adamts12
-0.480155	0.000174284	6.25765e-06	Mrps15
0.688682	0.000175089	6.29659e-06	Gk
-0.308913	0.000178179	6.42814e-06	Cox6a1
-0.629272	0.000178179	6.42083e-06	Smad6
1.22684	0.00017943	6.48356e-06	Grem1
0.91055	0.000179901	6.5109e-06	Cfp
0.527257	0.000180186	6.53154e-06	Tnfrsf1b
1.40248	0.000182764	6.63547e-06	Hspb1
1.51108	0.00018459	6.71236e-06	D930020B18Rik
0.60964	0.000196045	7.14016e-06	Elmo2
-0.943407	0.000197369	7.19969e-06	Slc4a7
1.09461	0.000200351	7.31998e-06	Itln1
-1.07227	0.000204189	7.47191e-06	Nmnat3
0.839095	0.000204843	7.50758e-06	Wdfy4
1.14645	0.00020498	7.53397e-06	Stac2
1.65141	0.00020498	7.53611e-06	Nt5e
1.75535	0.000205577	7.56984e-06	Cpxm1
0.879998	0.000206678	7.62224e-06	Inf2
0.651664	0.000206875	7.64137e-06	Akap13
0.837054	0.000208155	7.7006e-06	Fermt3
1.16878	0.000209447	7.7604e-06	Map1a
-0.741773	0.00021179	7.85939e-06	Ephx2
-1.08503	0.000212251	7.88867e-06	Pnpla1
-0.919513	0.000213064	7.93108e-06	Slc14a1
1.14859	0.000213584	7.9627e-06	Spdef
-0.641276	0.000214496	8.00901e-06	Arhgap10
0.985555	0.000215329	8.05246e-06	Lpcat4
0.423283	0.000217646	8.18905e-06	Tmc6
-0.302432	0.000217646	8.15725e-06	Actn4
0.827925	0.000217646	8.18606e-06	Rftn1
-1.40488	0.000217646	8.1861e-06	Rab30
-0.691101	0.000219024	8.25346e-06	Tstd1
-0.563674	0.000219456	8.2823e-06	Aldh5a1
1.10995	0.000219813	8.30838e-06	Chic1
-0.3494	0.000219887	8.3238e-06	Usmg5
1.7298	0.000220878	8.37398e-06	Duoxa1
1.2495	0.000220944	8.38915e-06	Pde7a
0.892235	0.000221781	8.43365e-06	Ethe1
-0.525488	0.000221925	8.45188e-06	Scoc
-1.21006	0.000222327	8.47991e-06	Gstm4
1.0711	0.000223966	8.55529e-06	S100a6
0.730412	0.000224717	8.64842e-06	Arhgef6
1.74105	0.000224717	8.6291e-06	Saa3
-1.74441	0.000224717	8.62299e-06	Gsta1
1.74163	0.000224717	8.64315e-06	Lgals7
1.28032	0.000224717	8.62015e-06	Clec11a
1.45482	0.000226123	8.7155e-06	Lilra6
-1.58412	0.000229209	8.8476e-06	Rasd1
-0.311878	0.000230169	8.89785e-06	Phb
-1.05583	0.000241761	9.35984e-06	Slc4a5
-0.558762	0.000246668	9.56394e-06	Mgme1
-0.440846	0.00024894	9.66747e-06	Zfyve9
1.03115	0.00024894	9.68061e-06	Il2ra
-0.722261	0.000249233	9.71149e-06	Abcd1
0.406183	0.000249233	9.72059e-06	Fam49b
1.46371	0.000249576	9.74826e-06	Cxcr4
0.938309	0.000250026	9.78018e-06	Myo1g
-0.318095	0.000255574	1.00119e-05	Spr
0.701994	0.000257967	1.01352e-05	Fam3c
-0.389525	0.000257967	1.0121e-05	Calm3
0.554367	0.000258756	1.0181e-05	Orai2
-1.3512	0.000259608	1.02295e-05	Rbp7
-0.791219	0.000259933	1.02572e-05	Adtrp
0.983205	0.000262819	1.03861e-05	Vwf
1.72221	0.000266507	1.05472e-05	Il5
-0.508494	0.000269748	1.06909e-05	Nomo1
0.931191	0.000270711	1.07446e-05	Fam174b
0.871168	0.000272792	1.08428e-05	Ncf4
-1.34768	0.000276169	1.09929e-05	Acot12
0.752511	0.000277849	1.10757e-05	Clec7a
1.30771	0.000278206	1.11059e-05	Gna15
0.879182	0.000283482	1.13328e-05	Itgb7
-0.485115	0.000283674	1.13567e-05	Sphk2
0.84844	0.000284237	1.14118e-05	Ncf1
0.415594	0.000284237	1.13993e-05	Ms4a8a
1.18639	0.000284905	1.1455e-05	Bend5
1.57581	0.000288668	1.16229e-05	Edn1
1.19721	0.00028986	1.17041e-05	B430306N03Rik
0.864688	0.00028986	1.17019e-05	Napsa
1.55165	0.000297476	1.20468e-05	Gpnmb
-0.486564	0.000297476	1.20628e-05	Got2
-0.614303	0.000297476	1.20487e-05	Gpx4
-0.541154	0.000297648	1.20869e-05	Plekhg6
-0.48286	0.000300963	1.22388e-05	Ppp2r5c
0.666214	0.000303905	1.23758e-05	Hyal1
1.11151	0.000305881	1.24738e-05	Tpm2
-1.7003	0.00030659	1.25203e-05	Gif
-1.55073	0.000307719	1.25841e-05	Ces2h
0.771055	0.000311223	1.27452e-05	Capn5
0.846836	0.000313207	1.28445e-05	Synj2
-1.05095	0.00031584	1.29706e-05	Serpina1c
0.738159	0.000316069	1.30162e-05	Adam19
-0.896505	0.000316069	1.30034e-05	Trim30a
-0.686263	0.000319965	1.3195e-05	Cers4
-1.66188	0.000320144	1.32207e-05	Gstm3
1.59279	0.000322028	1.3317e-05	Ly6g6e
-0.996452	0.000332185	1.37561e-05	Tmem86b
1.48226	0.000333127	1.38142e-05	Grp
0.708922	0.000333626	1.38732e-05	C2
-0.505542	0.000333626	1.38559e-05	Ehd1
1.70275	0.000337386	1.40489e-05	AI593442
-1.27567	0.000338551	1.41559e-05	Dnah2
0.727976	0.000338551	1.41539e-05	Pla2g4a
1.41938	0.000338551	1.41495e-05	Gfra4
-0.623186	0.000338551	1.4175e-05	Ugt1a7c
-0.838344	0.000341206	1.43058e-05	Bri3bp
-0.44071	0.000341892	1.43542e-05	Erf
1.04436	0.0003433	1.4433e-05	Lpxn
-0.790228	0.000346839	1.46016e-05	Kyat3
1.35975	0.000357036	1.50514e-05	Optc
0.960312	0.000359453	1.51739e-05	Nupr1
0.755362	0.000362939	1.53419e-05	Samd14
1.23821	0.000369603	1.56448e-05	Slc16a12
0.699561	0.000374487	1.5873e-05	Sh3glb2
0.807737	0.000374914	1.59126e-05	Acsl4
-0.767022	0.00037954	1.61496e-05	Micalcl
-1.6577	0.00037954	1.61525e-05	Gm3259
1.44748	0.000385202	1.64155e-05	Rgs18
0.843254	0.000393867	1.683e-05	Prkcq
1.09798	0.000393867	1.68185e-05	Cracr2a
-1.00316	0.000394035	1.68598e-05	Gstm7
0.848156	0.000395947	1.69643e-05	Plekhg1
-0.299855	0.000399031	1.71193e-05	Ndufc2
-0.846866	0.00040168	1.7256e-05	Lrrc8b
-0.279337	0.000403469	1.7356e-05	Rps6ka1
1.15124	0.000403558	1.73829e-05	Psg16
0.518475	0.000408157	1.76045e-05	Osbpl8
0.743001	0.000408437	1.764e-05	Unc13d
-0.472086	0.000409193	1.76961e-05	Lpar1
0.74769	0.000414572	1.79525e-05	Tirap
1.68048	0.000419478	1.8189e-05	Fcrlb
1.43938	0.000419844	1.8229e-05	Ccl17
1.0935	0.000427234	1.85988e-05	Csrp1
1.32807	0.000427234	1.85934e-05	Gsn
1.04618	0.00043149	1.88584e-05	Lum
-1.0724	0.00043149	1.8854e-05	Cd209b
0.664397	0.00043149	1.88193e-05	Ptprc
0.789499	0.000439291	1.92245e-05	Cd44
1.49213	0.000440614	1.93077e-05	Thbs4
0.861922	0.000442055	1.93961e-05	Wdfy2
1.20389	0.000447053	1.96411e-05	Foxo6
1.6677	0.000448529	1.97317e-05	Tpsb2
1.0126	0.0004518	1.99015e-05	Cadm4
1.15197	0.000453713	2.00118e-05	Bcl2a1a
-1.05987	0.000456031	2.01402e-05	Ddx60
0.760356	0.000456223	2.01872e-05	Dgka
-0.846443	0.000456223	2.02196e-05	Snurf
1.29581	0.000456223	2.02272e-05	Gadd45g
-1.511	0.00046297	2.05528e-05	Nek5
-1.66288	0.000463348	2.05962e-05	Nat8f2
-0.529914	0.000463378	2.06773e-05	Vamp7
1.01739	0.000463378	2.06708e-05	Tnc
1.2192	0.000463378	2.06639e-05	Batf
-0.286774	0.000466614	2.08484e-05	Nmt1
0.528427	0.000474461	2.12263e-05	Igsf9
-0.714465	0.000474986	2.1277e-05	Gramd3
1.54067	0.00048628	2.18108e-05	Rsad1
-0.485656	0.000491477	2.20721e-05	Hmgn5
0.521816	0.000493162	2.2176e-05	Pgd
0.748436	0.000494584	2.22683e-05	Selplg
-0.735056	0.000496995	2.24054e-05	Kcnk3
-0.92412	0.000501392	2.26324e-05	Sp5
1.06924	0.000505089	2.28282e-05	Slc17a9
0.756079	0.000513974	2.32996e-05	Fgd3
-0.421088	0.000513974	2.33182e-05	Pank1
-0.508524	0.000513974	2.32864e-05	Tmem230
0.744008	0.000518128	2.35364e-05	Tmem173
-0.438448	0.000521422	2.37159e-05	Smpd2
1.27863	0.000528621	2.40823e-05	Bmp2
0.779095	0.000528621	2.41647e-05	Thbs2
1.14856	0.000528621	2.41474e-05	Tm6sf1
0.322518	0.000528621	2.41272e-05	Zbtb18
0.625876	0.000530974	2.43636e-05	Galnt12
0.831825	0.000530974	2.43615e-05	Matn2
0.779942	0.000530974	2.43261e-05	Prkcb
0.867968	0.000540775	2.48443e-05	Trib2
1.53203	0.000541707	2.49182e-05	Myh7
0.911531	0.000543603	2.50366e-05	Flna
0.997079	0.00054543	2.5152e-05	Klk8
-0.395679	0.000546041	2.52189e-05	Fkbp2
-0.918959	0.000546041	2.52428e-05	Ttyh1
0.406296	0.000546985	2.53196e-05	Map4k4
-0.423546	0.000546985	2.53492e-05	Pole3
-1.06508	0.000549132	2.54802e-05	Abhd6
0.483278	0.000551939	2.56421e-05	Epb41
-0.902891	0.000554146	2.57824e-05	Fam189a2
0.734802	0.000554146	2.58336e-05	Ceacam1
0.859237	0.000554146	2.584e-05	Bcl2a1b
0.590982	0.000556933	2.60019e-05	Ccdc88b
-1.33458	0.000557873	2.60778e-05	Hoga1
-0.356186	0.000558133	2.6122e-05	Jmjd8
1.28098	0.000560909	2.6284e-05	Fam124a
0.566958	0.000584572	2.74264e-05	Slc25a12
0.792411	0.000585922	2.75234e-05	Nav2
-0.246551	0.000588155	2.7662e-05	Atp5g1
-0.298373	0.000589339	2.77515e-05	G3bp2
1.19285	0.000591577	2.78908e-05	Cd40
1.17095	0.000597287	2.81943e-05	Hmox1
0.824798	0.000599324	2.83248e-05	Trak2
0.807859	0.00060667	2.87068e-05	Atoh1
-0.675227	0.000607014	2.87579e-05	Glod5
0.864313	0.000611023	2.89828e-05	Runx1
0.63355	0.000612326	2.90798e-05	Fam49a
0.789943	0.000615394	2.92608e-05	Cacna1c
0.56217	0.000615619	2.93068e-05	Cdyl
-0.388071	0.000617123	2.94138e-05	Park7
0.784206	0.000618683	2.95236e-05	Boc
-0.74119	0.000621934	2.97501e-05	1600014C10Rik
1.11667	0.000621934	2.97493e-05	Ccdc28b
1.62694	0.00062204	2.97908e-05	Il13ra2
0.680187	0.000622425	2.9845e-05	Ankrd50
1.23695	0.000624473	2.9979e-05	Mmp25
0.790786	0.000624638	3.00857e-05	Itgal
0.5913	0.000624638	3.00944e-05	Sec11c
1.0074	0.000624638	3.00229e-05	Tmsb4x
-1.06517	0.000627236	3.02556e-05	Slc25a13
-0.470632	0.000633931	3.06148e-05	Gorasp1
1.10252	0.00063536	3.07203e-05	Col6a2
1.63049	0.000637871	3.08783e-05	Defa25
1.10706	0.000648656	3.14376e-05	Pkhd1l1
1.19476	0.000652013	3.17125e-05	Sgk2
1.5038	0.000652013	3.17014e-05	AB124611
-1.19894	0.000652013	3.17051e-05	Fam13a
1.08097	0.000660843	3.21799e-05	B4galt1
0.544762	0.000664774	3.24094e-05	Nsmf
0.753199	0.000666986	3.25555e-05	Emp3
-0.506552	0.000677152	3.30905e-05	Ppox
0.957233	0.000677749	3.31586e-05	Rep15
1.01029	0.00068074	3.3344e-05	Rcn3
-0.444703	0.000685809	3.36316e-05	Prkag2
0.725128	0.000704104	3.45691e-05	Was
-0.410267	0.000710168	3.49076e-05	Dgcr6
-0.628496	0.000711577	3.50177e-05	Lonp2
0.881949	0.000722439	3.55936e-05	1810011H11Rik
0.487415	0.000731072	3.60609e-05	Nadk
1.02918	0.000731906	3.61461e-05	Ckap4
-0.449709	0.000731906	3.6186e-05	2010300C02Rik
1.37213	0.000737141	3.64871e-05	Gsdma2
-0.65003	0.000739966	3.66694e-05	Gstz1
-0.747973	0.000740955	3.67609e-05	Rtn4rl1
0.83244	0.000744117	3.69605e-05	Cysltr1
-0.43681	0.000747167	3.71548e-05	Dap
0.95989	0.00075222	3.74742e-05	Dok2
1.61231	0.00075222	3.74923e-05	Cd209e
1.17505	0.000765316	3.8189e-05	Nrip3
-0.49904	0.00076582	3.82893e-05	Slc51b
0.912662	0.00076582	3.8302e-05	Slc44a4
-0.618841	0.000767494	3.84297e-05	Rhou
0.962439	0.000768051	3.85017e-05	Spn
0.506622	0.000769659	3.86264e-05	Tbc1d8
-0.227069	0.000781073	3.92487e-05	Kdelr2
0.898599	0.000781073	3.93303e-05	Myh11
0.589317	0.000781073	3.93336e-05	Pnpla7
0.403601	0.000785246	3.95888e-05	Nbeal2
0.665524	0.000786768	3.97271e-05	Wipi1
-0.648472	0.000786768	3.97558e-05	Lypd8
-0.83358	0.000788097	3.98682e-05	Sesn1
0.976603	0.000795797	4.03276e-05	Col6a1
0.882237	0.000795797	4.0349e-05	Rexo2
1.25565	0.000807911	4.10095e-05	Slc2a6
-0.387136	0.000813596	4.13447e-05	Akt1s1
-0.79522	0.00081817	4.16241e-05	Prdm16
-0.506332	0.000820196	4.17742e-05	Slc39a4
0.81183	0.000820562	4.1887e-05	Rab15
-0.85614	0.000820562	4.18439e-05	Insm1
-0.77041	0.000828973	4.2391e-05	Ms4a18
0.397949	0.000828973	4.24115e-05	Slc29a3
1.5382	0.000840497	4.30492e-05	Il13
0.689125	0.000859396	4.4111e-05	Lcp1
-1.15764	0.000859396	4.41158e-05	Ifit3b
1.11716	0.000860462	4.42199e-05	Slc2a1
0.415153	0.000864002	4.44514e-05	Trio
-0.39465	0.000864547	4.4529e-05	Tomm6
0.8065	0.000867496	4.47306e-05	Gatm
-1.49931	0.000885086	4.57091e-05	Hsd17b13
0.296697	0.000885086	4.57392e-05	Herc4
0.514464	0.00089	4.60441e-05	D430042O09Rik
1.23201	0.000890921	4.61429e-05	Lamc2
0.807512	0.000894688	4.63893e-05	Slc25a4
-1.12801	0.000898904	4.66595e-05	Tymp
0.585892	0.000909896	4.72822e-05	Pik3cd
-0.6586	0.000910409	4.73611e-05	Bpnt1
0.385369	0.000910425	4.74142e-05	Rap2a
-0.384908	0.00091328	4.76153e-05	Idh3g
0.638825	0.000917316	4.78783e-05	Skap2
-0.374912	0.000917931	4.7963e-05	Sec31a
-0.404384	0.000932423	4.87737e-05	Mrpl27
0.875908	0.000942936	4.93777e-05	Ttc39a
0.420975	0.000944733	4.9526e-05	Agps
1.54009	0.000953721	5.00519e-05	Serpina3i
0.764004	0.000961235	5.05014e-05	Lrrfip1
1.04836	0.000972509	5.11495e-05	Ggh
0.904348	0.00097977	5.15876e-05	Ikzf1
-0.496983	0.000982485	5.18432e-05	Cgref1
-0.691329	0.000982485	5.17877e-05	Gstp2
1.04371	0.000983258	5.19404e-05	Lca5
1.58156	0.000993091	5.25168e-05	Sprr2a1
0.712782	0.00099773	5.28193e-05	Mctp1
-0.899068	0.000998535	5.29192e-05	Ralgps1
0.846162	0.00100572	5.33577e-05	Hcn3
-0.345074	0.00100664	5.3464e-05	Tmem160
0.796477	0.00100916	5.37136e-05	Dock2
0.648048	0.00100916	5.36669e-05	Prss32
-0.310094	0.0010231	5.45144e-05	Dek
0.825176	0.00103141	5.50164e-05	Padi2
-0.433313	0.00103302	5.51614e-05	Epsti1
0.585388	0.00103617	5.53894e-05	Plxnd1
-0.291188	0.00104211	5.57664e-05	Uqcrc1
-0.2996	0.00105117	5.63252e-05	Cops7a
0.773981	0.00105117	5.63718e-05	Slc36a4
-0.216521	0.001059	5.69135e-05	Slc38a10
1.07637	0.001059	5.69029e-05	Col5a3
0.864916	0.00105933	5.70524e-05	Eef2k
0.701531	0.00105933	5.7008e-05	Socs2
0.840292	0.00106074	5.71896e-05	Fxyd6
1.19543	0.00106083	5.72549e-05	Cabp1
-0.443203	0.00106223	5.73916e-05	Kdf1
0.886694	0.00107	5.78724e-05	Cyp7b1
0.921962	0.00107352	5.81279e-05	Dok3
1.30394	0.00107352	5.8186e-05	Ackr2
0.868525	0.00107929	5.85609e-05	Col4a1
-0.307307	0.00109033	5.92223e-05	Nectin2
1.56823	0.00110791	6.02922e-05	Erich5
-0.597417	0.00110791	6.03043e-05	Lad1
0.918707	0.00111764	6.08983e-05	Ldlrad4
1.07777	0.00111992	6.1215e-05	Fbxl21
-1.05681	0.00111992	6.12118e-05	Gng3
-0.523333	0.00111992	6.1148e-05	Smim24
-0.464713	0.0011205	6.13113e-05	Srr
1.24769	0.00113582	6.22143e-05	Ppp1r3b
0.676054	0.00114282	6.26633e-05	Arhgap9
-0.98397	0.00114689	6.30181e-05	Plscr2
0.524433	0.00114689	6.29964e-05	Chn2
0.704089	0.00114733	6.31082e-05	Miga2
-0.495096	0.00114744	6.31801e-05	Mmd
1.45995	0.0011485	6.33041e-05	Defa34
0.65098	0.00115137	6.35283e-05	Dhx32
-0.254076	0.00115196	6.3627e-05	Mlf2
1.04542	0.00115364	6.37863e-05	Defa24
-0.660382	0.00115793	6.40897e-05	Nipsnap1
-0.683846	0.00116163	6.44278e-05	Skp2
0.457337	0.00116163	6.44258e-05	Map4
0.553878	0.00116172	6.44995e-05	Adam10
-0.432344	0.00116569	6.47868e-05	BC017158
0.85284	0.00116828	6.50647e-05	G6pdx
0.848313	0.00116828	6.50363e-05	Bhlha15
-0.34685	0.00116975	6.52133e-05	Trap1
1.5632	0.00117381	6.5507e-05	Cpz
0.91733	0.00118046	6.59461e-05	Fhl1
1.27439	0.00118968	6.65294e-05	Apcdd1
0.96061	0.00119377	6.68263e-05	Creb3l1
1.47964	0.00119551	6.69925e-05	Tmem116
0.371099	0.00119722	6.71568e-05	Cblb
-0.574116	0.00120236	6.75281e-05	Akr7a5
-0.669538	0.00120236	6.76519e-05	Tfg
-0.525007	0.00120236	6.76066e-05	Galk1
-1.56133	0.00121193	6.82604e-05	Tas1r2
-0.677653	0.00121675	6.86015e-05	Wfs1
-0.398242	0.00122429	6.90965e-05	Carnmt1
1.02275	0.00123411	6.97528e-05	Vcan
-0.26839	0.00123411	6.97923e-05	Slc25a3
0.929901	0.00124018	7.02068e-05	Col5a1
0.443699	0.00125222	7.09602e-05	Ypel5
-0.533726	0.00126121	7.15423e-05	Slc16a13
-0.834488	0.00126438	7.17946e-05	Oat
1.10862	0.00127044	7.22115e-05	Hspb6
1.22301	0.00127354	7.25299e-05	Klhl6
0.679432	0.00127354	7.25336e-05	Ets1
-0.39315	0.00127366	7.26136e-05	Pfdn1
-0.791416	0.00127404	7.27086e-05	Hmga2
0.418824	0.00127658	7.29267e-05	Sdf2
-0.513913	0.00127679	7.30118e-05	Stau2
0.646059	0.00127812	7.31612e-05	Phf21b
0.428637	0.00129251	7.40587e-05	Cables2
0.719755	0.00129362	7.41969e-05	Ptprn2
0.414409	0.00129843	7.45471e-05	Gabbr1
0.968811	0.00130985	7.5278e-05	Fam83e
0.904538	0.00131157	7.54519e-05	Myadm
-1.10626	0.00131395	7.56894e-05	Pbx4
-1.067	0.00131395	7.57395e-05	Herc6
0.762433	0.00131702	7.59923e-05	Arhgap25
0.550674	0.0013191	7.61879e-05	Psd4
1.45863	0.00132803	7.67798e-05	Gata1
0.909554	0.00132826	7.6869e-05	Fkbp10
0.812225	0.00133046	7.70729e-05	Smim3
-0.754176	0.00133106	7.7208e-05	Gstk1
-0.358046	0.00133106	7.72603e-05	Jpt2
0.948672	0.00134499	7.8146e-05	Nfasc
0.655653	0.00135495	7.88026e-05	Acot7
-0.542907	0.0013684	7.97877e-05	Acsf3
0.888469	0.0013684	7.96742e-05	Hk1
0.745142	0.0013684	7.98983e-05	Dusp3
-0.474616	0.0013684	7.98496e-05	Slc12a9
-0.35799	0.0013694	8.00356e-05	Bcar1
1.0826	0.0013697	8.01315e-05	Lgals1
-0.731026	0.00137032	8.02466e-05	Aldh6a1
1.16769	0.00137161	8.04005e-05	Cldn4
1.54276	0.00138287	8.11398e-05	Adm2
0.778534	0.00138554	8.13761e-05	Pglyrp1
0.781558	0.00138612	8.14899e-05	Arid5a
-0.527295	0.00139476	8.20776e-05	Ube2e3
-0.463633	0.00140049	8.2495e-05	Pmf1
1.54	0.00140071	8.25887e-05	Ccl1
0.938938	0.00140224	8.27594e-05	Cald1
1.11305	0.00140287	8.2957e-05	Pla2g5
-0.531471	0.00140287	8.28991e-05	Ahcyl1
-0.263727	0.00140442	8.32907e-05	Mtfr1l
1.53828	0.00140442	8.3248e-05	Arg1
-1.48934	0.00140442	8.32313e-05	Tex12
0.894555	0.00141479	8.39866e-05	Kmo
0.809094	0.00141539	8.41035e-05	Serpine2
-0.642543	0.00141543	8.41871e-05	Zswim5
-0.949874	0.00142164	8.47196e-05	Ugt2b34
1.32127	0.00142164	8.46474e-05	Adm
0.462395	0.00142838	8.52031e-05	Vopp1
-0.306351	0.00143549	8.57093e-05	Stau1
0.788602	0.0014463	8.64378e-05	Fam117b
1.00444	0.00146107	8.74883e-05	Paqr8
-0.706783	0.00146107	8.74285e-05	Hic2
-0.328476	0.00146294	8.76841e-05	Plekha1
-0.258598	0.00147935	8.87524e-05	Tm9sf4
1.32604	0.00147937	8.88388e-05	Dbh
1.05553	0.00148504	8.92642e-05	Defa23
0.426284	0.00148875	8.95841e-05	Afdn
-0.576464	0.00148875	8.96581e-05	Gpcpd1
0.673488	0.00149596	9.01781e-05	Gypc
-0.790654	0.0014972	9.03387e-05	Slc25a45
-0.433367	0.00150272	9.07581e-05	Lactb2
0.930937	0.00150549	9.10117e-05	Alpk1
1.51136	0.00153114	9.26502e-05	F7
-0.342455	0.001532	9.27897e-05	Drg2
0.673617	0.00153692	9.31758e-05	Fxyd5
0.470797	0.00158592	9.62376e-05	Uhrf1bp1l
1.21085	0.00159654	9.69737e-05	Kcnj2
-0.425399	0.00159763	9.71773e-05	Ifi27
1.00901	0.00159763	9.72233e-05	Serpina3g
-0.370073	0.00160332	9.76613e-05	Tma7
0.573054	0.00160538	9.7971e-05	1110059E24Rik
0.857378	0.00160538	9.79339e-05	Ly9
0.845914	0.00160752	9.82072e-05	Rasal3
0.671344	0.00160752	9.82859e-05	Creb3l4
-0.505248	0.00160894	9.84653e-05	Acbd4
0.566323	0.00161903	9.91754e-05	Tspan15
1.48551	0.00165509	0.000101479	Ano1
-0.704619	0.00165759	0.000101918	Ccnd2
-0.56577	0.00165759	0.000101746	Cdip1
0.500443	0.00165759	0.000101824	Pkd1
0.413052	0.00165795	0.000102035	Eif4g3
1.5079	0.00166193	0.000102651	Socs1
0.678206	0.00166193	0.000102661	Esyt1
0.892709	0.00166193	0.0001025	Myo1c
0.381755	0.00166193	0.000102524	Tmco3
1.18161	0.00167624	0.000103642	Hebp2
1.26905	0.00168398	0.000104265	Hspb7
-0.783811	0.00168398	0.000104313	Ppfia3
0.52594	0.00169645	0.000105183	C1s1
0.433671	0.00172342	0.000106954	Pld2
0.885213	0.00173587	0.000107826	Tuba1a
0.563311	0.00174261	0.000108345	Slc4a2
1.33864	0.00175528	0.000109396	Fzd9
0.955449	0.00175528	0.000109435	Hoxb8
1.0331	0.00175528	0.000109265	Defa17
-0.941126	0.00175616	0.00010959	Isg15
0.430289	0.001757	0.000109743	Tgfa
1.42982	0.00176038	0.000110257	Shisa3
0.622302	0.00176038	0.000110255	Arhgap30
1.41973	0.00176038	0.000110217	Nlrp10
-0.279396	0.00177776	0.000111447	Zc3h18
-0.629339	0.00178803	0.000112194	Gcg
-1.10258	0.00178884	0.000112348	Opn3
0.387814	0.00178923	0.000112474	Mob3a
1.06061	0.00180917	0.000113832	Slc2a10
0.885134	0.0018112	0.000114125	Cxcr6
1.50386	0.0018112	0.000114271	Casq1
-0.762799	0.0018112	0.000114234	Acadl
0.546438	0.00181267	0.000114468	Kctd11
-0.26781	0.00181297	0.000114672	Nr2f6
1.13319	0.00181297	0.000114695	Nts
1.10466	0.00181437	0.000114887	Slc4a11
-0.606061	0.00181792	0.000115217	Eci1
1.10736	0.00182186	0.000115571	Pou2af1
0.820331	0.00182692	0.000115997	Vcam1
0.791461	0.00184939	0.000117529	Gga2
0.488549	0.00184951	0.000117643	Nin
-0.540581	0.00185556	0.000118135	Shpk
-1.49525	0.00186164	0.000118628	Ugt2b36
0.873083	0.0018627	0.000118802	Acap1
1.1171	0.00186896	0.000119309	Loxl4
-0.392632	0.00187114	0.000119555	Pigs
-0.611072	0.00188112	0.000120301	Phospho1
-0.427787	0.0018843	0.000120612	Dnlz
0.463136	0.00189586	0.000121461	Nfkb2
-0.525874	0.00190483	0.000122145	Mcoln1
-0.713851	0.00190971	0.000122568	Far2
1.49788	0.00192171	0.000123448	Tdo2
-0.704209	0.00193424	0.000124364	Noct
-0.562468	0.00193755	0.000124688	Cenpv
0.378678	0.00194855	0.000125507	Ncoa3
0.722652	0.00195085	0.000125767	Muc4
0.827972	0.0019526	0.000125992	Crispld2
0.658785	0.00195312	0.000126138	Pltp
0.603176	0.00197722	0.000128008	Slc44a2
-0.311446	0.00197722	0.00012793	Cenpx
1.40649	0.00197722	0.000128035	Ccr4
0.43531	0.00198685	0.000128772	Myh9
-0.331616	0.00203212	0.000131823	Scamp4
0.5739	0.00203769	0.000132301	Gpsm3
-1.29517	0.00204059	0.000132606	Cpn1
1.22139	0.00205943	0.000133949	Ticam2
0.28258	0.00208002	0.000135407	Actr2
-0.228693	0.00209048	0.000136208	Sdhc
-0.302134	0.00209767	0.000136917	Tmed7
-0.477843	0.00209767	0.000136818	Nars
0.82409	0.00210256	0.000137357	Grap
0.576681	0.00210365	0.000137549	Trp53i11
0.829389	0.00210769	0.000137934	Angpt2
1.03304	0.0021141	0.000138538	Fam57a
-0.65248	0.0021141	0.000138596	Cpm
0.782467	0.00212257	0.000139273	Guca2a
-0.456848	0.00212285	0.000139534	Hmga1
1.39207	0.00212285	0.000139515	Osm
-0.578204	0.00213315	0.000140334	Vcpkmt
1.21879	0.00214155	0.000141132	C1qtnf3
-0.858411	0.00214155	0.000141017	Fam213a
0.741543	0.00215422	0.000142091	Tbxas1
1.27044	0.00217353	0.000143489	Serpinb2
1.23175	0.002177	0.000143843	Gmpr
-1.4298	0.00217899	0.0001441	Akp3
0.588009	0.00218499	0.000144622	Piezo1
0.52173	0.00219158	0.000145184	Cachd1
0.643977	0.00219582	0.000145591	Ifitm1
1.101	0.00219773	0.000145843	Cd69
0.754751	0.00219949	0.000146086	Arhgap45
-0.659472	0.00220049	0.000146278	Marc2
-0.32687	0.00220362	0.000146613	Txnl1
0.81401	0.00220565	0.000146875	Cnn2
-0.424052	0.00222133	0.000148046	Mlkl
1.07768	0.00222361	0.000148326	Tnfrsf26
0.678181	0.00222903	0.000148815	Gm2a
-0.536052	0.00222951	0.000148975	Emc9
0.362029	0.00223532	0.000149491	Rbpj
0.824425	0.00225023	0.000150618	Sytl1
1.13956	0.00225297	0.00015093	Olfml2b
0.599097	0.00225938	0.000151489	Ap1s2
-0.24275	0.00226481	0.000151983	Vcp
0.862609	0.00226813	0.000152336	Mfap3l
-0.739328	0.00227411	0.000152868	Coq4
-0.962151	0.00228279	0.000153844	Ndrg1
0.718261	0.00228279	0.000153834	Itprip
1.18248	0.00228279	0.000153649	Mmp7
0.601805	0.00228462	0.000154099	Itgav
1.29598	0.00230216	0.000155414	Klhdc8a
0.961956	0.00232236	0.000156911	Ripor2
-0.387909	0.00232543	0.000157252	Alg2
-0.995739	0.0023259	0.000157696	Vwa1
0.724528	0.0023259	0.000157481	Stra6l
1.13862	0.0023259	0.000157817	2210011C24Rik
-0.237227	0.0023259	0.000157615	Atp5d
-0.289194	0.00233351	0.000158467	Pfdn6
-0.305397	0.00233865	0.000158951	Taf10
0.528204	0.00236457	0.000160847	2008-09-01
0.792561	0.00238036	0.000162058	Antxr1
0.857404	0.0023849	0.000162504	Rhof
-0.256006	0.00238778	0.000162837	Mrps36
0.954718	0.00238837	0.000163015	Cyr61
0.969222	0.00241129	0.000164855	Adam33
0.260606	0.00241129	0.000164851	Wdr13
-0.732768	0.00241373	0.000165299	Clic5
0.485596	0.00241373	0.000165288	Macf1
0.589231	0.00241692	0.000165795	Abcc1
0.967493	0.00241692	0.00016566	Loxl1
-0.41547	0.00243642	0.000167273	Sh3bgrl
1.24084	0.00244733	0.000168162	Ankrd33b
0.889176	0.00244816	0.000168359	Itgb3
0.902594	0.00247288	0.000170247	Serpinh1
-0.309078	0.00247288	0.000170343	Fech
0.710393	0.00247639	0.000170727	Rcn1
-0.297435	0.00248706	0.000171605	Wiz
-1.46258	0.00249301	0.000172158	AA792892
0.58911	0.00249516	0.00017245	Mcm9
1.0184	0.00250506	0.000173422	Lbh
-0.277545	0.00250506	0.000173402	Pdap1
1.40678	0.00251071	0.000173957	Gng13
0.858923	0.00251181	0.000174177	Serpinf1
-0.295583	0.00253235	0.000175892	Sdhb
-0.912487	0.00253235	0.000175796	Itpr1
-0.421144	0.00253926	0.000176518	Mettl26
0.671585	0.00254115	0.000176795	S100a13
-0.749022	0.00255581	0.000177961	Gal3st2
0.728279	0.00255833	0.000178477	Msn
1.19252	0.00255833	0.000178558	Epdr1
1.31794	0.00255833	0.000178577	Aard
0.502752	0.00256303	0.000179052	Gtf3c1
-0.894768	0.00257127	0.000179921	Dglucy
0.68972	0.00257127	0.000179923	Pde4b
1.46785	0.00257174	0.000180103	Cyp26a1
-1.2224	0.0025854	0.000181208	Areg
0.331212	0.00260872	0.000183049	Bnip2
-1.46126	0.00260872	0.000183142	Rsph4a
-0.41702	0.00263446	0.0001851	Rbm26
1.11333	0.00264121	0.000185905	Nmu
0.994295	0.00264121	0.000185836	Popdc2
0.911419	0.00264121	0.000186029	Sox9
0.909816	0.00264502	0.000186449	Vnn1
0.271807	0.00267901	0.000188998	Hectd1
-0.756734	0.00268467	0.000189552	Hadh
1.26264	0.00269128	0.000190327	Cartpt
0.778204	0.00269128	0.000190236	Dpy19l3
0.7873	0.0026982	0.000190971	Emilin1
0.546339	0.00270287	0.000191457	Prex1
0.634768	0.00270542	0.000191799	Itga4
-0.524496	0.00270542	0.000191948	Hdhd3
-0.471285	0.00271936	0.000193093	Pdxk
1.08402	0.00271995	0.000193291	Prkcg
-0.668033	0.00273686	0.000194649	Muc13
-0.425017	0.00274284	0.000195232	Dpy30
-0.515916	0.00278181	0.000198368	Lmo7
-0.582288	0.00278181	0.000198484	Vkorc1
-0.506827	0.00278181	0.00019821	Col23a1
0.755803	0.00278418	0.000198813	Adamts6
-0.393914	0.0027902	0.000199403	Abi3
0.762337	0.00279461	0.000199878	Nhsl2
0.609072	0.00280147	0.000200672	Atp11a
-0.560147	0.00280147	0.00020069	Casp4
0.483167	0.00280567	0.000201152	Rassf5
-0.237035	0.00280862	0.000201525	Lztr1
-0.260635	0.00282448	0.000202825	Plin3
-0.319498	0.00282505	0.000203028	Ak2
0.612723	0.00282549	0.000203221	Akt3
0.857366	0.00282994	0.000203704	Ltb4r1
0.619836	0.00284671	0.000205074	Dab2
-0.29111	0.0028604	0.000206225	Spty2d1
0.568102	0.00289026	0.000208543	Tmem184c
1.4155	0.0029	0.000209412	Mef2b
-1.04597	0.00291966	0.000210999	Cat
-0.388966	0.00292395	0.000211477	Urod
0.746136	0.00293095	0.000212152	Capn8
1.23176	0.00293432	0.000212564	Pdlim4
-0.374602	0.0029356	0.000212825	Crls1
-0.391063	0.00294278	0.000213514	Sdsl
0.901191	0.00297293	0.000215872	Chad
0.486846	0.00297604	0.000216269	Gramd4
0.799668	0.00297819	0.000216596	Col4a2
-0.716296	0.00299861	0.000218252	Cryl1
0.645262	0.00299917	0.000218465	Rnf24
0.833011	0.0030167	0.000219915	P4ha1
1.3859	0.00302176	0.000220458	Il4i1
1.43121	0.00302709	0.00022102	Krt14
-0.84693	0.00302902	0.000221335	Gli1
-0.231361	0.00303803	0.000222167	Atp5b
-0.484005	0.00305296	0.00022361	Fam234a
-1.42475	0.00305296	0.000223603	Ugt2b5
-0.414144	0.00306324	0.000224538	Phlpp1
-0.544556	0.003078	0.000225797	Cyp4f14
0.557289	0.00307816	0.000225984	Heg1
-0.290545	0.00312053	0.000229275	Dld
0.890678	0.00313343	0.000230402	Parvg
0.610224	0.00313428	0.00023098	Sirpa
0.782088	0.00313428	0.000231178	Pmepa1
0.824551	0.00313428	0.000231184	Eml6
0.903909	0.00313428	0.000231014	Mrc2
-0.280197	0.00313838	0.000232026	Rabl6
-0.291827	0.00313838	0.000231669	Mesd
0.807465	0.00313838	0.000231863	Camkk2
0.734714	0.00314123	0.000232417	Cd9
-0.37508	0.00314598	0.000232949	Ftl1
-0.629571	0.00319508	0.000236767	Thra
0.572586	0.00320375	0.000237594	Arhgef28
1.03723	0.00320736	0.000238045	Cass4
0.514966	0.00321085	0.000238489	Myof
0.479196	0.00321848	0.00023924	Rbbp9
-0.392852	0.00322355	0.000239802	Tmed4
-0.427699	0.00323043	0.000240499	Gde1
1.11808	0.0032332	0.00024089	2003-09-01
1.05107	0.00323374	0.000241298	Ubash3a
0.678245	0.00323374	0.000241487	Syk
-0.794671	0.00323374	0.000241454	Phf11d
-0.7191	0.00326183	0.000243772	Slc2a2
0.855969	0.00330064	0.000246862	Faxc
-0.302716	0.00330531	0.0002474	Tra2b
1.43656	0.00331049	0.000247978	Olr1
0.928559	0.00331706	0.000248661	Ppp1r14a
0.886309	0.00334918	0.000251546	Acta2
-0.295991	0.00334918	0.000251603	Rnaset2b
0.712715	0.00334918	0.000251645	Fbn1
0.417131	0.00336913	0.000253337	Nptn
1.29679	0.00337162	0.000253717	Bcat1
1.4205	0.00339498	0.00025567	Pga5
0.648337	0.00339534	0.000255892	Cyth4
-0.245828	0.00340344	0.000256698	Glrx5
0.83829	0.00342713	0.000258681	Clec10a
0.261831	0.00342732	0.000258892	Trip12
-0.653226	0.00343663	0.000259792	Dhrs4
0.985915	0.00344034	0.000260467	Acsf2
1.29988	0.00344034	0.000260443	Ctla4
-0.647474	0.0034483	0.000261268	Entpd5
0.815918	0.00345284	0.00026181	Aspn
-0.732978	0.00350981	0.000266331	Xaf1
-0.390663	0.00351912	0.000267239	Bmp1
-0.551463	0.00353512	0.000268657	H2-T3
0.485752	0.00353961	0.000269201	Paqr4
0.837096	0.00354478	0.000269798	Bace2
1.0783	0.00354684	0.000270158	Npl
-0.377308	0.0035481	0.000270457	Cideb
-0.47496	0.00356248	0.000271758	Amotl2
-0.439902	0.00357067	0.000273201	Aspscr1
-0.390483	0.00357067	0.000273081	Pycard
0.743674	0.00357067	0.000272645	Gm20594
0.717752	0.00357067	0.000272949	Kcnk6
0.788841	0.00358476	0.000274486	Ppp3cc
0.60209	0.00359126	0.000275189	Slc16a1
-0.404537	0.00359674	0.000275816	Cdc25a
0.727809	0.00361943	0.000277923	Pof1b
1.42497	0.00361943	0.000277971	Sfrp2
0.727335	0.0036262	0.000278698	Megf6
-0.504526	0.00363637	0.000279689	Mtch2
1.39659	0.00367477	0.000282853	Uroc1
-0.259064	0.00367675	0.000283216	Ube2g1
-0.524318	0.00370851	0.000285875	Vat1
-0.482453	0.00372562	0.000287408	BC052040
-1.40049	0.00373255	0.000288157	Akr1c19
0.67748	0.00373701	0.000288715	Fam3b
0.689738	0.00374361	0.00028944	Sema4c
-0.274146	0.00375648	0.000290651	Pmpcb
-1.05148	0.00376023	0.000291319	Nkain3
-0.347392	0.00376023	0.000291372	Cpped1
0.978068	0.00379395	0.000294202	Sema3a
-0.340553	0.00380428	0.000295222	Tm6sf2
0.250817	0.00382378	0.000297173	Rpl39
-0.381657	0.00382378	0.000296976	1110032A03Rik
0.629554	0.00383826	0.000298519	Rasgrp1
0.502243	0.00389204	0.000302925	Tmbim1
0.522779	0.00389608	0.000303463	Abcc4
0.708061	0.00390178	0.000304131	Plxdc2
-0.340956	0.00393559	0.000306992	Pcna
-0.307935	0.00394129	0.000307779	Ppdpf
0.799924	0.00394129	0.000307889	S100a11
1.26779	0.00395314	0.000309041	Btla
0.660959	0.00396839	0.000310461	Etv3
1.3129	0.00396981	0.000310799	Retnlb
0.872076	0.0039951	0.000313009	Prune2
0.769461	0.00400324	0.000314106	Sash3
-0.752271	0.00400324	0.000313985	Cyp3a13
-0.674625	0.00403575	0.000316888	Nat8f1
0.632726	0.00403734	0.000317244	Gpr65
0.976575	0.00403995	0.000318242	S100a14
-0.411317	0.00403995	0.000318557	Apool
1.25105	0.00403995	0.000318227	Anxa8
0.237141	0.00403995	0.000318503	Srxn1
0.353648	0.00403995	0.000318608	Setx
1.14768	0.00404947	0.000319591	Fat3
1.38606	0.00405052	0.000320139	Ear6
-0.542805	0.00405052	0.000320119	Tmem143
0.391801	0.00405089	0.000320401	Adam9
0.54371	0.00405442	0.000320912	Calm2
1.1982	0.00406347	0.000321862	Bmp8b
1.35968	0.00406491	0.000322209	Ang3
0.372376	0.00407131	0.00032295	Acvr1
-0.488743	0.0040765	0.000323595	Cyb5b
-0.917677	0.00408101	0.000324353	Apoa2
0.785464	0.00408101	0.000324421	Pcyt1b
-0.979148	0.00409085	0.000325438	Slc35e3
-0.742958	0.00409404	0.000326043	Cyp2d22
0.918175	0.00409404	0.000326161	Dtna
-0.443988	0.0041013	0.00032721	Ergic2
-0.357921	0.0041013	0.000327132	Nme2
-0.715995	0.00410319	0.000327597	Pls1
0.885897	0.00410989	0.000328367	Cercam
-0.402514	0.00412505	0.000329815	Mgst3
1.17967	0.004131	0.000330636	Col8a1
1.2896	0.004131	0.000331479	Fmod
0.914869	0.004131	0.000331147	Habp2
0.46557	0.004131	0.00033161	Dock9
0.960516	0.004131	0.000331712	Kcnd3
0.679903	0.004131	0.000330854	C1qtnf1
-0.390213	0.00417818	0.00033574	Rpe
-0.637732	0.00418768	0.000336744	Pex11a
-0.433255	0.00420174	0.000338351	Eefsec
0.569797	0.00420174	0.000338356	AI467606
-0.469154	0.00420793	0.000339096	Sod1
0.745894	0.00422121	0.000340408	Cd52
1.2106	0.00422765	0.00034117	Etv4
-0.350376	0.00423321	0.000341862	Prkar2a
1.30679	0.00425539	0.000343897	Cav3
-0.325772	0.00428433	0.000346482	Mlec
-0.510513	0.00428714	0.000346955	Etnk1
1.29989	0.00431434	0.000349404	Chil3
0.622053	0.00431761	0.000349916	Nckap1l
0.500031	0.00436804	0.000354254	Ace2
0.660365	0.00437153	0.000354787	Sla
1.02581	0.00437801	0.000355564	Ogdhl
-0.767581	0.00439315	0.000357046	Lrrc19
0.938387	0.00439665	0.000357582	Ass1
0.712309	0.00441558	0.000359629	Camkk1
1.37956	0.00441558	0.000359567	Emilin3
-0.297921	0.00441571	0.000359893	Tecr
-0.881472	0.0044225	0.000360953	Acaa2
0.54103	0.0044225	0.000360869	Elk3
0.599067	0.00446156	0.000364397	Cacnb3
1.37631	0.00448073	0.000366398	Tnfrsf8
-0.76325	0.00448073	0.000366477	Ccl25
-0.792601	0.00448337	0.00036695	Zfp934
0.770182	0.00451004	0.00036965	Slc2a3
0.601866	0.00451004	0.000369496	St6gal1
-0.571494	0.00454918	0.000373119	Esco2
0.915579	0.00455055	0.000373492	Ankrd35
0.752809	0.00455077	0.000373866	Ccdc69
-0.408004	0.00455077	0.000374632	Tob1
0.882115	0.00455077	0.000374418	Plxnc1
-0.86573	0.00455077	0.000374815	Mycbpap
-0.393858	0.00455077	0.00037431	Tle4
0.716783	0.00456506	0.000376254	Tns3
-0.23512	0.00457501	0.000377337	Clint1
-0.344427	0.00460084	0.000379731	Psmd3
0.875623	0.0046131	0.000381007	Cd59a
-0.880139	0.00461788	0.00038229	Tha1
0.532808	0.00461788	0.000381886	Cyba
0.781717	0.00461788	0.000382405	Kcnf1
0.687976	0.00461788	0.000382462	Sh2d2a
-0.391399	0.00462476	0.000383297	Tmem219
1.20119	0.00462653	0.000383708	A630001G21Rik
0.823911	0.00463379	0.000384983	Stxbp1
-1.03208	0.00463379	0.000385109	Htr4
0.616396	0.00463379	0.000384866	Rtl6
-0.451411	0.00463793	0.000385718	Rxra
0.504988	0.0046571	0.00038758	Fgr
0.456057	0.00468673	0.000390314	Fnbp1
0.5813	0.00469579	0.000391608	Ehf
1.36455	0.00469579	0.000391446	Oas1f
-1.32265	0.00470015	0.000392525	Cckar
0.863024	0.00470015	0.00039278	Hoxb7
0.564063	0.00470015	0.000392405	Zfp251
-0.304394	0.00472288	0.00039495	Mrpl42
-0.51148	0.00475728	0.0003981	Dnaja1
0.912565	0.00476853	0.000399315	Fstl3
-0.255417	0.00482845	0.000404609	Myl12b
0.645784	0.00484526	0.000406574	Emp2
-0.437101	0.00484526	0.000406407	Tmem206
-0.245968	0.00485794	0.000407916	Gmppa
-0.662502	0.00486456	0.000408752	Esm1
-0.331581	0.0048918	0.000411601	Slc52a2
1.35411	0.0048918	0.00041148	Clu
-0.298882	0.00489973	0.000412549	Hsd17b10
1.08497	0.0049086	0.000413578	Cpe
1.37485	0.00492592	0.00041532	Igfbp2
0.718842	0.00492735	0.000415723	Igfbp7
0.620874	0.00493637	0.000416767	Tsc22d1
0.722705	0.00497018	0.000419906	Rhbdl2
-0.86186	0.00497446	0.000420839	Treh
0.382354	0.00497446	0.000420757	Tacc1
0.972329	0.00497661	0.000421306	Ptgis
-0.395638	0.00497729	0.000421935	Zfp326
-1.27579	0.00497729	0.000421817	Onecut3
-0.528837	0.00499796	0.000424231	P4hb
1.36547	0.00499796	0.00042426	Pcdhb2
-0.300689	0.00499997	0.000424718	Poldip2
0.641213	0.00502225	0.000426899	Stk38l
-1.34297	0.0050394	0.000429223	Aldh1a1
0.776937	0.0050394	0.000429097	Kctd15
-0.467743	0.0050394	0.00042866	Ifi35
-0.526898	0.00503966	0.000429534	Pla2g6
-0.382752	0.00506682	0.00043214	C2cd3
0.904827	0.00507977	0.000433536	Defa30
0.551463	0.00508139	0.000433965	Fry
-1.28905	0.00509327	0.000435272	Tmprss15
-0.353824	0.00509913	0.000436066	Mavs
-0.686317	0.00510788	0.0004374	4931406C07Rik
0.69616	0.00510788	0.00043734	Fes
1.13106	0.00517025	0.000443037	Cebpe
0.488693	0.00517812	0.000444009	Cpne3
0.536863	0.00522593	0.000448408	Gjb1
1.00534	0.00527685	0.000453407	Ctsk
-0.586181	0.00527685	0.000453685	Atxn7l2
1.12797	0.00527685	0.000453347	Clec12a
-0.893324	0.0052957	0.00045561	Bche
-0.276581	0.00530411	0.000456637	Ost4
-0.489641	0.00531275	0.000457686	Pum1
0.588985	0.00535805	0.000461896	Gem
-0.295311	0.00535852	0.000462243	Rhoq
0.841742	0.00536987	0.000463531	Mroh7
0.723327	0.00545453	0.000471464	Nxn
-0.232388	0.00545453	0.000471441	Cdk16
-0.324589	0.00547638	0.000473667	Rad23a
-0.918189	0.00547824	0.000474142	Sypl2
-0.35162	0.00550276	0.00047658	Nfu1
0.340681	0.00551528	0.000477981	Kdm4a
-0.971352	0.00553565	0.000480063	Mro
1.28057	0.0055475	0.000481409	Pimreg
0.847604	0.00556179	0.000482969	Loxl2
-1.06306	0.0055762	0.000484539	Slc2a7
-0.755198	0.00561364	0.000488436	Oasl2
-0.494146	0.00561364	0.000488213	Tysnd1
0.591327	0.00562386	0.000489648	Grk5
0.70524	0.00564932	0.000492189	Secisbp2l
0.938217	0.00565749	0.000493225	Cryab
-0.631813	0.0056606	0.000493821	Acp6
0.603577	0.00566762	0.000494758	Glipr1
0.546026	0.0056685	0.000495161	Aldoa
-0.620707	0.00567593	0.000496135	Glp2r
0.610132	0.00571802	0.000500142	Ccl6
1.02275	0.00572366	0.000500963	Stx11
-0.73138	0.0057288	0.000501742	Klra2
-0.843174	0.00574016	0.000503067	Gbp6
-0.755448	0.00575778	0.000504941	Plpp1
0.496127	0.00576134	0.000505583	Slc41a1
0.397173	0.00576262	0.000506026	Galnt10
-0.371388	0.00577921	0.000507815	Selenbp1
-1.04073	0.00578168	0.000508363	Aldh4a1
0.585703	0.0057835	0.000508855	Il4ra
0.615147	0.00579424	0.000510133	Nfkbie
-0.273355	0.00579974	0.000510949	Bckdk
0.504435	0.00589709	0.000519864	Ptgs1
-0.875475	0.00592343	0.000522526	Sdhaf3
-0.866086	0.00594433	0.000524711	Ccl28
0.315373	0.00594482	0.000525094	Smurf1
-0.328033	0.00598706	0.000529169	Ptpmt1
-0.256047	0.00600965	0.000531688	Ctsa
-0.633815	0.00600965	0.000531855	Msra
0.856731	0.00601401	0.000532585	Setbp1
0.708505	0.0060177	0.000533258	Chpf
0.892528	0.0060285	0.00053456	Adora2b
0.498661	0.00604099	0.000536015	Ctla2a
1.02175	0.00606675	0.000538648	Art4
1.34206	0.00607874	0.000540061	Stra6
0.853711	0.00610465	0.000542713	Mmp9
-1.02184	0.00614104	0.000546301	Klra17
1.22618	0.00621679	0.000553396	Hspb2
-0.417561	0.00623032	0.000555315	Sgf29
0.5252	0.00623032	0.000555112	Pag1
0.517892	0.00626557	0.000558816	Plekha3
-0.284925	0.00627193	0.000559743	Ap1g2
-0.39994	0.00630477	0.000563035	Tmpo
-0.638933	0.00630825	0.000563708	Pipox
0.604949	0.00634613	0.000567457	Srgap1
0.737962	0.00634723	0.00056792	Ptpn18
0.57835	0.00637486	0.000570897	Arhgef10l
-0.280557	0.00637486	0.000571123	Ebp
-0.321958	0.00645115	0.000578328	Nudt9
0.864288	0.00649126	0.000582596	Gfpt2
-0.653866	0.00649126	0.000582668	Lyplal1
0.40975	0.00650538	0.000584726	Itga1
0.44599	0.00650538	0.000585055	Ints6l
1.04164	0.00650538	0.000584374	Asic3
0.411969	0.00650843	0.000585703	Gnb4
0.64548	0.00652986	0.000588389	Sppl2a
0.876016	0.00652986	0.000588787	Chrnb4
1.33433	0.00652986	0.000588629	Wee2
-0.376416	0.00652986	0.00058913	Adcy9
0.541754	0.00653086	0.000589594	Slc25a35
-0.439645	0.00654718	0.000592365	Cyp4f13
0.643422	0.00654718	0.000592783	Sik1
0.301453	0.00654718	0.000592721	Tank
1.23321	0.00654718	0.000592945	Slc28a2
-0.422141	0.00654718	0.000592422	Cox7a1
0.827567	0.00654797	0.000593392	Tubb6
-1.03249	0.00656346	0.000595173	D130043K22Rik
1.16771	0.00657681	0.00059676	Frmpd1
0.394163	0.00659342	0.000598645	Serpinb1a
0.761567	0.0066283	0.000602192	Camk2b
0.457911	0.00664773	0.000604339	Fat1
-0.522539	0.00665714	0.000605576	Nusap1
0.750402	0.00666383	0.000607714	Mtmr11
1.27609	0.00666383	0.000607255	S100a9
0.7145	0.00666383	0.000607386	Cxxc5
0.81982	0.00666383	0.000607523	Lyl1
0.514687	0.00667366	0.000608993	Cnp
0.539863	0.00672493	0.000614058	Tmem131l
0.943113	0.00674281	0.000616076	Selp
0.657805	0.00678296	0.000620134	Gpr132
0.618348	0.00678549	0.000620754	Npdc1
-0.505673	0.00682064	0.000624362	Slc11a2
-0.476292	0.00689152	0.000631245	Mthfd1
0.99822	0.00694395	0.000636446	Tnfsf14
1.02042	0.00695118	0.000637507	Msln
-0.404405	0.00696451	0.000639129	Ogdh
-0.659877	0.00696616	0.00063968	Nr5a2
-0.243367	0.00697231	0.000640645	Ndufb11
0.52511	0.00699147	0.000642807	Tanc2
1.22706	0.00699851	0.000643855	Nxpe5
0.897618	0.00705239	0.000649216	Medag
-1.00785	0.00705419	0.000649787	Pax8
-0.332483	0.00707123	0.000651762	Aimp2
-0.247037	0.00709336	0.000654208	Ndufs6
0.780682	0.0071489	0.000659741	Col15a1
1.29075	0.00717768	0.000663631	Cdkn2a
-0.380371	0.00717768	0.000663632	Cacybp
1.04361	0.00717768	0.000663348	Natd1
-1.19502	0.00719135	0.000665308	Adh7
1.10159	0.00719831	0.000666778	Gal
0.837303	0.00719831	0.000666499	St3gal3
-1.02803	0.00723188	0.000670302	Cyp2d26
0.629721	0.00723837	0.000671643	Plod1
0.405462	0.00723837	0.000671734	Sigirr
0.570258	0.00725463	0.000674075	Npc1
1.296	0.00725463	0.000673789	Prg4
0.972567	0.007284	0.000677222	Trpc6
-0.552286	0.00728614	0.000677839	Tdp2
-0.343006	0.00730667	0.000680168	Ttyh2
0.805382	0.00731481	0.000681345	Tbc1d10c
-0.429012	0.00733989	0.000684102	Zfp764
0.456682	0.00736822	0.000687165	Zkscan6
-0.33849	0.00745492	0.000695678	Mtx1
1.26537	0.00746379	0.000696934	Tnnt3
-0.327472	0.00749127	0.00069993	Vegfa
-0.580516	0.00749973	0.00070115	Morc4
1.23691	0.0075071	0.000702303	A2m
-0.335107	0.0075071	0.000702701	Mrpl38
-0.445413	0.007514	0.000703778	Wdr18
-0.451596	0.00754127	0.000706764	Casp6
-0.46898	0.00755965	0.00070892	Ccnb1
0.726276	0.00756613	0.000709962	Rgs19
0.467265	0.00757145	0.000710895	Slc35a2
0.791872	0.00758202	0.000712323	Ptprcap
-0.425942	0.00760048	0.000714493	Snx4
-1.19342	0.00764174	0.000718811	Btnl9
-0.325673	0.00764445	0.000719503	Dctpp1
0.389477	0.00764478	0.000720193	Il6st
0.459424	0.00764478	0.000720411	Cd47
-0.251432	0.00765011	0.000721792	Scand1
-0.444265	0.00765011	0.000721657	Pja1
0.930749	0.00766546	0.000723679	Rhoh
0.501404	0.00767051	0.000724596	Zfp512
0.742382	0.00767662	0.000725613	Atp10a
1.13276	0.00768442	0.000726792	Gfap
-0.94243	0.00771144	0.000729789	Hhatl
0.59653	0.00775046	0.000733927	Reps2
0.627404	0.00776755	0.00073599	Col16a1
1.1118	0.007774	0.000737047	Ank1
0.554212	0.00777786	0.00073786	Zap70
-0.532192	0.00782421	0.000742705	Zhx3
-0.707604	0.007839	0.000745008	Irgm2
-0.373192	0.007839	0.000744563	Sbf2
0.311735	0.00785271	0.000746762	Vps13c
0.542822	0.00790686	0.000752365	Mmp2
-0.317368	0.0079096	0.000753079	Zfp946
1.31702	0.00798322	0.000760547	Gpr88
0.434142	0.00801178	0.000763727	Clic1
-1.2947	0.00805984	0.00076877	Gm10639
0.618558	0.00806696	0.000769912	Timp2
-0.276254	0.00807714	0.000771347	BC005537
0.756811	0.0081017	0.000774158	Sptb
1.12467	0.0081133	0.000775731	Tmem198
1.18485	0.00811576	0.000776432	Defa3
-0.671364	0.00815028	0.000780202	Apoc2
0.382251	0.00815182	0.000781829	Lmbr1
0.607899	0.00815182	0.000782219	Phyhd1
-0.414623	0.00815182	0.00078111	Papss1
-1.31548	0.00815182	0.000782051	Reg1
-0.601382	0.00816509	0.000783961	Tmem150a
-1.28771	0.00817453	0.000785336	Akr1b7
-1.29674	0.00820306	0.000788547	Hoxa9
-1.31525	0.00821572	0.000791178	Adh4
0.561372	0.00821572	0.000790817	Gale
0.775855	0.00821572	0.000790708	Adcy5
-0.565756	0.00823429	0.000793439	Cdkn1c
0.341654	0.00824618	0.000795057	Zdhhc20
0.798302	0.00825295	0.000796184	Fxyd3
0.885459	0.00825387	0.000796746	Mns1
-1.04047	0.00825967	0.000797779	Tusc5
-0.339886	0.00826448	0.000798718	Wdr46
-0.305094	0.00828107	0.000800796	Mrpl12
0.55955	0.00828121	0.000801285	Cbfa2t3
0.763734	0.00835011	0.00080843	Actn1
-0.812418	0.00835191	0.000809084	Guca2b
-0.510586	0.00835339	0.000810185	Pdk2
0.482615	0.00835339	0.000809916	Atp8a2
0.269622	0.00835643	0.000810959	Iqgap1
-0.703322	0.00837569	0.000813309	Als2cl
-1.27712	0.00843037	0.000819102	Wfdc16
0.816238	0.00843284	0.000819826	S1pr2
-0.201921	0.00843416	0.000820437	Ube2d3
-0.675428	0.00843636	0.000821136	Frs3
0.990851	0.00852652	0.0008304	2010109I03Rik
0.449495	0.0085282	0.000831053	Gna12
0.505996	0.00855923	0.000834568	Ankrd44
-0.330184	0.00856253	0.000835381	Nudcd3
0.637438	0.00856365	0.000835982	Serping1
0.59228	0.00857445	0.000838019	Pirb
-0.6497	0.00857445	0.000837685	Arhgap20
0.50196	0.00857673	0.000838734	Mfap3
-0.393756	0.00858888	0.000840415	Pycrl
1.11885	0.00858993	0.00084101	Hcrtr1
-0.576744	0.00864371	0.000846771	Wfdc1
0.665239	0.00864462	0.000847356	Thbs1
-0.773278	0.00868868	0.000852174	Cobl
0.588295	0.00869896	0.00085368	Tmem38b
-0.434768	0.00870228	0.000854505	Prodh
-0.489048	0.00871034	0.000855796	Rnf13
0.91048	0.00871169	0.000856428	Sez6l2
1.0539	0.00873056	0.000858784	Serpinb5
0.652228	0.00873094	0.000859824	Zfp966
0.652228	0.00873094	0.000859824	Zfp967
0.886246	0.00876938	0.000864144	Fkbp11
1.06854	0.00876938	0.000864615	Cdkl1
-0.898163	0.00878298	0.00086646	D330045A20Rik
0.750325	0.00882364	0.000870977	Mefv
1.12969	0.00883741	0.000872844	Muc1
-0.23446	0.00887735	0.000877297	Psmb2
-0.432305	0.00889594	0.000879645	Ddx58
1.24746	0.00891463	0.000882004	Epop
-0.477337	0.00892313	0.000883356	Tmem243
0.736075	0.00892356	0.000884423	Adamts5
-0.274443	0.00892356	0.000884329	Psmb6
0.516436	0.00896965	0.000889505	Trim40
-0.479557	0.00900325	0.000893354	Usp10
-0.969639	0.00901393	0.000895056	Gal3st2c
-0.251921	0.00901393	0.000895447	Cops6
1.04702	0.00906748	0.000901287	Myo18b
0.69969	0.00909734	0.000904777	Lama3
-0.270073	0.00914022	0.00091009	Selenow
-0.581228	0.00914022	0.000909594	Spag5
-0.466892	0.00917	0.000913581	Atp5s
1.01894	0.00917418	0.000914524	Slc7a11
0.549171	0.00917836	0.000915467	P2rx7
0.639285	0.00919026	0.000917181	Cyp4f18
-0.377213	0.00920673	0.000919353	Sptlc1
0.533832	0.00923585	0.000922791	Lyst
-0.374709	0.00926129	0.000925863	Pcsk5
0.340346	0.00927804	0.00092807	Litaf
0.304586	0.00929548	0.000930348	Tulp4
0.455622	0.0093065	0.000931985	Abhd13
-0.319381	0.0093495	0.000936827	Mrpl54
1.26787	0.00936378	0.000938795	Cd200r3
-0.314766	0.00936388	0.000939342	Spcs2
-0.679173	0.00936559	0.000940725	Exoc3l4
0.709201	0.00936559	0.000941125	Def6
-0.296087	0.00936559	0.000940336	Yif1a
-0.37877	0.00937314	0.000942422	Bri3
-0.7769	0.00937484	0.00094313	Slc27a4
-0.238162	0.00937721	0.00094552	Ctsb
0.66085	0.00937721	0.000945358	Fmnl1
0.744262	0.00937721	0.000944801	Dusp4
-0.706325	0.00937721	0.00094452	Aldoc
0.508618	0.00940109	0.000948467	AI846148
1.10441	0.0094348	0.00095295	Raver2
-0.477029	0.0094348	0.000952411	Pdgfb
-0.767796	0.009475	0.000957554	Gm11127
0.569726	0.00952416	0.000963614	Slc16a7
-1.03523	0.00952416	0.000963155	Aspdh
-1.10391	0.00957371	0.000969177	Sstr5
0.738296	0.00960558	0.000972954	Muc2
-0.812172	0.00961274	0.000974231	Dpf3
-0.271206	0.00961838	0.000976817	Slc25a11
0.532341	0.00961838	0.000976933	Slc31a1
0.689442	0.00961838	0.000976194	Car12
0.493309	0.00961838	0.000977009	Ext1
0.814429	0.00964415	0.00098018	Krt222
1.2231	0.0096693	0.000983763	Ramp3
-0.404529	0.0096693	0.000983845	Tmem50b
0.524142	0.00969479	0.000986995	Rgl1
0.340063	0.00970215	0.000988301	Nsmaf
0.735158	0.00970344	0.000988988	Scube2
0.568665	0.00974957	0.00099425	Pygb
-0.492757	0.00975206	0.000995062	Isoc2a
-0.36668	0.00980061	0.00100058	Sucla2
-0.576915	0.00982748	0.00100388	Mocs2
0.296509	0.00985394	0.00100715	Cyb561d1
-0.373258	0.00985431	0.00100776	Lypla1
0.76992	0.00986017	0.00101062	Plcl1
1.28756	0.00986017	0.00101018	H2-Eb2
-0.513582	0.00986017	0.0010096	Cdca3
0.724314	0.00986017	0.00100986	Lgi2
0.842397	0.00986505	0.00101168	Gm13889
-0.805956	0.00987333	0.0010131	Abcg5
-0.350314	0.00991668	0.00101812	Gcdh
-0.521436	0.0099264	0.00101968	Fam213b
-0.800729	0.0100084	0.00102868	Otc
0.504447	0.0100282	0.00103186	Gpr137b
-0.828419	0.0100282	0.00103161	Cyp2j6
1.26382	0.0100517	0.00103486	Igfbpl1
-0.370625	0.0100643	0.0010372	Clpb
0.447164	0.0100643	0.00103732	Itgb2
-0.29578	0.0100741	0.00103891	Atp5g3
0.694733	0.0101246	0.00104514	Astn1
0.74863	0.0101246	0.00104643	Pdpn
0.850069	0.0101246	0.0010464	Slc16a3
1.2791	0.0101246	0.00104589	Tnn
-0.420509	0.0101929	0.00105408	Coa6
-0.350132	0.0102026	0.00105566	Cdc42ep4
1.24275	0.0102146	0.00105749	Ccl19
-0.281335	0.0102279	0.00105948	Rab8a
0.239819	0.0102279	0.00106004	Mfn1
0.689125	0.0102488	0.00106279	H2-Q7
0.590365	0.0102779	0.00106641	Pla2g7
0.600415	0.0102779	0.00106699	Lama4
-0.160326	0.0103034	0.00107073	Hdlbp
-0.976043	0.0103034	0.00107082	Nptx1
-1.01001	0.0103082	0.00107251	Ifi44
-0.86311	0.0103082	0.00107228	Lamb3
-1.27728	0.010358	0.00107887	Bbox1
-0.491111	0.010358	0.00107883	Pi4k2b
-0.296847	0.0103653	0.00108022	Prdx6
-0.330981	0.0103924	0.00108365	Deaf1
0.253602	0.010437	0.0010889	Bcl2l2
-0.310875	0.0105305	0.00109926	Prelid1
-0.724932	0.0105892	0.00110611	Cth
0.792817	0.0105892	0.00110659	Prdm1
-0.504259	0.0106272	0.00111118	Ghr
-0.229858	0.0106373	0.00111285	Apeh
1.12013	0.010645	0.0011153	F2rl2
-0.304051	0.010645	0.00111547	Eps8
0.470018	0.010645	0.00111548	Tbc1d13
0.527553	0.0107244	0.00112442	Lsp1
0.847893	0.0107443	0.00112774	Ecscr
0.291367	0.0107443	0.00112724	Prep
-0.522638	0.0107676	0.0011308	Tmem41a
0.482029	0.0107676	0.00113142	Reln
0.507046	0.010791	0.00113487	Ogn
-0.407025	0.010791	0.00113511	Myb
0.601274	0.0107948	0.00113614	Atxn1
0.905496	0.0108608	0.0011437	Mapk11
-0.237667	0.0108709	0.00114539	Mea1
0.448496	0.0108777	0.00114673	Adcy7
0.73326	0.0108807	0.00114766	Mmp10
-0.520881	0.0109149	0.0011519	Slc38a7
0.887084	0.010954	0.00115666	Pcolce
0.424704	0.0109811	0.00116015	Crtc3
0.615548	0.0110173	0.00116461	Ern2
0.965542	0.0110474	0.00116842	Sod3
-1.02484	0.0110873	0.00117328	Iapp
-0.56052	0.0110914	0.00117434	Vwa5b2
-0.453286	0.0111056	0.00117648	Rab4a
0.600964	0.0111126	0.00117787	Armcx3
1.05553	0.011113	0.00117854	Sema4f
0.56442	0.0111441	0.00118377	Smim6
-0.517155	0.0111441	0.0011835	Dcxr
0.998016	0.0111441	0.00118301	Epha4
1.24224	0.0111536	0.0011854	Ptx3
0.816779	0.0112162	0.00119271	Rasgrp3
-0.588232	0.0112711	0.00119919	Ncoa7
0.240809	0.0112755	0.00120095	Nras
0.503371	0.0112755	0.00120054	Slc25a40
-0.313188	0.0112756	0.00120161	Lsm3
0.595652	0.0112899	0.00120379	Hip1
-0.995498	0.0113589	0.00121179	Faah
0.655258	0.0113866	0.00121539	2001-09-01
0.451663	0.0114187	0.00121948	Ldha
0.509075	0.0114297	0.00122131	Slc43a3
0.64353	0.011431	0.00122407	Phtf2
-0.399496	0.011431	0.00122376	Cox20
0.538181	0.011431	0.00122403	Trps1
-0.295583	0.011431	0.00122284	Bcap31
1.21821	0.0114679	0.00123044	Asb11
0.750821	0.0114679	0.00123042	Mgp
1.11603	0.0114679	0.00123065	Fyb2
1.01509	0.0114679	0.00122901	Hdc
0.740203	0.0114741	0.00123197	Tlr4
0.759144	0.0115058	0.00123604	Nucb2
1.26228	0.0115461	0.00124103	Duox1
-0.257796	0.0115539	0.00124293	Zwint
0.861639	0.0115539	0.0012432	Casq2
0.794557	0.0115584	0.00124434	Pdlim3
1.25059	0.0116117	0.00125105	Defa33
0.919843	0.0116117	0.00125141	Hmgn3
-0.985717	0.0116244	0.00125345	Mx2
0.528937	0.0116589	0.00125917	Ackr4
0.973918	0.0116589	0.00125884	Cnr2
0.929007	0.0116589	0.00125907	Adgrg2
-1.05826	0.0116644	0.00126043	Armc2
-0.465977	0.0116681	0.00126151	Gstp3
0.673318	0.011727	0.00126855	Fbln2
0.394407	0.011758	0.00127257	Ptprj
0.391157	0.0117588	0.00127334	Pfkm
0.501178	0.0117588	0.00127401	Enc1
-0.328131	0.0117675	0.0012763	Ndufa5
1.08392	0.0117675	0.00127576	Tesc
0.307815	0.0117739	0.00127768	Itgb1
0.39994	0.0118313	0.00128458	Guk1
-0.404976	0.0118358	0.00128575	Sec23a
1.20805	0.0118452	0.00128744	Sema5b
0.466173	0.011881	0.00129202	Rfc1
1.26067	0.0119274	0.00129775	Mmp12
-0.371314	0.0119394	0.00129974	Hopx
-0.416634	0.0120281	0.00131008	Tomm70a
0.874159	0.0120769	0.00131694	Lrrn4
1.22831	0.0120769	0.00131817	Anxa10
0.916063	0.0120769	0.00131794	Kcne4
-0.768526	0.0120769	0.00131624	Papln
1.0342	0.0120788	0.00131907	Folr1
-0.599244	0.0120933	0.00132217	Mamdc2
-0.704419	0.0120933	0.00132164	Slc22a1
-1.24009	0.0120933	0.00132274	Slc19a3
0.279764	0.0121168	0.001326	Ptpra
0.525231	0.0121214	0.0013272	Nhsl1
0.65645	0.0121378	0.00133039	Tns1
0.796899	0.0121378	0.00133007	Pdlim7
0.595837	0.0121662	0.0013342	Ubash3b
0.485997	0.0121773	0.00133611	Tgfbr2
0.608284	0.0121896	0.00133816	Akap2
-0.326237	0.0122159	0.00134175	Polr2e
-0.464497	0.0122189	0.00134278	B4galt4
-0.520173	0.0122309	0.00134587	Gbp7
-0.779837	0.0122309	0.00134684	Dnaaf1
-0.209506	0.0122309	0.00134691	Pigq
-0.543293	0.0122309	0.00134621	Rgcc
-0.383733	0.0122406	0.00134868	Synpo
0.546713	0.0122638	0.00135194	Tmem123
-0.301331	0.0123103	0.00135777	Nags
-0.422839	0.0123597	0.00136392	Afap1l1
-0.520472	0.0123624	0.00136494	Macrod1
-0.42424	0.0123643	0.00136585	Cebpzos
1.0199	0.0123878	0.00136924	Gcgr
-0.912706	0.0123878	0.00136988	Gdf9
0.455458	0.0124634	0.00137917	Heca
-0.391338	0.0124634	0.00137966	Suclg2
1.06193	0.0124831	0.00138255	Gna14
-0.357314	0.0124868	0.00138369	Stk39
0.984484	0.0125232	0.00138908	Syndig1
-0.635799	0.0125232	0.00138916	Tmem144
1.12079	0.0125237	0.00138993	F13a1
0.623984	0.0125401	0.00139319	Tpm1
0.375002	0.0125401	0.0013925	C130074G19Rik
1.00746	0.0125583	0.00139592	Arntl2
-0.335147	0.0126121	0.00140263	Pex7
0.56745	0.012647	0.00140779	Hcls1
0.575248	0.012647	0.00140796	Trim35
0.420307	0.0127025	0.00141487	Golgb1
0.465691	0.0127624	0.00142227	Nfatc1
0.946515	0.0128042	0.00142767	Slfn1
0.985351	0.0128191	0.00143006	Gpr174
0.893983	0.0128428	0.00143344	Sh3bgr
-0.558254	0.0128848	0.00143886	Sytl3
0.859865	0.0129078	0.00144218	Kazn
-0.404668	0.0129373	0.00144621	Sephs1
0.943636	0.0130291	0.00145723	Slfn4
0.873123	0.0130481	0.00146009	Vwa7
-0.894486	0.0130492	0.00146098	Als2cr12
0.333608	0.0131332	0.00147113	Cerk
0.495917	0.013191	0.00147836	Rcsd1
0.636936	0.0132007	0.00148169	Foxa1
0.408009	0.0132007	0.00148062	Slc10a3
0.448348	0.0132007	0.00148172	Znrf1
0.540417	0.0132083	0.00148333	Ptar1
0.705143	0.0132381	0.00148743	Gpt2
0.8205	0.0132392	0.00148832	Wwtr1
-0.317066	0.0132681	0.00149309	Ctc1
1.24522	0.0132681	0.00149299	Kcnj15
0.83189	0.0132811	0.00149531	St18
0.262428	0.0132893	0.00149861	Cs
0.742157	0.0132893	0.00149882	Igdcc4
0.619365	0.0132893	0.00149929	Bicc1
0.368069	0.0132893	0.00149836	Osbpl11
-0.372149	0.0133315	0.00150481	Zfp944
0.4414	0.013392	0.00151317	Ptprs
0.994569	0.013392	0.00151263	Lrrn3
0.421275	0.0133946	0.00151424	Nlrc4
0.942315	0.0134866	0.00152541	Ckm
-0.226009	0.0135108	0.00152964	Uqcrq
-0.257207	0.0135108	0.0015297	Suclg1
0.759076	0.0135303	0.00153269	Myl9
0.597139	0.0136205	0.00154403	Apobr
0.584222	0.0136205	0.00154446	Ica1
-0.538261	0.0136247	0.00154572	Gtf2b
1.22385	0.013633	0.00154901	Usp13
-0.209718	0.013633	0.00154867	Kars
0.583546	0.013633	0.00154795	Cxcl16
1.22866	0.0136806	0.0015552	Cecr2
-0.561242	0.0136806	0.00155599	Smad9
-0.896573	0.0136913	0.00155799	Sult1d1
-0.71891	0.0137152	0.00156149	Ces2e
-1.2305	0.0137485	0.00156607	Ano3
-0.496336	0.0137745	0.00156983	Myo7a
-0.354669	0.0138231	0.00157616	Stx12
-0.191281	0.013831	0.00157785	Sod2
1.23772	0.0138623	0.00158222	Tmem74b
0.545298	0.0138851	0.00158562	Ly86
-0.560515	0.0139006	0.00159058	Uap1l1
-0.239171	0.0139006	0.00159029	Pebp1
0.704055	0.0139006	0.00158842	Ciita
0.526993	0.0139006	0.00158922	Cep170
0.9528	0.0139441	0.00159672	Bag2
-0.959435	0.0139441	0.00159716	Tsku
0.680728	0.0139589	0.00159965	Tinagl1
-0.448312	0.0140205	0.00160751	Aldh16a1
[truncated: 15,436 more rows]
