# Supplementary material for: Gut microbiota-mediated polyphenol metabolism is restrained by parasitic whipworm infection and associated with altered immune function in mice
Source: Gut Microbes. 2024 Jun 30;16(1):2370917. doi: 10.1080/19490976.2024.2370917 (PMC11216105; doi:10.1080/19490976.2024.2370917)
Supplement: Supplemental Material [file KGMI_A_2370917_SM8428.zip › File S2.xlsx]

## Sheet: PAC vs control
log2FoldChange(PAC/Control)	Padj	Pvalue	Symbol
0.261674	0.910551	0.000120451	Xkrx
0.362104	0.910551	0.000157386	Slc6a20b
0.169665	0.910551	0.000158504	BC049762
0.311416	0.999973	0.00065698	Apoa2
0.28918	0.999973	0.00140394	Aunip
0.116856	0.999973	0.00142422	Gm21948
-0.299127	0.999973	0.00156582	Atp1a3
0.292404	0.999973	0.00230095	Txnip
0.262888	0.999973	0.00260665	Dtwd2
-0.222158	0.999973	0.00281539	Nfic
-0.194544	0.999973	0.00292137	Srxn1
0.18675	0.999973	0.00351162	Ctrl
-0.263657	0.999973	0.00409394	Slc36a1
-0.212854	0.999973	0.00444512	Siglecg
-0.270552	0.999973	0.00473897	Nqo1
0.199194	0.999973	0.00474323	Prr22
0.0924601	0.999973	0.00475083	Nek10
0.185271	0.999973	0.00497265	Sycp3
0.218567	0.999973	0.0051098	Zfp449
-0.196344	0.999973	0.00511198	Nr2f6
0.258839	0.999973	0.00584772	Hyls1
-0.211285	0.999973	0.00586509	H2-Q9
0.195517	0.999973	0.0063206	Rars2
0.231656	0.999973	0.00718872	Wsb1
-0.254356	0.999973	0.00766975	Spry4
-0.254955	0.999973	0.0080942	Mmp9
-0.225726	0.999973	0.00811688	Dgkd
0.248222	0.999973	0.0081471	Evi2b
0.224902	0.999973	0.0084551	Mbnl3
-0.24902	0.999973	0.00869397	Jag2
0.23253	0.999973	0.00878235	Trpc1
-0.249011	0.999973	0.00882903	Slc2a5
-0.245086	0.999973	0.00902245	Smad7
0.2459	0.999973	0.00909614	Fsd1l
0.197944	0.999973	0.00985381	Skida1
0.242238	0.999973	0.0101339	Setdb2
-0.237792	0.999973	0.0109069	Ocel1
-0.208773	0.999973	0.0111529	Foxred2
0.243726	0.999973	0.0112127	Spdl1
-0.217359	0.999973	0.011347	Hhat
0.176643	0.999973	0.0122558	Nap1l1
0.240854	0.999973	0.0124064	Kcna2
-0.204536	0.999973	0.0126857	Fam83g
-0.238625	0.999973	0.0126858	Osgin1
0.180798	0.999973	0.012713	Gcgr
0.217616	0.999973	0.0137122	Ehbp1
-0.194389	0.999973	0.01399	Col1a2
0.22219	0.999973	0.0142263	Psd3
0.233323	0.999973	0.0150558	Mcph1
-0.228948	0.999973	0.0159594	Socs3
-0.210334	0.999973	0.0169857	Mark4
-0.229427	0.999973	0.0170747	Ptpn7
0.228956	0.999973	0.0174908	Zfp972
-0.19942	0.999973	0.0175099	B4galt5
0.227534	0.999973	0.0176075	Scn3a
0.214273	0.999973	0.0177787	Ikzf5
0.172313	0.999973	0.018134	Hbb-bt
0.195982	0.999973	0.0184178	Svip
-0.226928	0.999973	0.0184209	Rgs1
-0.208785	0.999973	0.0187254	Zfyve21
0.186933	0.999973	0.0188239	Phf20l1
0.134886	0.999973	0.0198002	Ankrd61
-0.207154	0.999973	0.0199119	Tpst2
0.143234	0.999973	0.0202497	Npcd
0.218236	0.999973	0.0209113	Exosc1
0.153886	0.999973	0.021165	Hoxd4
0.219593	0.999973	0.0213536	Gm6710
0.205477	0.999973	0.0216161	Mettl2
0.215637	0.999973	0.022195	Kif5a
-0.20548	0.999973	0.0225262	Ldb3
0.214817	0.999973	0.0225866	Trmt10a
0.199517	0.999973	0.0226351	Rnf43
-0.166612	0.999973	0.0228227	Scand1
0.197455	0.999973	0.0229832	Vamp7
0.192211	0.999973	0.0230007	Gphn
-0.216474	0.999973	0.0230514	Socs5
-0.202861	0.999973	0.0232605	Ccl24
-0.185923	0.999973	0.0235107	Kdf1
0.212407	0.999973	0.0235712	Tmx4
-0.172884	0.999973	0.0237799	Slc25a1
-0.167168	0.999973	0.0238124	Islr2
-0.203367	0.999973	0.0239128	H6pd
-0.214348	0.999973	0.0242284	Gm13889
0.211045	0.999973	0.0246377	Enpp4
0.188929	0.999973	0.0247515	Dync2li1
-0.187327	0.999973	0.0247581	Rps6ka4
-0.215667	0.999973	0.024942	Gal3st2b
0.214801	0.999973	0.0257523	Cttnbp2
0.183229	0.999973	0.0259396	Ap4e1
-0.200651	0.999973	0.0261001	Gstm3
0.214247	0.999973	0.0261219	Rfx3
-0.150738	0.999973	0.0263615	Nectin2
0.18942	0.999973	0.0272658	Dusp26
0.19258	0.999973	0.0276986	Nudt15
0.208801	0.999973	0.0277401	Erdr1
0.0712238	0.999973	0.0278092	Gm4925
0.205861	0.999973	0.0280219	Camk2a
0.134998	0.999973	0.0281108	Zscan18
-0.149485	0.999973	0.0282501	Drap1
0.210273	0.999973	0.0283531	Rbm12b1
0.210648	0.999973	0.028386	Gm14440
0.18637	0.999973	0.0288953	Hbb-bs
0.10369	0.999973	0.0291734	Grm8
-0.188016	0.999973	0.0293898	Fhdc1
0.171489	0.999973	0.0294672	Zbtb33
-0.201372	0.999973	0.029728	Prr3
-0.190096	0.999973	0.0297354	Atg4a
-0.207452	0.999973	0.0298774	Chst2
0.194164	0.999973	0.0299971	Zfp775
-0.208998	0.999973	0.0300248	Pamr1
0.184759	0.999973	0.0301115	Cnnm1
-0.208681	0.999973	0.0301304	Gstm1
-0.187682	0.999973	0.0301896	Abcd4
0.140936	0.999973	0.0302507	Grhl1
-0.157763	0.999973	0.0302891	Car7
-0.189374	0.999973	0.030383	Col5a1
0.113819	0.999973	0.0308402	Gal3st3
0.206887	0.999973	0.0310418	Stil
0.172928	0.999973	0.0310814	Parp2
-0.192799	0.999973	0.031219	Ugt2b5
0.123479	0.999973	0.0314921	Fbxw10
0.161027	0.999973	0.0316038	Taf15
-0.206192	0.999973	0.0316582	Prss30
-0.157807	0.999973	0.0321869	2009-09-01
0.192413	0.999973	0.0321943	Gm4070
0.196148	0.999973	0.0327706	Pigg
-0.177935	0.999973	0.0330188	Pld3
0.0828544	0.999973	0.0332839	Hist1h4c
0.107751	0.999973	0.0336729	Efhc1
-0.16484	0.999973	0.0337593	Atf4
-0.204354	0.999973	0.0339298	Tril
0.137531	0.999973	0.0341026	Foxj3
-0.147461	0.999973	0.0341029	Nacc2
-0.108238	0.999973	0.0344163	Grp
0.188811	0.999973	0.0345721	Zfp948
-0.199457	0.999973	0.0349081	Exoc3l4
-0.168585	0.999973	0.036218	Pth1r
-0.199519	0.999973	0.0363364	Ephx1
-0.139816	0.999973	0.0363682	Zc3h18
-0.161381	0.999973	0.0366559	Rgs3
0.18016	0.999973	0.0371258	Klkb1
0.192044	0.999973	0.0372278	Zfp984
0.192907	0.999973	0.0376572	Ccrl2
0.193449	0.999973	0.037662	Impact
0.183921	0.999973	0.0379831	Wwp1
0.195682	0.999973	0.0385341	2610044O15Rik8
0.198868	0.999973	0.0386654	Zfp760
0.18606	0.999973	0.0389366	Fam76b
0.196983	0.999973	0.0391945	Tanc2
0.187797	0.999973	0.0392503	Tsc1
0.171164	0.999973	0.0392818	Tuft1
0.160612	0.999973	0.039748	Tfb2m
0.196708	0.999973	0.0403913	Acsl3
0.192109	0.999973	0.04044	1110038F14Rik
0.196579	0.999973	0.0405284	Zfp626
-0.121654	0.999973	0.0406947	Lef1
-0.196936	0.999973	0.0409624	Ptrhd1
0.110403	0.999973	0.0410227	Ccdc173
0.178131	0.999973	0.041114	Eea1
-0.196698	0.999973	0.0411227	Ubtd1
0.193882	0.999973	0.041445	Zfp369
-0.118014	0.999973	0.041827	Lrrc74b
-0.159039	0.999973	0.042035	Prrc1
0.180475	0.999973	0.0420605	Ptprd
0.0490298	0.999973	0.042125	Gje1
0.194121	0.999973	0.0422278	Fbxo5
0.0489049	0.999973	0.0423996	Slc17a3
-0.0629542	0.999973	0.0426829	Gm3696
-0.194302	0.999973	0.0432883	Hvcn1
0.194031	0.999973	0.0434209	Tnfrsf22
-0.194449	0.999973	0.0434709	Gcnt3
0.190237	0.999973	0.0434819	Armc9
0.117277	0.999973	0.043904	Anxa8
0.165331	0.999973	0.0439592	Tet2
0.15565	0.999973	0.0440134	Nfat5
-0.193512	0.999973	0.04412	Tha1
-0.184466	0.999973	0.0443111	B4galnt4
0.182051	0.999973	0.0443409	Cep72
0.119395	0.999973	0.044365	Tmsb15b1
-0.18801	0.999973	0.0443878	Nudt12
0.191332	0.999973	0.0444945	Ccdc191
0.147475	0.999973	0.0446848	Trpc6
0.0988098	0.999973	0.0451533	Asphd1
-0.175585	0.999973	0.0451924	Synb
0.0382741	0.999973	0.0452647	Spem2
-0.192825	0.999973	0.0452846	Gpc6
0.0381365	0.999973	0.045393	Olfr1532-ps1
-0.144957	0.999973	0.0454622	Rps6ka1
0.180587	0.999973	0.0454855	Arhgap11a
0.192161	0.999973	0.0456752	Tmem229b
0.187223	0.999973	0.0457558	Tigd3
-0.155803	0.999973	0.045924	Ndst2
-0.125255	0.999973	0.0461251	Paqr3
0.156546	0.999973	0.0462917	Wnt9a
-0.187693	0.999973	0.0463377	Chpf
-0.15872	0.999973	0.0463731	Apoc3
0.191792	0.999973	0.0465066	Gvin1
0.0590397	0.999973	0.0470126	Usp17la
0.188597	0.999973	0.0476502	Thnsl1
-0.181451	0.999973	0.0477509	2004-09-01
-0.0602824	0.999973	0.0478006	Hist1h2ab
0.190435	0.999973	0.0478077	Egfl7
0.113437	0.999973	0.04793	Hist2h2aa2
0.0465012	0.999973	0.04843	Adcy10
-0.187354	0.999973	0.048456	Fli1
0.189608	0.999973	0.0485105	Fam214a
0.189104	0.999973	0.0485678	Snhg11
0.180091	0.999973	0.0486462	Mastl
0.167541	0.999973	0.0486973	Manea
-0.189185	0.999973	0.0488452	Crybg2
-0.102412	0.999973	0.0488454	Mpped2
0.184152	0.999973	0.0489659	Polr2h
0.165099	0.999973	0.0490913	Hba-a1
0.0368669	0.999973	0.0494222	Rhag
0.17052	0.999973	0.0497542	Skil
0.0367172	0.999973	0.0498931	Tescl
-0.188139	0.999973	0.0500327	Procr
-0.18874	0.999973	0.0501123	Pdgfb
-0.166323	0.999973	0.0501781	Ier5l
0.0949546	0.999973	0.0502628	Kcnn2
0.143888	0.999973	0.0503678	Sfr1
0.181655	0.999973	0.0506575	Cdk1
-0.135068	0.999973	0.0506834	Eci2
0.14449	0.999973	0.0508962	Phf11c
-0.176833	0.999973	0.0509022	Rnase1
0.18733	0.999973	0.0513721	Lcorl
-0.184185	0.999973	0.0514384	Trib3
0.0528258	0.999973	0.0517008	Hist1h3a
-0.174024	0.999973	0.0521121	Rims3
-0.184842	0.999973	0.0522956	Svep1
0.162431	0.999973	0.0523412	Fsbp
0.171444	0.999973	0.0524296	Crmp1
0.0898692	0.999973	0.0528675	Tmem174
0.185908	0.999973	0.0531368	Zfp612
-0.155042	0.999973	0.0531876	Mfap2
0.180334	0.999973	0.0533515	Atm
0.186023	0.999973	0.0534104	Slf1
-0.159151	0.999973	0.053764	Siglech
-0.18431	0.999973	0.0538419	Mtus2
0.178341	0.999973	0.0540094	Zfp820
-0.18117	0.999973	0.0547325	Sh3pxd2b
0.149792	0.999973	0.0549265	Stam
0.178538	0.999973	0.0550468	Zfp101
0.174844	0.999973	0.0550852	Rims2
-0.184038	0.999973	0.0551061	Adam8
0.153084	0.999973	0.0554616	Fbxo48
-0.155841	0.999973	0.055764	Clec10a
0.184286	0.999973	0.0557905	Tnfaip8l1
0.183002	0.999973	0.0558345	Cdpf1
-0.162168	0.999973	0.055968	Tnc
0.181753	0.999973	0.0560101	Rgma
0.0512648	0.999973	0.0562897	Adgrf2
-0.182955	0.999973	0.0563793	Cbr1
-0.182738	0.999973	0.0567794	Ankrd13b
-0.165215	0.999973	0.0568207	Plekhh3
-0.160088	0.999973	0.0571445	Plcg1
0.177412	0.999973	0.057181	Msh3
-0.183158	0.999973	0.05728	Spsb1
-0.172969	0.999973	0.0574734	Ldlrap1
-0.172868	0.999973	0.0576624	Plscr3
-0.177851	0.999973	0.0579232	Stat4
-0.138076	0.999973	0.0579784	Samd4b
-0.182546	0.999973	0.0580513	Emid1
-0.0833606	0.999973	0.058138	Nptxr
-0.137293	0.999973	0.0581912	Bad
-0.182011	0.999973	0.0581961	Lrfn3
0.113673	0.999973	0.0582839	Sbspon
-0.174651	0.999973	0.058286	Vwa1
-0.181078	0.999973	0.0585365	Cdh13
-0.165585	0.999973	0.0585902	Epha2
0.0339944	0.999973	0.0590635	Nr5a1
-0.177957	0.999973	0.0590707	F8a
-0.178424	0.999973	0.0591794	Sh3bp1
-0.157714	0.999973	0.0592549	Tnfrsf1a
0.179443	0.999973	0.0592899	Ccdc77
0.176283	0.999973	0.0596982	Poglut1
0.1255	0.999973	0.0601501	Hnrnpm
-0.133995	0.999973	0.0601841	Vegfa
0.179818	0.999973	0.0601996	Spc25
-0.157039	0.999973	0.0602004	Adrb2
0.161823	0.999973	0.0602754	Rp2
0.16339	0.999973	0.0603785	Hnrnpa1
-0.148277	0.999973	0.0605883	Lamc1
0.175177	0.999973	0.0609534	Zdhhc2
-0.178694	0.999973	0.0610387	Cntln
-0.153463	0.999973	0.0611218	Nptx2
0.0965866	0.999973	0.0611435	Elovl2
-0.109786	0.999973	0.061681	Glt8d2
-0.161641	0.999973	0.0617203	Slc12a9
-0.153929	0.999973	0.0619075	Pbx4
0.177603	0.999973	0.0620239	Usp54
0.144062	0.999973	0.0620659	Jarid2
0.179673	0.999973	0.0621495	Chd2
0.139658	0.999973	0.0624009	Lypla1
0.178528	0.999973	0.0624922	Ctcfl
0.0619725	0.999973	0.0625513	Tcte3
-0.173467	0.999973	0.0626321	Adap2
0.17868	0.999973	0.0626459	Zfp992
-0.175049	0.999973	0.062777	Lhfp
-0.179196	0.999973	0.0628103	Irf5
-0.17852	0.999973	0.0629238	Gas8
-0.156452	0.999973	0.0630352	Elmo2
0.175687	0.999973	0.0630481	Zfp692
-0.0946144	0.999973	0.0632151	Ccr7
0.164591	0.999973	0.0632315	Flrt2
0.151499	0.999973	0.0632666	Pcca
-0.0959087	0.999973	0.0633085	C2cd4b
-0.155463	0.999973	0.0634266	Pias4
-0.140218	0.999973	0.0634721	Abcb10
0.138852	0.999973	0.0637547	S100a14
0.166071	0.999973	0.0638835	Cenpu
0.150547	0.999973	0.0639944	Gdf9
0.16988	0.999973	0.0640797	Dbf4
0.174856	0.999973	0.0640848	Zfp51
-0.169304	0.999973	0.0643313	Xylt2
-0.176139	0.999973	0.0643936	Sh2d2a
0.177846	0.999973	0.0646262	Zhx3
-0.164366	0.999973	0.06562	Jund
-0.149191	0.999973	0.0659404	Gsta3
-0.154091	0.999973	0.0659421	Fzr1
0.173082	0.999973	0.0659488	Brf2
-0.176748	0.999973	0.0664637	Fmnl3
0.155795	0.999973	0.0666005	Iqcg
0.17567	0.999973	0.0666353	Nicn1
-0.170413	0.999973	0.0667017	Plekho2
0.164304	0.999973	0.0668075	Prnp
-0.170534	0.999973	0.0672505	Cd247
-0.160687	0.999973	0.0674179	Bag3
0.176117	0.999973	0.067464	Zfp97
0.131831	0.999973	0.067542	Tyms
0.164939	0.999973	0.0676337	Cacna1c
-0.175356	0.999973	0.0680244	Col16a1
0.154292	0.999973	0.0681505	Gng2
0.0566784	0.999973	0.0681878	Gpr61
0.119093	0.999973	0.0682374	Grin3a
0.175577	0.999973	0.0683157	Arrdc3
0.160625	0.999973	0.0683599	Tdrd3
-0.171365	0.999973	0.0687071	Arhgap27
-0.174878	0.999973	0.0688285	Pdlim2
-0.164195	0.999973	0.0689881	H2-Bl
0.132882	0.999973	0.069155	Slc38a11
0.0730271	0.999973	0.0693921	Cyp2c40
-0.165738	0.999973	0.069463	Flot1
-0.149674	0.999973	0.0695355	H1fx
0.0958641	0.999973	0.0695546	Trim17
0.162421	0.999973	0.0698701	Hnrnpa3
-0.169499	0.999973	0.0700179	Scube1
0.163434	0.999973	0.0701423	Nsun6
0.168726	0.999973	0.0701746	Zfp74
-0.16913	0.999973	0.070219	0610040J01Rik
0.103353	0.999973	0.0702434	Muc1
-0.0769256	0.999973	0.0704534	H2-T9
0.080921	0.999973	0.070544	Oacyl
-0.13944	0.999973	0.0705841	Lgi3
-0.159456	0.999973	0.070612	C530008M17Rik
-0.157457	0.999973	0.0708221	Acads
0.13263	0.999973	0.0711281	Cdnf
0.0793431	0.999973	0.0712494	Lhfpl5
-0.075421	0.999973	0.0716248	Tnni1
-0.12484	0.999973	0.071899	Strn4
-0.152774	0.999973	0.0720206	Col6a2
0.166327	0.999973	0.0722353	Prps2
0.166555	0.999973	0.0723318	Cnbd2
-0.103581	0.999973	0.0726039	Col9a3
-0.156332	0.999973	0.0726842	Pdcd1lg2
0.120461	0.999973	0.0729128	Mbnl1
0.170872	0.999973	0.0729281	Cenpe
0.166335	0.999973	0.0729518	Ptbp2
-0.172745	0.999973	0.072996	Esm1
-0.151393	0.999973	0.0730495	Pex14
-0.172653	0.999973	0.0731084	Limk1
0.172162	0.999973	0.0731516	Gnai1
0.156961	0.999973	0.0732261	Hmmr
0.171261	0.999973	0.0739525	Brca2
0.0611184	0.999973	0.0740388	Eno1b
0.171778	0.999973	0.0741215	Gm1966
-0.155823	0.999973	0.0741655	Gm45935
0.127976	0.999973	0.0742006	Ranbp9
0.171148	0.999973	0.0743169	Kcnma1
-0.159612	0.999973	0.0744257	Gkn3
0.169568	0.999973	0.0744277	Gstcd
0.162672	0.999973	0.0744666	Fbxo10
-0.165019	0.999973	0.0744973	Rhob
0.14931	0.999973	0.0745589	Sox17
-0.165115	0.999973	0.0748852	Cspg4
0.154486	0.999973	0.0750192	Mettl4
0.0772988	0.999973	0.0750624	Ankrd45
0.16736	0.999973	0.0751019	Eme1
-0.165958	0.999973	0.0751459	Ssbp4
0.139523	0.999973	0.0751659	Rpe
0.127296	0.999973	0.0752327	Cask
-0.156064	0.999973	0.0752852	Stk10
-0.169911	0.999973	0.0753626	Xpa
0.158953	0.999973	0.0754847	Ranbp6
-0.168106	0.999973	0.0756156	Marcksl1
0.118105	0.999973	0.0756537	Dpp10
-0.137624	0.999973	0.0759491	Ap1g2
0.122815	0.999973	0.076257	Klrb1c
-0.15802	0.999973	0.0765325	2310022B05Rik
-0.166971	0.999973	0.0765397	Havcr2
0.170478	0.999973	0.0765412	Zfp58
-0.0793103	0.999973	0.0767392	Mia
-0.119624	0.999973	0.0770073	Grk2
0.153361	0.999973	0.0770075	Bmpr2
0.136617	0.999973	0.0770717	Slfn3
-0.170091	0.999973	0.0771112	Mfsd12
-0.109143	0.999973	0.0771485	Acox1
0.169356	0.999973	0.0771878	Rgs7bp
-0.159686	0.999973	0.0772049	Abca1
0.0298382	0.999973	0.0772316	Stra8
-0.158248	0.999973	0.0772317	Hexdc
0.168152	0.999973	0.0772356	Aspn
-0.168101	0.999973	0.0773972	Dhx37
0.122208	0.999973	0.0774261	Rap1a
-0.121007	0.999973	0.0775559	Aqp11
0.0844904	0.999973	0.0776542	Tmem163
-0.159779	0.999973	0.0776951	Kcnip3
0.166236	0.999973	0.078212	Aurka
0.169369	0.999973	0.0783322	Tshz3
-0.16848	0.999973	0.0783664	Jade2
-0.157677	0.999973	0.078659	Rcsd1
-0.166095	0.999973	0.0786664	Abhd6
0.152946	0.999973	0.0787597	Thoc2
-0.134615	0.999973	0.0787601	Pi4kb
-0.132785	0.999973	0.078811	Ephb6
0.135964	0.999973	0.079078	Srp54c
-0.144572	0.999973	0.0791424	Zbtb7b
0.0717485	0.999973	0.0791453	Tex13b
-0.168215	0.999973	0.079162	Als2cr12
-0.122243	0.999973	0.0792809	Gm14391
-0.153316	0.999973	0.0792927	Samsn1
0.164308	0.999973	0.0793454	Pola1
0.166245	0.999973	0.0797035	Ovol2
0.117172	0.999973	0.079916	Ebf4
0.146656	0.999973	0.07993	Nrsn1
-0.107529	0.999973	0.0800433	Snrpn
-0.136614	0.999973	0.0801551	Bcr
-0.168326	0.999973	0.080181	Kcnk5
0.148681	0.999973	0.0802478	Kcnk1
-0.131433	0.999973	0.0803722	Dda1
0.0609658	0.999973	0.080532	Cnga1
0.154209	0.999973	0.0806017	Pdcd7
0.0291588	0.999973	0.0807241	Sp9
-0.140112	0.999973	0.0807392	Gopc
-0.167842	0.999973	0.0808407	Rom1
0.147462	0.999973	0.080898	Cbfa2t2
0.159716	0.999973	0.081053	Zdhhc24
0.131238	0.999973	0.0810942	Cemip
0.154782	0.999973	0.0812312	Fam126a
0.167236	0.999973	0.0813856	Melk
0.124836	0.999973	0.0814102	Slc25a43
0.160827	0.999973	0.0815688	Atp11c
-0.16492	0.999973	0.0816204	Pex11a
-0.166908	0.999973	0.081758	Rcan1
0.153752	0.999973	0.0820116	B230118H07Rik
-0.139264	0.999973	0.082327	Tmcc1
0.138292	0.999973	0.0824334	Tmem37
0.0359334	0.999973	0.0827305	Ttc9b
0.108208	0.999973	0.0827333	Kirrel3
-0.142327	0.999973	0.0829067	Atf6b
-0.136615	0.999973	0.0830024	Espn
0.162972	0.999973	0.0831081	Klhl7
-0.165141	0.999973	0.0833389	Pycr1
-0.138767	0.999973	0.0834018	C2cd2l
-0.118171	0.999973	0.083752	Sh2b1
0.123507	0.999973	0.0839542	Slc4a11
-0.154193	0.999973	0.0842906	Sptbn2
-0.0811747	0.999973	0.0843394	Pcdhb12
0.11834	0.999973	0.0845334	Tmx1
-0.056382	0.999973	0.084622	Olfr164
0.140948	0.999973	0.0851019	Cenps
-0.153721	0.999973	0.0852228	Bex2
-0.0679627	0.999973	0.0853339	Tceal6
-0.0978658	0.999973	0.0853764	Tfec
-0.102558	0.999973	0.0854105	Mcpt2
0.152314	0.999973	0.0857446	Rbm18
-0.14412	0.999973	0.0857635	Tstd3
0.134569	0.999973	0.0858027	Serpinc1
0.143475	0.999973	0.0858049	Epc2
0.161362	0.999973	0.085962	Celf4
0.156175	0.999973	0.0860669	Nek1
-0.152882	0.999973	0.0864074	Tmem39a
0.124793	0.999973	0.0866613	Rph3a
0.162275	0.999973	0.0866693	Cep97
0.162796	0.999973	0.0867053	Ptrh1
0.114215	0.999973	0.0868153	Asic2
0.16476	0.999973	0.0870546	Plagl1
0.0747403	0.999973	0.087059	Calr3
-0.162047	0.999973	0.0870697	Aspa
0.143711	0.999973	0.0871286	Cpsf6
0.0763618	0.999973	0.0871347	Lrrtm2
-0.164171	0.999973	0.0877315	Alox5ap
-0.113536	0.999973	0.0877811	Bglap3
0.0686203	0.999973	0.0880289	Pyy
-0.155358	0.999973	0.0880811	Lpar2
-0.160558	0.999973	0.0881271	S1pr2
-0.120028	0.999973	0.0881383	Syt17
0.153802	0.999973	0.0884825	Trove2
0.113937	0.999973	0.0887333	Trim46
-0.105109	0.999973	0.0890483	Dctn1
-0.16199	0.999973	0.0892266	Sema3f
-0.0448157	0.999973	0.0892404	Eef1akmt4-ece2
0.163367	0.999973	0.0895275	Cmah
-0.157048	0.999973	0.0895361	Bcas3
-0.117716	0.999973	0.0895661	Abcd1
-0.0447411	0.999973	0.0897686	Itih4
0.151906	0.999973	0.0900126	Ptp4a1
-0.123559	0.999973	0.090465	Tmem253
0.049862	0.999973	0.0904728	Cr2
0.135559	0.999973	0.0905178	Kcnq2
0.134391	0.999973	0.0907743	Zfp2
-0.162143	0.999973	0.0921079	Hs3st3b1
0.159606	0.999973	0.0921917	Nat10
0.149729	0.999973	0.0922067	Zfx
-0.159	0.999973	0.0922595	Nfkbid
-0.141893	0.999973	0.0927498	Tinagl1
-0.152135	0.999973	0.0928004	Nkx2-3
0.154145	0.999973	0.0928501	Rbms3
-0.0877498	0.999973	0.092955	Kcnn1
-0.160912	0.999973	0.0929884	Rilpl2
-0.10282	0.999973	0.093351	Gsta2
0.149842	0.999973	0.0936296	Map1b
-0.122558	0.999973	0.0936974	Blcap
0.151218	0.999973	0.0937661	Fchsd2
-0.156692	0.999973	0.0941986	2200002D01Rik
-0.130949	0.999973	0.0942479	Ccdc12
-0.118596	0.999973	0.0943862	Smap2
0.153686	0.999973	0.0944997	Steap2
-0.159947	0.999973	0.0945243	Hgh1
-0.0507588	0.999973	0.0945264	Cd300ld3
0.153807	0.999973	0.0946058	Hacd1
0.155071	0.999973	0.0947711	Zfp292
0.153734	0.999973	0.094829	Tmem267
-0.043404	0.999973	0.0950476	Gm4788
-0.150229	0.999973	0.0950878	Klf13
0.160043	0.999973	0.0950911	2700049A03Rik
-0.1563	0.999973	0.0952768	Chrm1
0.145936	0.999973	0.0953736	D630039A03Rik
-0.1589	0.999973	0.0954319	Clec4a1
-0.144748	0.999973	0.0957456	Zfp787
-0.14232	0.999973	0.0957512	Jkamp
-0.0517077	0.999973	0.0959807	Sycp2l
-0.160115	0.999973	0.0962705	Dbn1
0.160084	0.999973	0.0965589	Arl14
0.138993	0.999973	0.0966263	Ttc41
-0.106403	0.999973	0.0968189	Lonrf2
-0.150544	0.999973	0.0968656	Gmip
-0.107593	0.999973	0.0969451	Ube3b
-0.159793	0.999973	0.0971604	Ugt2b36
0.117676	0.999973	0.0973635	Pcdhb16
0.158872	0.999973	0.0975898	Mis18bp1
-0.156794	0.999973	0.0975966	Pcolce
0.147929	0.999973	0.0977715	Zkscan8
0.0879343	0.999973	0.097778	Tmod4
0.157987	0.999973	0.0978318	Pop1
0.159027	0.999973	0.0979629	Rab11fip2
0.0875026	0.999973	0.0980592	Dchs2
-0.156152	0.999973	0.0981041	Bmp4
-0.0426101	0.999973	0.0982029	Gm128
-0.0900501	0.999973	0.0983089	Tekt2
-0.152737	0.999973	0.0983569	Ppcs
0.0504772	0.999973	0.0983873	Olfr99
0.159135	0.999973	0.0984031	Rpain
0.135236	0.999973	0.0984527	Pds5b
-0.122491	0.999973	0.0984622	Taf10
0.0469373	0.999973	0.0984822	Mgarp
0.157186	0.999973	0.0986498	Knl1
0.1444	0.999973	0.0989301	Ercc6l2
0.152324	0.999973	0.0989362	Kif3a
0.158971	0.999973	0.0989672	Zfp386
-0.0908916	0.999973	0.0990965	Hrh2
0.107887	0.999973	0.0991167	Ccdc39
-0.144268	0.999973	0.0992152	Barx2
-0.145167	0.999973	0.0992285	Col6a1
0.122261	0.999973	0.0992535	Zc3h13
-0.121988	0.999973	0.0993658	Slc25a47
-0.114511	0.999973	0.0995509	Pex19
0.158512	0.999973	0.0996925	Kif15
0.04226	0.999973	0.0999004	Myh3
-0.117075	0.999973	0.0999155	Plvap
-0.132882	0.999973	0.0999627	Rbm7
0.130598	0.999973	0.100529	Kcnd1
0.157885	0.999973	0.100544	Eri2
0.156492	0.999973	0.100669	Abhd10
0.10404	0.999973	0.100764	Kcnb2
-0.155905	0.999973	0.100819	Tgtp1
-0.123697	0.999973	0.100855	Tmem63b
-0.133681	0.999973	0.100879	Minpp1
-0.0744465	0.999973	0.100945	Caly
-0.142285	0.999973	0.101349	Rab4b
0.132229	0.999973	0.101476	Zkscan1
-0.107472	0.999973	0.10163	Zfp78
-0.132824	0.999973	0.101775	Adap1
0.0320445	0.999973	0.101786	Bcl2l10
0.156756	0.999973	0.101894	Zfp456
0.157497	0.999973	0.102053	Polq
-0.155771	0.999973	0.102279	Crtap
0.0863247	0.999973	0.102295	Grip1
0.136578	0.999973	0.102296	2210418O10Rik
0.15127	0.999973	0.10241	Tbc1d12
-0.15556	0.999973	0.102478	Matk
-0.135312	0.999973	0.102585	Zfp574
-0.109068	0.999973	0.102658	Szrd1
-0.111987	0.999973	0.102798	Mchr1
-0.127058	0.999973	0.102992	Keap1
-0.140387	0.999973	0.103067	Agpat2
-0.156961	0.999973	0.103309	Itga5
0.155717	0.999973	0.103478	Mad2l1
0.139036	0.999973	0.103537	Apaf1
0.155145	0.999973	0.103585	Ros1
-0.134292	0.999973	0.103649	Mtf1
-0.13236	0.999973	0.103842	Psg23
-0.150756	0.999973	0.103899	Zc3h10
0.152107	0.999973	0.103964	Dbt
0.0986759	0.999973	0.103981	Htr3b
-0.126483	0.999973	0.10401	Anxa11
-0.144394	0.999973	0.104091	Aldh3b1
0.154829	0.999973	0.104215	Macrod2
-0.143873	0.999973	0.104665	Ptpn1
0.11158	0.999973	0.104676	Npm1
0.0648764	0.999973	0.104699	Amhr2
0.146806	0.999973	0.104836	Gm7072
0.149547	0.999973	0.104935	Fam151b
0.127355	0.999973	0.104952	B230219D22Rik
-0.051269	0.999973	0.10503	Amer3
0.0656094	0.999973	0.105149	Coro6
-0.124885	0.999973	0.10516	Slc51a
-0.103814	0.999973	0.105341	Aldoa
-0.142259	0.999973	0.105517	Cx3cl1
0.155844	0.999973	0.105537	B3galnt1
0.100899	0.999973	0.105553	Tmem198
0.152051	0.999973	0.105694	Ybey
-0.153767	0.999973	0.105728	Anxa3
-0.141158	0.999973	0.105824	Rab11fip3
-0.119205	0.999973	0.105948	Lrp10
-0.085826	0.999973	0.105989	Maats1
-0.153099	0.999973	0.106184	Armc7
-0.119691	0.999973	0.106233	Ski
-0.126756	0.999973	0.106257	Cd99
0.131031	0.999973	0.106265	Rgs5
0.14971	0.999973	0.106529	Zfp871
0.15161	0.999973	0.106578	Rab3c
-0.108518	0.999973	0.106677	Kif1c
-0.155358	0.999973	0.106758	Zfp385a
0.144787	0.999973	0.106846	Mbtd1
-0.110199	0.999973	0.106893	Spr
0.0248849	0.999973	0.106951	Rcvrn
0.0248849	0.999973	0.106951	Hydin
0.115728	0.999973	0.106995	Tbx6
0.144159	0.999973	0.107062	Abcc6
0.143853	0.999973	0.107124	9430038I01Rik
0.153993	0.999973	0.107396	Fbxo32
-0.124894	0.999973	0.107625	Lrrc75b
0.143505	0.999973	0.107667	Olfr613
0.0319616	0.999973	0.10781	Asgr1
-0.116599	0.999973	0.107911	Tmem134
0.141329	0.999973	0.108011	Tmtc3
0.154537	0.999973	0.108053	Gjc1
0.0337151	0.999973	0.108501	Gcm1
-0.131598	0.999973	0.108873	Grtp1
-0.145715	0.999973	0.108894	Cited4
0.153619	0.999973	0.109037	Rnf144b
-0.124065	0.999973	0.109201	Jtb
0.151609	0.999973	0.109287	Tmem170b
-0.143966	0.999973	0.10929	Cgrrf1
-0.142443	0.999973	0.10929	Gm20498
0.148588	0.999973	0.109329	Glcci1
-0.152321	0.999973	0.109371	Mri1
-0.14402	0.999973	0.109389	Gtf2e2
-0.127254	0.999973	0.10961	Uqcr10
0.110654	0.999973	0.109828	2007-09-01
0.148991	0.999973	0.109833	Lipt1
0.116254	0.999973	0.10987	Slc2a6
0.141956	0.999973	0.11029	Nfyb
0.100159	0.999973	0.110384	Guca1b
0.153478	0.999973	0.110408	Jcad
-0.121344	0.999973	0.110418	Ltbp4
0.0315732	0.999973	0.110539	4931440F15Rik
-0.0975678	0.999973	0.110578	C87977
-0.113889	0.999973	0.110717	Pnliprp1
-0.145299	0.999973	0.110903	Rce1
0.153469	0.999973	0.110917	Igsf9b
-0.111873	0.999973	0.110974	Cabin1
0.040867	0.999973	0.111248	Caps2
-0.128508	0.999973	0.111424	Ttc39c
-0.142894	0.999973	0.111467	Hey1
0.144012	0.999973	0.111718	Ireb2
-0.129391	0.999973	0.111862	Hmg20b
-0.0613821	0.999973	0.111916	Best1
-0.152953	0.999973	0.112104	Trp53i13
0.144849	0.999973	0.112169	Tgfbr1
0.0608462	0.999973	0.112195	Lrrc9
0.0241531	0.999973	0.112559	Ntn5
0.0970305	0.999973	0.112614	Cecr2
-0.152253	0.999973	0.112669	H2-Q8
0.151959	0.999973	0.112765	Zfp442
0.152474	0.999973	0.112765	Cdca5
0.135432	0.999973	0.112813	Cbx5
-0.0951972	0.999973	0.112974	Ttc7
-0.148265	0.999973	0.11298	Ccdc22
-0.138122	0.999973	0.113246	Tmem248
0.150715	0.999973	0.113341	Pcgf1
0.151926	0.999973	0.113363	Rgs9
-0.15056	0.999973	0.113558	Lair1
0.147656	0.999973	0.113659	Kif20b
0.125545	0.999973	0.113925	Pcm1
-0.110316	0.999973	0.113971	Fastk
-0.144647	0.999973	0.114164	Slc51b
-0.0614126	0.999973	0.114238	Hist1h2ae
-0.14147	0.999973	0.114267	Bnip1
-0.15157	0.999973	0.114327	Wfdc1
0.145115	0.999973	0.11434	Fam103a1
-0.146644	0.999973	0.114467	Dusp8
0.14284	0.999973	0.114495	4933427D14Rik
-0.122503	0.999973	0.114651	Pgap3
0.141346	0.999973	0.114699	Bcas1
-0.121028	0.999973	0.114809	C1galt1c1
0.142321	0.999973	0.114813	Gpr17
-0.135933	0.999973	0.11499	Mfng
0.0237756	0.999973	0.115133	Grm2
-0.0796144	0.999973	0.115189	Pcdhb13
0.148977	0.999973	0.115355	Acvr2b
-0.149783	0.999973	0.115577	Herpud1
0.0417577	0.999973	0.115624	Espnl
-0.132905	0.999973	0.115899	B3gnt9
0.147912	0.999973	0.115997	Pof1b
-0.151063	0.999973	0.116218	Sash3
-0.136069	0.999973	0.116267	Acot11
0.150662	0.999973	0.116706	Igsf6
0.0553182	0.999973	0.116987	Spag17
0.0235282	0.999973	0.117059	Ect2l
0.0235282	0.999973	0.117059	Sox30
0.132708	0.999973	0.117079	Trim33
-0.15081	0.999973	0.117205	Creld1
0.0998689	0.999973	0.117309	Mbl2
0.0234955	0.999973	0.117317	Hoxc9
0.0234955	0.999973	0.117317	4933416C03Rik
0.0234955	0.999973	0.117317	Chrm5
-0.100586	0.999973	0.117344	Mlf2
0.128298	0.999973	0.117427	Celf6
-0.14978	0.999973	0.117471	Phykpl
-0.109414	0.999973	0.117616	Ndufc2
0.130178	0.999973	0.117677	Snap23
0.14389	0.999973	0.117714	Elavl4
0.108392	0.999973	0.117722	Zfp300
-0.14508	0.999973	0.117741	Ss18l2
0.144545	0.999973	0.118191	Cenpf
-0.129279	0.999973	0.11863	Rraga
0.0233274	0.999973	0.118648	Stx19
0.0233274	0.999973	0.118648	Psg26
0.121379	0.999973	0.1187	4932438H23Rik
0.1503	0.999973	0.118786	Slc5a3
0.0384426	0.999973	0.118908	Pon1
-0.104435	0.999973	0.119123	Nmu
0.09397	0.999973	0.119155	Cyp2c70
-0.103122	0.999973	0.119178	Plcb3
-0.044953	0.999973	0.119429	Defb1
-0.141415	0.999973	0.119505	Tradd
0.147029	0.999973	0.119709	Tmem178
0.149729	0.999973	0.120005	Bora
0.144987	0.999973	0.12004	Srpx
0.149458	0.999973	0.120159	Amer1
0.129779	0.999973	0.120167	Clpx
-0.1497	0.999973	0.1202	Txnrd3
0.128836	0.999973	0.120224	Ttc3
-0.143139	0.999973	0.120362	Cnn2
0.14534	0.999973	0.120369	Il11ra1
0.140279	0.999973	0.120374	Rif1
0.140284	0.999973	0.120411	Kat6b
-0.139107	0.999973	0.12047	Rsph3b
0.103503	0.999973	0.120858	Zcchc12
0.119226	0.999973	0.12095	Prkci
-0.125755	0.999973	0.120983	Pcdhgb4
0.130957	0.999973	0.121022	Smad5
-0.138455	0.999973	0.12103	Gpd1
0.098018	0.999973	0.121098	Hist1h2br
0.098018	0.999973	0.121098	Hist1h2bq
-0.137503	0.999973	0.121121	Rbm15b
0.0418966	0.999973	0.121122	Lrrc36
0.143731	0.999973	0.121243	Zfp799
-0.131589	0.999973	0.12131	Abhd17a
-0.148573	0.999973	0.121326	S1pr1
0.138137	0.999973	0.121621	Epm2aip1
-0.0845914	0.999973	0.121671	Klri1
0.14519	0.999973	0.121733	Tmem216
0.117828	0.999973	0.121814	Brd8
-0.0695036	0.999973	0.121887	Shisa3
-0.0510232	0.999973	0.12189	Rgs8
0.0883738	0.999973	0.121929	Sv2b
0.145559	0.999973	0.121965	Kbtbd7
0.144088	0.999973	0.122107	Pou2f1
-0.14894	0.999973	0.122122	Cd48
0.140732	0.999973	0.12215	Zfp65
0.119059	0.999973	0.122152	Prrg4
-0.13095	0.999973	0.1223	Mrps34
-0.148131	0.999973	0.122608	Adprhl2
0.0868327	0.999973	0.122765	Gm14548
-0.138498	0.999973	0.122963	Fes
0.121287	0.999973	0.123127	Card9
0.138858	0.999973	0.123395	Rab27b
-0.0627764	0.999973	0.123581	Krt87
-0.143881	0.999973	0.123741	Ino80b
0.148064	0.999973	0.123814	Vip
-0.144179	0.999973	0.123874	Commd2
-0.144551	0.999973	0.123896	Col12a1
-0.140965	0.999973	0.124066	Rapgef1
0.13363	0.999973	0.124263	Npat
0.131836	0.999973	0.124267	Trim36
-0.12916	0.999973	0.124355	Ndufb6
0.0290621	0.999973	0.12441	Olfm3
-0.128461	0.999973	0.124414	Tesk2
0.144089	0.999973	0.124643	Cd300c2
0.132413	0.999973	0.124794	Sypl
-0.129853	0.999973	0.124819	Wdr41
-0.146167	0.999973	0.124926	Gpsm3
0.137623	0.999973	0.124976	Usp53
-0.147293	0.999973	0.125217	Bfsp1
0.137035	0.999973	0.125387	Suox
-0.0909979	0.999973	0.125467	Asgr2
0.0369822	0.999973	0.125553	2010109A12Rik
-0.107068	0.999973	0.125578	Wwc1
0.147484	0.999973	0.125659	Slc36a4
-0.0523666	0.999973	0.125681	Irs4
-0.105991	0.999973	0.125682	Gpr31b
0.145907	0.999973	0.125733	Tert
0.0347235	0.999973	0.125787	Il10
0.140769	0.999973	0.125801	Kitl
-0.144618	0.999973	0.125926	Zfp60
0.134075	0.999973	0.126031	Slf2
0.126233	0.999973	0.126356	Msi2
0.116557	0.999973	0.126464	Otc
-0.0431401	0.999973	0.126573	1600015I10Rik
-0.114896	0.999973	0.126614	Arih2
-0.108438	0.999973	0.126622	Dctn2
0.12948	0.999973	0.12667	Sdsl
-0.117298	0.999973	0.126738	Foxp4
0.118617	0.999973	0.12677	Gigyf2
0.142256	0.999973	0.126792	Gng4
0.140548	0.999973	0.126794	Bub1
0.0369106	0.999973	0.127047	Pcdhb6
0.124821	0.999973	0.127094	C330007P06Rik
0.099482	0.999973	0.12723	Mboat2
0.145065	0.999973	0.127366	Ckap2
-0.145102	0.999973	0.127597	Pltp
0.050225	0.999973	0.1278	Pde6g
0.11061	0.999973	0.127806	Slit1
-0.123061	0.999973	0.127997	Aqp3
0.146502	0.999973	0.128003	Gbp8
0.121582	0.999973	0.128028	Sin3a
0.146589	0.999973	0.128064	Ripor2
-0.11249	0.999973	0.12813	Pcdhgb7
-0.145645	0.999973	0.128136	Ifitm1
-0.143151	0.999973	0.128261	Tbc1d30
0.144729	0.999973	0.12827	Iyd
-0.113634	0.999973	0.128361	Nudt19
-0.142324	0.999973	0.128547	Spry2
-0.10607	0.999973	0.128586	Scaf1
0.146225	0.999973	0.128602	Tm4sf4
0.131066	0.999973	0.128778	Ccnt1
0.145595	0.999973	0.128876	Igfbp5
0.0974599	0.999973	0.129003	Spata24
-0.136387	0.999973	0.129047	Rab37
0.138991	0.999973	0.129219	Atxn3
-0.13716	0.999973	0.129539	Nphp1
-0.104258	0.999973	0.129932	Csprs
0.11647	0.999973	0.130049	Scaf8
0.136011	0.999973	0.130072	Gnao1
-0.138838	0.999973	0.130173	Mdk
0.130508	0.999973	0.130299	Pfas
0.0672205	0.999973	0.130423	Grpr
0.134381	0.999973	0.130475	Cacybp
0.143781	0.999973	0.130689	Pbk
0.135196	0.999973	0.130919	Astn1
-0.134477	0.999973	0.131021	Stard3
-0.0425249	0.999973	0.131094	Sh2d1a
0.046204	0.999973	0.13111	4930432K21Rik
0.130863	0.999973	0.131152	Cenpk
-0.0453113	0.999973	0.131208	Fank1
-0.0976281	0.999973	0.131254	Me1
0.13835	0.999973	0.131307	Mysm1
-0.119962	0.999973	0.131385	Nfkb2
0.138991	0.999973	0.13147	Ccdc141
0.131632	0.999973	0.131518	Zdhhc13
-0.138779	0.999973	0.131676	Podn
0.075982	0.999973	0.131797	P2ry10b
0.0972475	0.999973	0.131817	Acnat2
0.144665	0.999973	0.132023	Bmt2
-0.107821	0.999973	0.132183	Shc1
0.142859	0.999973	0.132197	D3Ertd254e
-0.125987	0.999973	0.132226	Usp12
-0.138413	0.999973	0.132285	Bin2
0.136661	0.999973	0.13249	Fubp1
0.139907	0.999973	0.132603	Wdfy2
0.104959	0.999973	0.132707	Hnrnpa2b1
0.139798	0.999973	0.132873	Wdr55
0.0373434	0.999973	0.132889	Nrg3
0.13926	0.999973	0.132913	Ccdc115
-0.144726	0.999973	0.132915	E130308A19Rik
-0.104935	0.999973	0.132968	Nploc4
0.144439	0.999973	0.133107	Kcnj2
-0.121765	0.999973	0.133138	Nrbf2
0.12714	0.999973	0.133178	Coq2
-0.139685	0.999973	0.133534	Cox17
-0.103739	0.999973	0.133544	Tox4
0.114621	0.999973	0.133559	Twsg1
0.113785	0.999973	0.133618	Hnrnph1
-0.136934	0.999973	0.133693	2310011J03Rik
-0.121726	0.999973	0.133825	Mvb12a
-0.144329	0.999973	0.133997	Tsku
-0.143457	0.999973	0.134015	Npdc1
0.142413	0.999973	0.134019	Gprc5a
0.142067	0.999973	0.134108	Nbeal1
0.14354	0.999973	0.134273	Zfp229
-0.143637	0.999973	0.134385	Myo1g
0.0580054	0.999973	0.134641	Tcap
0.071022	0.999973	0.134696	Fa2h
-0.0434853	0.999973	0.134873	Tnnt3
0.131862	0.999973	0.134926	Pctp
-0.142788	0.999973	0.134987	Cdr2
-0.140772	0.999973	0.135089	Mex3d
-0.139782	0.999973	0.13525	Wfdc17
-0.0418593	0.999973	0.13535	Hephl1
0.136034	0.999973	0.135425	Nit2
0.135317	0.999973	0.13555	Ing3
0.143551	0.999973	0.135811	Faxc
-0.128435	0.999973	0.135991	Gng3
-0.138148	0.999973	0.136236	Ccl5
-0.143117	0.999973	0.136446	Cdx2
0.132946	0.999973	0.136465	Fancb
0.124039	0.999973	0.136482	Tlk2
0.0365149	0.999973	0.136731	Art1
0.0634718	0.999973	0.136931	Catsperd
0.113659	0.999973	0.137001	Neu2
0.121596	0.999973	0.137154	Arhgef26
-0.141282	0.999973	0.137215	Hs6st1
0.12645	0.999973	0.137352	Casd1
-0.140473	0.999973	0.137445	Tnfaip8
0.138358	0.999973	0.137718	Ska3
-0.126288	0.999973	0.137774	Aldh1l1
0.132839	0.999973	0.137809	Sil1
0.142963	0.999973	0.137811	Ppm1d
-0.0978597	0.999973	0.137814	Stk11
-0.127091	0.999973	0.138033	Mapkbp1
0.132854	0.999973	0.138057	Epb41l4a
0.130842	0.999973	0.138067	Lrrc39
0.139616	0.999973	0.138111	Zdhhc21
-0.134662	0.999973	0.138144	Gm7030
-0.135856	0.999973	0.138156	Aldh1a1
0.0641484	0.999973	0.138253	Rell2
-0.100729	0.999973	0.138258	Cdk16
0.13547	0.999973	0.138503	Lama3
0.136021	0.999973	0.138631	Rbm24
0.0346827	0.999973	0.138988	Ttc30a2
-0.137565	0.999973	0.139015	Snai1
-0.104648	0.999973	0.139099	Gpnmb
0.109346	0.999973	0.139108	9930111J21Rik2
0.134987	0.999973	0.13913	Zfp277
0.13233	0.999973	0.139163	Gp2
-0.131809	0.999973	0.139258	Per1
0.133303	0.999973	0.139452	Slc12a2
-0.107966	0.999973	0.139871	Olfml1
-0.141832	0.999973	0.139944	Ptprcap
0.0682464	0.999973	0.140198	Olfr78
0.141493	0.999973	0.140378	D11Wsu47e
0.079529	0.999973	0.140648	Rbfox1
0.141341	0.999973	0.140656	Zfp329
-0.13498	0.999973	0.140709	Cactin
0.127817	0.999973	0.140799	Zfp950
0.073817	0.999973	0.140851	Stag3
0.137783	0.999973	0.141046	Zfp606
-0.109816	0.999973	0.141103	Sra1
-0.141635	0.999973	0.141138	Syt13
0.11592	0.999973	0.141287	H2-Q6
0.116425	0.999973	0.141309	Syt4
-0.135319	0.999973	0.141316	Sts
-0.115802	0.999973	0.141638	Gna11
0.095142	0.999973	0.141797	Pcdhga7
0.0803115	0.999973	0.141878	Tssk4
-0.120491	0.999973	0.141922	Rabggta
0.111874	0.999973	0.142257	Fam221a
0.130313	0.999973	0.142277	Vma21
0.131498	0.999973	0.14235	Pdgfd
0.138866	0.999973	0.142393	Apol10b
0.116083	0.999973	0.142451	Zdhhc20
0.020528	0.999973	0.142651	Defa32
-0.113023	0.999973	0.142752	Nr4a3
-0.138131	0.999973	0.142825	Cpne2
0.136263	0.999973	0.143151	Myb
0.134777	0.999973	0.143243	Mki67
0.0838843	0.999973	0.143377	Erich2
0.135752	0.999973	0.143383	Paip2b
0.135103	0.999973	0.143384	Clk1
-0.140377	0.999973	0.143617	B3galt4
-0.139327	0.999973	0.143709	Gprc5c
0.116548	0.999973	0.144001	Strn3
0.135584	0.999973	0.144041	Cavin2
0.115862	0.999973	0.144121	Stx16
0.127496	0.999973	0.144135	Hspd1
-0.129908	0.999973	0.14428	Ppp1r9b
0.0911092	0.999973	0.144451	Ica1l
0.139735	0.999973	0.144464	Zkscan6
-0.140521	0.999973	0.144691	Cmtm3
-0.138563	0.999973	0.144972	Gli1
0.0872992	0.999973	0.145161	Megf11
0.135165	0.999973	0.145203	Trim13
-0.102215	0.999973	0.145238	Fbxo18
0.126921	0.999973	0.145263	Rfc1
0.140315	0.999973	0.145305	Rnaseh1
-0.0745346	0.999973	0.145361	Robo3
0.088434	0.999973	0.14549	Nkx1-2
0.0591866	0.999973	0.145562	Sftpb
0.134226	0.999973	0.145585	Smcr8
0.135929	0.999973	0.145651	Snrnp48
-0.138602	0.999973	0.145834	Bcl3
0.131751	0.999973	0.145903	Flrt3
-0.119095	0.999973	0.145925	Chmp6
0.128488	0.999973	0.145931	Syn3
-0.124083	0.999973	0.146003	Lama5
0.0272217	0.999973	0.146016	Crx
0.0897058	0.999973	0.146164	Kcnj16
-0.0520647	0.999973	0.146393	Gabrr1
-0.139226	0.999973	0.146458	Zscan25
-0.111474	0.999973	0.14646	Ube2j2
0.105207	0.999973	0.146596	Lect2
0.133775	0.999973	0.14678	Klhl29
0.0493164	0.999973	0.146803	Foxd2
0.132133	0.999973	0.147036	Phtf1
0.132247	0.999973	0.147212	Cars
-0.103514	0.999973	0.147407	Clptm1
-0.134526	0.999973	0.147423	Ankrd63
0.139178	0.999973	0.14746	Aqp4
0.131358	0.999973	0.147467	Dcps
0.116626	0.999973	0.147763	Nova2
0.13876	0.999973	0.147907	Gm14432
0.038077	0.999973	0.147956	Hoxa6
0.125391	0.999973	0.148057	Rsbn1
-0.116173	0.999973	0.148258	Gusb
-0.104041	0.999973	0.148591	Tmem181a
0.137546	0.999973	0.1486	Mlh3
-0.137403	0.999973	0.148912	Cracr2b
0.114808	0.999973	0.148962	Dnm1l
0.135994	0.999973	0.149203	Dlg4
0.13506	0.999973	0.149357	Upk3b
-0.107332	0.999973	0.149427	Camta2
0.0549008	0.999973	0.149549	Togaram2
0.127027	0.999973	0.149576	Miga1
0.133296	0.999973	0.149608	Chrm3
-0.132588	0.999973	0.14974	Sphk1
0.10551	0.999973	0.149819	Drp2
-0.134499	0.999973	0.14996	Nkiras1
-0.11687	0.999973	0.150293	Wdr45b
0.133307	0.999973	0.150325	Hook3
0.133582	0.999973	0.150671	Cdc7
-0.108406	0.999973	0.150771	Slc25a11
0.10835	0.999973	0.150903	Gnaq
-0.137659	0.999973	0.150994	Unc119
0.0269149	0.999973	0.151141	Klrb1
0.0267243	0.999973	0.151182	Nyap2
-0.0657366	0.999973	0.15132	Igsf21
0.0888563	0.999973	0.151365	Ywhaq
0.124622	0.999973	0.151412	Elp6
-0.11268	0.999973	0.151445	Enkd1
-0.112305	0.999973	0.15152	Tmem176a
-0.134332	0.999973	0.151641	Sufu
0.101361	0.999973	0.151732	Sipa1l1
-0.135658	0.999973	0.151765	Fbxl15
0.113543	0.999973	0.151792	Fgf10
0.13596	0.999973	0.152018	Eml5
0.109088	0.999973	0.152033	Smu1
-0.137998	0.999973	0.152072	Morf4l1b
-0.113315	0.999973	0.152073	Tfe3
0.133325	0.999973	0.152122	Rtl6
0.136693	0.999973	0.152161	Cybrd1
0.105156	0.999973	0.152187	Aebp2
0.128117	0.999973	0.152256	Cspp1
-0.124371	0.999973	0.152351	Sdc3
0.111643	0.999973	0.152484	Gcc2
-0.135073	0.999973	0.152526	Notch1
-0.0864721	0.999973	0.15258	Myh9
0.120883	0.999973	0.152915	Marveld2
0.136827	0.999973	0.153001	Jmjd1c
-0.105281	0.999973	0.153144	Slc25a10
-0.128906	0.999973	0.153156	Zfp366
0.127438	0.999973	0.153184	Cdkn2aip
-0.0855765	0.999973	0.153264	Sctr
-0.120976	0.999973	0.153314	Scrib
0.111905	0.999973	0.153409	Erap1
0.119491	0.999973	0.153431	Mtf2
0.0847777	0.999973	0.153486	Srrm4
0.124096	0.999973	0.153611	Snap91
0.13567	0.999973	0.154109	Ubox5
-0.136823	0.999973	0.154502	Siglec1
0.128939	0.999973	0.154555	Vps45
0.0319093	0.999973	0.15479	Lrguk
0.133681	0.999973	0.154827	Zfp932
-0.107507	0.999973	0.15499	Acbd4
-0.115202	0.999973	0.155013	Slc52a2
-0.12625	0.999973	0.155059	Cst7
0.136549	0.999973	0.155099	Tmem47
-0.118819	0.999973	0.155129	Loxl2
-0.126951	0.999973	0.155172	Ppp2r5b
0.0408213	0.999973	0.155187	Meioc
-0.0922204	0.999973	0.155211	Slc4a2
-0.0916056	0.999973	0.155278	Atp5g1
0.0403211	0.999973	0.155479	Mas1
0.13684	0.999973	0.155493	Nuf2
-0.0509946	0.999973	0.155655	Prelid3a
-0.10222	0.999973	0.155824	Bgn
0.136262	0.999973	0.155833	Esrrg
-0.11633	0.999973	0.155912	Erf
-0.113506	0.999973	0.156131	Tmem41a
-0.0315544	0.999973	0.156173	St6gal2
-0.117708	0.999973	0.156271	Elmod3
-0.113924	0.999973	0.156351	Ptges2
0.131175	0.999973	0.156356	Twnk
0.0192781	0.999973	0.156369	Olfr1373
0.0192781	0.999973	0.156369	Fezf2
-0.131102	0.999973	0.156414	Cyp2u1
-0.115146	0.999973	0.156501	Bri3bp
-0.129058	0.999973	0.15657	Kctd14
0.116093	0.999973	0.156733	AW549877
0.119978	0.999973	0.156839	Fbxo30
-0.103583	0.999973	0.157086	Pbxip1
0.119314	0.999973	0.157278	Asxl2
0.0191839	0.999973	0.157392	Adgrf3
0.0191839	0.999973	0.157392	Gzmc
0.0191839	0.999973	0.157392	Rtbdn
0.0191839	0.999973	0.157392	Tas2r137
0.0191839	0.999973	0.157392	Klk11
0.106413	0.999973	0.157423	Synj2bp
-0.107123	0.999973	0.157478	Mavs
0.0769499	0.999973	0.157523	Wif1
0.115713	0.999973	0.157529	Impdh2
0.132983	0.999973	0.157573	Adam23
0.112453	0.999973	0.157597	Amotl2
0.136002	0.999973	0.157716	Pigw
-0.0563269	0.999973	0.157735	A830018L16Rik
0.101927	0.999973	0.157977	Bcl2a1a
0.1296	0.999973	0.158044	H2-Q7
0.0573492	0.999973	0.158111	Saa3
-0.0587714	0.999973	0.158334	Psmb11
-0.106342	0.999973	0.158579	Dolpp1
0.0190513	0.999973	0.158845	Rnf222
0.0190513	0.999973	0.158845	Sfrp4
0.0190513	0.999973	0.158845	Apobec4
0.135246	0.999973	0.158886	Ryr2
-0.134763	0.999973	0.159082	Glb1l
-0.122398	0.999973	0.159102	Acsm5
0.031538	0.999973	0.159145	Grin2a
0.116995	0.999973	0.159222	Myo1b
0.126746	0.999973	0.159243	Utp14b
-0.109071	0.999973	0.159321	A930007A09Rik
-0.135262	0.999973	0.159406	Zc3h12a
-0.124409	0.999973	0.159546	Itgam
0.134973	0.999973	0.159606	Rfesd
0.0357826	0.999973	0.159655	Psors1c2
-0.120292	0.999973	0.159706	Fntb
-0.0310498	0.999973	0.159784	Rlbp1
-0.135137	0.999973	0.159904	Thbs3
0.134138	0.999973	0.159929	Lyve1
0.133852	0.999973	0.16002	Ect2
0.135029	0.999973	0.160035	Car2
-0.107947	0.999973	0.160048	Ints1
0.0768829	0.999973	0.16011	Lrrc4
-0.106857	0.999973	0.160119	Mipol1
0.054796	0.999973	0.160216	Lrrc46
-0.132693	0.999973	0.160365	Akr1b8
-0.0717907	0.999973	0.160512	Mtnr1a
-0.110107	0.999973	0.160704	Sulf2
0.117519	0.999973	0.160937	Ccdc127
-0.11046	0.999973	0.161005	Tmem106a
-0.119011	0.999973	0.161019	Tor2a
0.132268	0.999973	0.161036	D3Ertd751e
0.134774	0.999973	0.161146	A430078G23Rik
-0.10574	0.999973	0.161394	Sbno2
0.121496	0.999973	0.161435	Trnt1
-0.108791	0.999973	0.161617	C1qtnf7
0.134528	0.999973	0.161647	Nrip1
-0.134136	0.999973	0.161697	Dnal4
0.134301	0.999973	0.161918	Errfi1
0.124959	0.999973	0.162222	Mzt1
0.0187241	0.999973	0.162493	Crybb2
0.0187241	0.999973	0.162493	Lbhd2
-0.0674543	0.999973	0.162528	Gsg1l2
0.132908	0.999973	0.162531	Elp4
-0.126561	0.999973	0.162632	1700037H04Rik
0.113738	0.999973	0.162642	Zfp397
-0.0975308	0.999973	0.162764	Sh2b2
0.114296	0.999973	0.16289	Pard3b
-0.0623399	0.999973	0.162915	Ccdc78
0.126563	0.999973	0.16305	Cyyr1
-0.076905	0.999973	0.163121	Rimbp3
-0.0841148	0.999973	0.163161	Susd4
-0.101857	0.999973	0.163337	Vps52
0.0186262	0.999973	0.163603	Gpr45
0.0186262	0.999973	0.163603	Nlrp5
-0.12622	0.999973	0.163606	Zfp873
-0.133936	0.999973	0.163641	Aatk
0.130903	0.999973	0.16368	G2e3
-0.116858	0.999973	0.163712	Hoga1
0.0935681	0.999973	0.163945	Gm527
-0.0926613	0.999973	0.164006	Tln1
0.0358067	0.999973	0.164036	Cacng5
-0.123751	0.999973	0.164071	D230025D16Rik
-0.129307	0.999973	0.164096	Sult2b1
0.133799	0.999973	0.164113	BC016579
-0.130012	0.999973	0.164222	Smarcal1
-0.13393	0.999973	0.164429	Abcc3
0.118566	0.999973	0.164569	Zfp62
0.133805	0.999973	0.164601	Zfp111
0.0988377	0.999973	0.164719	Srsf11
-0.112464	0.999973	0.164754	Capn1
-0.124702	0.999973	0.165011	Slc39a3
0.132005	0.999973	0.165196	Apip
0.0827819	0.999973	0.165252	Gsg1
-0.133426	0.999973	0.165262	Tspan5
0.0230508	0.999973	0.165344	H2al1k
0.028264	0.999973	0.165359	Pcdha9
0.132936	0.999973	0.165503	F830016B08Rik
0.0229417	0.999973	0.165515	Pira7
0.101331	0.999973	0.165551	Fam91a1
0.13358	0.999973	0.165563	Ncapg2
-0.114943	0.999973	0.165705	Med16
0.108638	0.999973	0.165789	Mtmr2
-0.123765	0.999973	0.165919	Atp7b
0.133478	0.999973	0.165951	Haus8
-0.129722	0.999973	0.166039	Fat4
0.124507	0.999973	0.166404	Cfl2
-0.0672046	0.999973	0.166516	Tnfsfm13
-0.0354953	0.999973	0.166608	Ntsr2
-0.0979875	0.999973	0.166621	Chrd
0.126933	0.999973	0.166722	Med4
0.108869	0.999973	0.166807	Sestd1
-0.132295	0.999973	0.167083	Polr2i
0.131345	0.999973	0.167135	Brca1
-0.116881	0.999973	0.167193	Ubl7
-0.132516	0.999973	0.167209	Slc2a2
-0.103072	0.999973	0.167355	Pgd
-0.0747359	0.999973	0.167427	Gm2897
0.117937	0.999973	0.167508	Prpf39
-0.0974331	0.999973	0.167549	Mcur1
0.132665	0.999973	0.167749	Rasa2
0.0550117	0.999973	0.167772	Prdm6
-0.0758041	0.999973	0.168055	Csmd1
0.102922	0.999973	0.168096	Seh1l
-0.124595	0.999973	0.168156	Tmem104
0.12657	0.999973	0.168333	Jade3
0.126017	0.999973	0.168665	Adamts13
-0.0846716	0.999973	0.168703	Egr2
0.0635962	0.999973	0.168967	Jakmip3
-0.076299	0.999973	0.169002	Brsk2
0.117548	0.999973	0.169017	Zmat3
0.127962	0.999973	0.169054	Klf10
0.06974	0.999973	0.169074	BC147527
0.109391	0.999973	0.169131	Scrn1
-0.112416	0.999973	0.169215	Dap
0.125322	0.999973	0.169218	Pbx3
-0.0986843	0.999973	0.169511	Pgls
-0.127314	0.999973	0.169566	Nr3c2
0.131852	0.999973	0.169671	Wars2
-0.132245	0.999973	0.169764	Sod3
-0.12419	0.999973	0.169853	Tcf3
-0.102776	0.999973	0.170099	Bckdk
-0.0989101	0.999973	0.170478	Ndufb8
0.112908	0.999973	0.170593	Cth
0.0247607	0.999973	0.17064	Ddx4
0.11736	0.999973	0.170682	Sema6d
0.121315	0.999973	0.170752	Esyt2
-0.112406	0.999973	0.170758	Pgm2
-0.131939	0.999973	0.170785	Cyth1
-0.105644	0.999973	0.170815	Bag6
0.131476	0.999973	0.170845	Dph1
0.124258	0.999973	0.170994	Cenpp
0.0962259	0.999973	0.171146	Klhl9
-0.129645	0.999973	0.17117	Papln
0.127683	0.999973	0.171213	Psrc1
0.0778583	0.999973	0.171215	Rgs22
0.0248037	0.999973	0.17139	Hpx
-0.126514	0.999973	0.171399	Plk3
0.12642	0.999973	0.171439	Synm
-0.124231	0.999973	0.171496	Homer3
-0.114216	0.999973	0.171579	Tbc1d9b
0.129905	0.999973	0.171587	Stxbp4
0.0263505	0.999973	0.171609	1500015O10Rik
0.109601	0.999973	0.171673	Myom3
0.0503728	0.999973	0.171688	Ropn1l
-0.0990137	0.999973	0.171745	Sirt7
-0.0876187	0.999973	0.171796	Rasd1
-0.079256	0.999973	0.171803	Igsf11
-0.0976338	0.999973	0.171816	Rnf40
0.0624567	0.999973	0.171877	Chrna10
0.113485	0.999973	0.171935	Klhdc2
0.0932408	0.999973	0.172005	Sh3bgrl
-0.130524	0.999973	0.172053	Dexi
-0.0751446	0.999973	0.172172	Pcdhb11
-0.0472273	0.999973	0.172216	Spag4
0.118751	0.999973	0.172251	Tmem161b
0.124743	0.999973	0.172269	Zfp13
0.113598	0.999973	0.172597	Serinc1
0.12618	0.999973	0.172601	Acadsb
-0.121221	0.999973	0.172711	Adck2
0.11242	0.999973	0.172918	Zfp280b
-0.107287	0.999973	0.172942	Zcchc14
-0.107743	0.999973	0.173052	Entpd6
-0.121783	0.999973	0.173137	Ehd1
0.111421	0.999973	0.173158	Cpne3
-0.130804	0.999973	0.173252	Gpr65
-0.117771	0.999973	0.173268	Tgfb1
-0.0704296	0.999973	0.17335	Palm2
0.127983	0.999973	0.173405	Gm10509
0.0952159	0.999973	0.17353	Rpl14
-0.0865563	0.999973	0.173706	Prnd
0.102193	0.999973	0.173712	Ppp1r2
-0.0291116	0.999973	0.173726	Ak8
-0.114791	0.999973	0.17384	Vav2
-0.109284	0.999973	0.173905	Sppl2b
-0.0613042	0.999973	0.173989	Wnk3
0.127636	0.999973	0.17409	Bicd1
0.123367	0.999973	0.174196	Guf1
-0.0982538	0.999973	0.174211	Ubap1
0.0537603	0.999973	0.174349	Atp6v0a4
0.0277358	0.999973	0.174379	C8a
-0.1306	0.999973	0.174429	Sdhaf1
0.0679611	0.999973	0.174477	Lrrc71
0.120567	0.999973	0.174547	Pomt1
0.12856	0.999973	0.174598	Itga2
0.121412	0.999973	0.17475	Rad50
-0.130672	0.999973	0.17478	Slc16a5
-0.130404	0.999973	0.174852	Aspg
-0.128383	0.999973	0.174934	Tfeb
0.128506	0.999973	0.17497	Chchd5
-0.0538443	0.999973	0.17505	Rufy4
-0.104781	0.999973	0.175066	Clasrp
0.129813	0.999973	0.175145	Abcc9
-0.129784	0.999973	0.175146	Slc35d2
-0.128148	0.999973	0.175315	Amdhd2
0.126403	0.999973	0.17547	Gins1
0.100402	0.999973	0.175492	Add3
0.11807	0.999973	0.175534	Rufy2
0.130212	0.999973	0.175726	Eln
-0.129081	0.999973	0.175912	Kctd18
-0.0757055	0.999973	0.175931	Mfsd13b
0.125063	0.999973	0.176105	Prmt5
0.107694	0.999973	0.176116	Vps37a
-0.0952064	0.999973	0.176219	Sec16a
0.10139	0.999973	0.176292	Cct8
0.128101	0.999973	0.176343	Fahd2a
0.113572	0.999973	0.176411	Nsmaf
-0.110757	0.999973	0.176442	Edem2
0.12856	0.999973	0.176451	Eif2ak3
-0.103194	0.999973	0.176479	Tnfrsf17
-0.0864923	0.999973	0.176603	Kndc1
0.099754	0.999973	0.176609	Dmtf1
-0.100573	0.999973	0.176611	Atxn7l3
-0.130059	0.999973	0.176916	Ppard
-0.128715	0.999973	0.176983	Cbfa2t3
0.12924	0.999973	0.177056	Gimd1
0.129906	0.999973	0.177148	Depdc1a
-0.125503	0.999973	0.177295	Zfp593
-0.128643	0.999973	0.177354	Tspan18
0.0954002	0.999973	0.177479	Ildr2
0.128889	0.999973	0.177505	Kif11
0.100207	0.999973	0.177516	Pisd
0.121424	0.999973	0.177868	Hectd2
0.128856	0.999973	0.177878	Vasn
-0.108823	0.999973	0.177972	Pik3r2
-0.12931	0.999973	0.177993	Syde1
0.125868	0.999973	0.178192	Adgrd1
0.121021	0.999973	0.178258	Dcaf12
0.103607	0.999973	0.178326	Ufc1
-0.128569	0.999973	0.178337	Snx20
0.127902	0.999973	0.178369	Fermt1
-0.122027	0.999973	0.17855	Fuom
0.125286	0.999973	0.178636	Arhgap29
0.128427	0.999973	0.178653	5730409E04Rik
-0.126838	0.999973	0.178677	Ces2a
0.122932	0.999973	0.178898	Rin2
0.123376	0.999973	0.178943	Abhd18
0.121919	0.999973	0.179205	Odf2l
-0.127118	0.999973	0.179353	Large2
0.127704	0.999973	0.179446	Ptpdc1
0.127947	0.999973	0.179492	Vps13a
-0.117043	0.999973	0.179493	Ncln
0.129229	0.999973	0.179697	Trmu
0.0960464	0.999973	0.179737	Eif2s3x
0.125827	0.999973	0.179797	St8sia4
-0.108398	0.999973	0.179804	Lnx2
0.0982172	0.999973	0.179876	Adm
-0.128964	0.999973	0.180214	Zfp719
-0.0959082	0.999973	0.180386	Trappc9
0.0998713	0.999973	0.180401	Nptx1
-0.128919	0.999973	0.180482	Fmnl1
-0.106374	0.999973	0.180566	Tmem120a
0.127253	0.999973	0.180674	Cep89
0.128305	0.999973	0.18074	Sh3bgrl2
0.117694	0.999973	0.180773	Abcb7
0.114526	0.999973	0.180851	Hemgn
0.0802403	0.999973	0.180864	Smc1a
-0.108329	0.999973	0.1809	Ssu72
-0.0716798	0.999973	0.180918	Chst7
-0.0281567	0.999973	0.181167	Ccdc152
0.0739371	0.999973	0.181338	Kcnj9
-0.0986683	0.999973	0.181371	Ap2a1
-0.123842	0.999973	0.181443	Oaf
-0.111027	0.999973	0.181564	Gata3
0.0488559	0.999973	0.18173	Gm156
-0.0280748	0.999973	0.181818	Tnnc2
0.0440911	0.999973	0.181822	Gpr63
-0.0965669	0.999973	0.181828	Tifa
-0.124728	0.999973	0.182037	Sst
-0.128566	0.999973	0.182049	Hic2
-0.028034	0.999973	0.182143	Tmem74
0.0682374	0.999973	0.182148	Trim69
0.124429	0.999973	0.182218	Sowahc
0.128349	0.999973	0.182298	Chrdl1
0.124676	0.999973	0.182496	Mettl17
-0.102533	0.999973	0.182548	Mea1
-0.0935046	0.999973	0.182594	Upf1
-0.120897	0.999973	0.182606	Fcgr1
0.110906	0.999973	0.182665	Ahr
0.117376	0.999973	0.182669	Rsad2
0.11496	0.999973	0.18277	Timmdc1
-0.10784	0.999973	0.18286	Pygo2
-0.115213	0.999973	0.182866	Vangl2
0.0557802	0.999973	0.182995	Gm12500
-0.0846112	0.999973	0.183213	Gdi1
0.0942896	0.999973	0.183226	Gm1123
-0.124214	0.999973	0.183351	Noct
-0.111178	0.999973	0.183614	Plpp3
0.127783	0.999973	0.183694	Ap3m2
-0.110259	0.999973	0.183754	Scamp3
0.121373	0.999973	0.184071	Fzd6
-0.100795	0.999973	0.184122	Arhgdia
-0.0481388	0.999973	0.184164	Tulp2
0.0887441	0.999973	0.184294	Ovgp1
0.122535	0.999973	0.184385	Ctdspl2
0.123141	0.999973	0.184593	Zfp518a
0.0606711	0.999973	0.184788	Dpf1
0.054117	0.999973	0.184797	Oprl1
0.120729	0.999973	0.184819	Atrx
0.12672	0.999973	0.18494	Nipal1
0.126192	0.999973	0.184955	Gorab
-0.113762	0.999973	0.184962	Spata2
-0.0915047	0.999973	0.185006	3110009E18Rik
0.110909	0.999973	0.185027	Carmil3
0.127389	0.999973	0.185045	Ercc1
0.0816696	0.999973	0.185099	Psd2
-0.127608	0.999973	0.185239	Il2rb
-0.121249	0.999973	0.185265	Mgst2
0.0304343	0.999973	0.185577	Cxcl3
0.114389	0.999973	0.185583	Slc9a8
0.127161	0.999973	0.185587	Prlr
-0.101988	0.999973	0.18575	Mlx
0.122396	0.999973	0.185969	Yy2
0.115465	0.999973	0.185975	Tgds
0.117811	0.999973	0.185981	Hsp90aa1
-0.122001	0.999973	0.185996	Il22ra2
-0.118792	0.999973	0.186036	Pak4
0.0983104	0.999973	0.186042	Unc80
0.125707	0.999973	0.18638	Bclaf3
-0.126324	0.999973	0.186638	Mrps11
0.0485324	0.999973	0.18671	Ccl19
-0.126225	0.999973	0.186714	P2rx7
-0.124813	0.999973	0.186814	Crip2
0.127108	0.999973	0.186821	Arsk
-0.105795	0.999973	0.186911	Cpt2
0.127098	0.999973	0.186943	Grk1
0.12485	0.999973	0.187119	Ugcg
0.0899458	0.999973	0.187202	Layn
0.0351346	0.999973	0.187313	Tfap2a
0.121479	0.999973	0.187395	Fam60a
-0.123128	0.999973	0.187519	Robo4
0.12692	0.999973	0.187659	0610009B22Rik
0.0983816	0.999973	0.187755	Dcun1d1
0.115718	0.999973	0.187771	Myo5c
-0.0346127	0.999973	0.187796	Gulo
0.0166401	0.999973	0.187799	Gm13276
0.105074	0.999973	0.187806	Selenot
0.126304	0.999973	0.187868	Fgd3
0.0729275	0.999973	0.187874	Cetn4
-0.0737806	0.999973	0.187916	Gfap
-0.117716	0.999973	0.187954	Smtnl2
-0.11818	0.999973	0.188064	Gnb1l
0.126636	0.999973	0.188107	H2-DMa
0.126765	0.999973	0.18818	Pars2
-0.083107	0.999973	0.188304	Slamf6
-0.120026	0.999973	0.188358	Igsf10
-0.116831	0.999973	0.188586	Gprc5b
-0.125719	0.999973	0.188644	Dchs1
0.109795	0.999973	0.188664	Mbnl2
-0.0938957	0.999973	0.188884	Mgat4b
0.0968384	0.999973	0.189065	Dhx9
-0.119529	0.999973	0.189094	Fam234a
-0.123134	0.999973	0.189125	Sec14l1
-0.113704	0.999973	0.189511	Vps37b
0.124412	0.999973	0.189511	Frrs1
0.0237701	0.999973	0.190006	Ttn
-0.110444	0.999973	0.190069	Gdap2
-0.110295	0.999973	0.190122	4931406C07Rik
0.091939	0.999973	0.19013	Tmem130
-0.10207	0.999973	0.190235	Kcna3
0.118169	0.999973	0.190319	Xiap
0.0520399	0.999973	0.190397	Cct6b
0.121153	0.999973	0.190656	Rhno1
0.11315	0.999973	0.190732	Pcmtd1
0.0656662	0.999973	0.190802	Wdr31
-0.0551944	0.999973	0.190958	Kcnh8
-0.104565	0.999973	0.191027	Psmd3
0.118343	0.999973	0.191033	Cd209c
-0.123586	0.999973	0.191084	Chrna3
-0.119468	0.999973	0.191163	Anapc11
-0.120197	0.999973	0.191238	Slc2a9
0.027256	0.999973	0.191272	Zfp36l3
-0.100734	0.999973	0.191388	Dbnl
0.125178	0.999973	0.191453	Tpx2
0.0989903	0.999973	0.191499	Zbtb18
-0.120473	0.999973	0.191525	Notch3
0.0941909	0.999973	0.19153	Mtpn
0.125819	0.999973	0.191607	Rbm41
-0.107358	0.999973	0.19178	Lix1
-0.0998511	0.999973	0.191831	Idh1
0.125512	0.999973	0.191904	Cnr1
0.114474	0.999973	0.192086	Spag9
-0.117011	0.999973	0.192202	Ulk3
0.0889975	0.999973	0.192564	Anp32a
-0.104036	0.999973	0.192565	Kcnk2
0.118481	0.999973	0.192979	Onecut2
0.125299	0.999973	0.19303	Zfp758
0.117814	0.999973	0.193074	Galnt3
0.0602814	0.999973	0.193088	Sult6b1
-0.12064	0.999973	0.193272	Myo1f
-0.0806624	0.999973	0.193322	Apeh
-0.0978516	0.999973	0.193551	Mpnd
-0.12489	0.999973	0.193581	Wtip
0.114814	0.999973	0.193614	Tnpo1
0.115648	0.999973	0.193632	Trpm7
-0.124896	0.999973	0.193742	Dusp7
0.11304	0.999973	0.19382	Zfp423
-0.110691	0.999973	0.193823	Cptp
-0.056524	0.999973	0.193839	Susd5
-0.124679	0.999973	0.194007	LOC547349
-0.123098	0.999973	0.194092	Tada2b
-0.11777	0.999973	0.194111	Gpr18
0.0777695	0.999973	0.194126	Hal
0.0732933	0.999973	0.194153	Tspan11
0.0873457	0.999973	0.194322	Acp1
-0.12465	0.999973	0.194343	Cbr4
0.105639	0.999973	0.194521	Ar
0.122873	0.999973	0.194646	Suv39h2
-0.108832	0.999973	0.194657	Grrp1
0.122667	0.999973	0.194897	Igf1
-0.124285	0.999973	0.194984	Fam43a
0.123757	0.999973	0.195004	Rest
-0.106468	0.999973	0.195019	Abhd16a
0.118695	0.999973	0.195091	Agpat5
-0.0463483	0.999973	0.195393	Slc4a9
0.119208	0.999973	0.195431	Mplkip
-0.122521	0.999973	0.195656	Rhou
0.0814133	0.999973	0.195807	Shoc2
-0.0341735	0.999973	0.196017	Il25
-0.0949528	0.999973	0.196174	Pgf
-0.1242	0.999973	0.196224	Col18a1
-0.111747	0.999973	0.196228	Mob3a
-0.101699	0.999973	0.196271	Fam46b
0.116968	0.999973	0.196273	Rsbn1l
-0.10448	0.999973	0.196286	Igfbp7
-0.0818946	0.999973	0.196365	Tspo2
-0.120427	0.999973	0.19648	Gpr171
0.0159993	0.999973	0.196591	Dapl1
0.0159993	0.999973	0.196591	Zic3
0.0159993	0.999973	0.196591	Glra2
0.120045	0.999973	0.196637	Grb7
0.118201	0.999973	0.196679	Lnx1
0.0401962	0.999973	0.196935	Ugt2a1
-0.046733	0.999973	0.19702	Gm10639
-0.0953567	0.999973	0.197036	Klhdc10
0.113656	0.999973	0.197235	Tirap
0.117	0.999973	0.19748	Zfp937
-0.122767	0.999973	0.197573	Chpf2
-0.104933	0.999973	0.197628	Angptl6
0.114107	0.999973	0.19768	1700123O20Rik
0.117829	0.999973	0.197739	Med23
-0.116271	0.999973	0.197885	Col15a1
-0.107886	0.999973	0.197885	Gpihbp1
-0.108958	0.999973	0.197915	Lrrc41
0.100734	0.999973	0.197972	Atp11b
0.112023	0.999973	0.198198	Zmat1
0.12395	0.999973	0.198209	Jph2
0.0681011	0.999973	0.198505	Caprin1
0.106101	0.999973	0.198509	Bcl6
0.111895	0.999973	0.198662	Tia1
0.10752	0.999973	0.198719	Zc2hc1c
-0.121718	0.999973	0.198772	Fabp1
-0.0920344	0.999973	0.198788	Wnt5b
-0.121043	0.999973	0.198807	Ttll12
0.118231	0.999973	0.1991	Zfp354c
-0.122355	0.999973	0.199114	Plk2
-0.107003	0.999973	0.199156	Plekha4
-0.0918387	0.999973	0.199199	Hagh
0.115333	0.999973	0.199212	Fam83b
0.107319	0.999973	0.199238	Gja5
-0.11988	0.999973	0.199314	Dguok
-0.105398	0.999973	0.199367	Cdan1
0.122695	0.999973	0.199372	Diaph3
-0.0851183	0.999973	0.199424	Dgat1
0.0863128	0.999973	0.199503	Nnt
-0.123243	0.999973	0.199567	Midn
-0.0259142	0.999973	0.199809	Nt5c1a
-0.110656	0.999973	0.199924	Kbtbd11
-0.123125	0.999973	0.199937	Gpr137b
-0.122563	0.999973	0.199946	Zbtb49
0.120121	0.999973	0.199974	Arl3
-0.11989	0.999973	0.20008	Taf1c
-0.106062	0.999973	0.20011	Cdc34
-0.119602	0.999973	0.200163	Ckap4
-0.110889	0.999973	0.200223	Ppp6r2
-0.118865	0.999973	0.200235	Wfs1
0.0953748	0.999973	0.200307	Ckap5
0.114922	0.999973	0.200333	Jag1
-0.0940072	0.999973	0.20051	Trp53bp2
-0.0812411	0.999973	0.200837	Rbck1
-0.117802	0.999973	0.20087	Tmub1
-0.0965808	0.999973	0.200918	Ttyh2
0.0902376	0.999973	0.20092	Pdlim5
-0.11943	0.999973	0.20113	Prkcq
0.119751	0.999973	0.201233	Fgd5
-0.0728619	0.999973	0.201334	Ephb1
0.0289054	0.999973	0.201378	Crygn
-0.0747258	0.999973	0.201397	Tmem89
-0.113419	0.999973	0.201402	Adrm1
0.084348	0.999973	0.201487	Kcp
-0.0969055	0.999973	0.201605	Ptms
0.102279	0.999973	0.201728	Eps8l1
-0.122987	0.999973	0.201807	Cavin3
0.0759411	0.999973	0.201826	Csde1
0.11845	0.999973	0.20184	Rims1
-0.0920728	0.999973	0.201908	Ndufa8
0.109854	0.999973	0.201995	Gpr85
-0.0860555	0.999973	0.202	Arf3
0.113217	0.999973	0.202086	Zfp488
-0.0804233	0.999973	0.202117	Dcaf7
-0.122771	0.999973	0.202119	Mmp28
-0.0686352	0.999973	0.202142	Klc3
-0.114479	0.999973	0.202193	Eng
0.0922962	0.999973	0.20221	Dnajb7
0.115005	0.999973	0.20222	Efcab2
-0.0933211	0.999973	0.202352	Phrf1
-0.117996	0.999973	0.202356	Ppp1r18
0.102861	0.999973	0.202457	Lims1
-0.113505	0.999973	0.202579	Mmp2
-0.0898721	0.999973	0.202668	Rhot2
-0.0756736	0.999973	0.202674	Ppp6r1
-0.118504	0.999973	0.202714	Tmem132e
0.104872	0.999973	0.202815	Zfp507
0.109775	0.999973	0.20302	Bcl2l11
-0.122318	0.999973	0.203139	Fbxl18
-0.0961058	0.999973	0.203152	Mypop
0.120871	0.999973	0.203312	Zfp953
0.0922334	0.999973	0.203332	Dynlt3
0.109731	0.999973	0.203348	Rogdi
-0.109728	0.999973	0.203365	Sap30l
0.118581	0.999973	0.203433	Helb
0.0286674	0.999973	0.203479	Scn4b
0.108321	0.999973	0.2035	Sptssa
-0.110629	0.999973	0.203578	Tgfa
-0.10463	0.999973	0.203721	Ddit4l
0.113088	0.999973	0.20373	Acat1
-0.0997887	0.999973	0.203766	Plxna1
-0.0581583	0.999973	0.203867	Slc6a13
-0.108949	0.999973	0.204086	Dis3l
-0.102098	0.999973	0.204231	Ripply3
-0.0850073	0.999973	0.2044	Cep112
0.105722	0.999973	0.204432	Ssfa2
0.036177	0.999973	0.204647	Higd1b
0.113321	0.999973	0.20475	Pigp
-0.118691	0.999973	0.204897	Col6a4
0.12103	0.999973	0.204956	Gcg
-0.120113	0.999973	0.20498	Lrrc25
0.121041	0.999973	0.205142	Gemin2
0.122055	0.999973	0.205168	Ivns1abp
0.103629	0.999973	0.205183	Ptcd3
0.109059	0.999973	0.205401	Bod1l
0.080428	0.999973	0.205405	Dio2
-0.115365	0.999973	0.205656	Pced1b
-0.0963922	0.999973	0.205782	Bcar1
-0.0951373	0.999973	0.205815	Acaa1a
-0.0900265	0.999973	0.205867	Tlr5
-0.108191	0.999973	0.205868	Apba3
0.0711419	0.999973	0.205881	Gnat2
-0.114721	0.999973	0.206274	Pklr
0.0221487	0.999973	0.206312	Clvs2
-0.111599	0.999973	0.206394	Tyk2
-0.107278	0.999973	0.206409	Arap1
0.115676	0.999973	0.206637	Tube1
-0.120184	0.999973	0.206769	Klf9
0.113007	0.999973	0.206777	Slc18a1
-0.120178	0.999973	0.206843	Lpar5
0.11996	0.999973	0.206871	Haus3
-0.0940995	0.999973	0.20688	Chkb
-0.119948	0.999973	0.206896	Cyp4b1
0.106094	0.999973	0.206926	Taf1d
0.0714784	0.999973	0.20693	Zkscan4
0.105077	0.999973	0.207067	Msl3
-0.104418	0.999973	0.20709	Mrpl27
0.0435775	0.999973	0.20719	Ldhc
0.101907	0.999973	0.207233	Sp3
0.0854588	0.999973	0.207574	Hoxb8
-0.114857	0.999973	0.207718	Alox15
-0.102195	0.999973	0.207894	Fbxw5
0.114942	0.999973	0.208046	Ogt
0.103932	0.999973	0.208215	Ccdc82
-0.118191	0.999973	0.208393	Plekhg2
-0.113598	0.999973	0.208456	Laptm5
-0.116463	0.999973	0.208464	Dtnbp1
0.119795	0.999973	0.208498	Jmy
0.117712	0.999973	0.208662	Tmem126a
-0.111086	0.999973	0.208774	Habp2
0.113782	0.999973	0.20884	Srek1
0.11958	0.999973	0.208874	Esco2
0.0378788	0.999973	0.208894	Ccdc169
-0.0907857	0.999973	0.20895	Chst1
-0.092303	0.999973	0.208965	Nradd
-0.0727644	0.999973	0.209107	Fam131b
0.0967504	0.999973	0.209147	Sfpq
0.0865227	0.999973	0.209214	Matr3
0.092988	0.999973	0.209233	Xab2
-0.105276	0.999973	0.209299	Lilr4b
0.0925537	0.999973	0.209415	Slk
0.107213	0.999973	0.209539	Csnk1g1
-0.120891	0.999973	0.209573	S1pr3
0.078755	0.999973	0.209589	Tdrd1
0.119585	0.999973	0.209649	Lmntd2
0.115468	0.999973	0.209827	Fastkd1
-0.107023	0.999973	0.209845	Fam8a1
-0.102143	0.999973	0.209922	Atg4d
-0.111521	0.999973	0.209966	Txndc11
-0.120709	0.999973	0.209994	Dapk2
-0.113244	0.999973	0.210058	Slamf8
-0.11462	0.999973	0.210082	Pou2f3
0.107147	0.999973	0.210159	Taf1
0.103449	0.999973	0.2104	Galnt4
0.104547	0.999973	0.210478	Slu7
0.0363798	0.999973	0.210527	Dscam
0.101047	0.999973	0.210599	Rnf146
-0.12032	0.999973	0.210621	Sesn2
0.117425	0.999973	0.21068	Kdm5a
-0.112988	0.999973	0.210762	Plcxd1
-0.037545	0.999973	0.210765	Evi2
-0.12054	0.999973	0.210801	Tpcn2
0.101821	0.999973	0.211052	Prg2
-0.11646	0.999973	0.21126	Cdk18
-0.109396	0.999973	0.21134	Smim20
0.0831927	0.999973	0.211351	Nova1
-0.0958642	0.999973	0.21136	Spg7
0.120388	0.999973	0.211363	Maf
-0.072913	0.999973	0.21138	Tmem179
-0.118238	0.999973	0.211387	Cebpd
-0.106227	0.999973	0.211424	Hgs
-0.107547	0.999973	0.211428	Gls2
-0.0981307	0.999973	0.211486	Kmt5c
-0.100727	0.999973	0.211611	Myh14
-0.113055	0.999973	0.211722	Tmem44
0.0629463	0.999973	0.211787	Vdac1
0.103922	0.999973	0.211916	Zbtb6
-0.0762484	0.999973	0.21192	Musk
-0.0324332	0.999973	0.211952	Aire
0.105019	0.999973	0.211963	Tfam
-0.113338	0.999973	0.211977	Col4a1
-0.117671	0.999973	0.211989	Gabra3
-0.116609	0.999973	0.212019	Cx3cr1
-0.0957895	0.999973	0.212053	Wiz
0.0876196	0.999973	0.212258	Hnrnpc
0.119779	0.999973	0.212274	N4bp2
-0.119867	0.999973	0.212288	Robo2
0.0858316	0.999973	0.212301	Cct2
-0.105433	0.999973	0.212347	Cybb
0.0214782	0.999973	0.212473	Taar9
0.0214782	0.999973	0.212473	Atp8b3
0.0695632	0.999973	0.212618	F2rl2
-0.0827019	0.999973	0.212648	Rexo1
0.107801	0.999973	0.212891	Ska1
-0.0806786	0.999973	0.21291	Chmp1a
0.112311	0.999973	0.21291	Zfp942
0.111507	0.999973	0.212913	Bbs1
0.0496948	0.999973	0.213383	Pdzd9
-0.10796	0.999973	0.213427	Lama4
-0.0542145	0.999973	0.213565	Pabpc4l
-0.108001	0.999973	0.213584	Nabp2
-0.119535	0.999973	0.213609	Prkrip1
-0.0927427	0.999973	0.213718	Slc38a10
-0.118405	0.999973	0.213783	Jdp2
-0.0539804	0.999973	0.213805	Wnt11
-0.116794	0.999973	0.213859	Fam102a
0.105862	0.999973	0.213931	Tmem2
-0.0883713	0.999973	0.213962	Triqk
-0.0976243	0.999973	0.213962	Gpaa1
0.110926	0.999973	0.213972	Gtf2ird1
-0.11605	0.999973	0.213994	Mrps26
0.117896	0.999973	0.214092	Ncapd3
-0.0899316	0.999973	0.214137	Prickle4
-0.113786	0.999973	0.214211	Ncf2
0.119507	0.999973	0.21426	Prc1
0.115939	0.999973	0.214345	Gins4
0.119476	0.999973	0.214351	Dclre1a
0.116329	0.999973	0.214354	Terf1
-0.084286	0.999973	0.214401	Nudt3
-0.0439319	0.999973	0.214485	Dlx3
0.102165	0.999973	0.214613	Ksr1
-0.11889	0.999973	0.214722	Exosc4
-0.119406	0.999973	0.21475	Gas7
0.112835	0.999973	0.214867	Phf14
-0.11161	0.999973	0.214909	Ltb
-0.108865	0.999973	0.21496	Mpv17l2
0.0217381	0.999973	0.214997	Raet1d
-0.113366	0.999973	0.215003	E130309D02Rik
0.106492	0.999973	0.215072	Gadd45b
0.11909	0.999973	0.215092	Myo9a
-0.117265	0.999973	0.215112	Bloc1s5
0.115258	0.999973	0.215128	Fam126b
0.0599474	0.999973	0.215134	Dkk4
-0.116634	0.999973	0.215167	Tlr12
-0.118182	0.999973	0.215195	Icam1
-0.118008	0.999973	0.215331	Gdpd5
0.112008	0.999973	0.21541	Mrpl22
-0.119198	0.999973	0.215436	Klhl25
0.118004	0.999973	0.215504	Lilrb4a
-0.115474	0.999973	0.215581	Nde1
-0.113197	0.999973	0.215594	Orai1
-0.119238	0.999973	0.215817	Tmem132a
0.102584	0.999973	0.215908	Impg2
0.116403	0.999973	0.215979	Zfp995
0.0726087	0.999973	0.216023	Fut1
-0.115087	0.999973	0.216065	Rab31
0.114274	0.999973	0.216108	Pdcd4
0.118807	0.999973	0.216309	B3gntl1
-0.0241329	0.999973	0.216434	Vmn2r96
-0.0241329	0.999973	0.216434	Pfn4
0.117098	0.999973	0.2165	1110008L16Rik
-0.113826	0.999973	0.216544	Tbc1d10a
0.112601	0.999973	0.216908	Prkdc
0.118886	0.999973	0.216995	Shcbp1
0.0818379	0.999973	0.21706	Sf3b1
-0.11888	0.999973	0.217092	Wnk4
-0.0392141	0.999973	0.21726	Ephx4
-0.118369	0.999973	0.217289	Borcs5
-0.118074	0.999973	0.217928	Prdm1
-0.102332	0.999973	0.218179	Pdzd3
-0.023952	0.999973	0.218198	Olfr286
-0.023952	0.999973	0.218198	Clec4g
-0.106808	0.999973	0.218413	Mpp1
0.101485	0.999973	0.218413	St13
0.111789	0.999973	0.218491	Braf
0.114981	0.999973	0.218496	Fam210a
-0.113472	0.999973	0.218542	Ggt1
-0.100284	0.999973	0.218608	Tmem160
0.0214418	0.999973	0.218619	Vmn2r26
-0.118458	0.999973	0.218684	Ambp
-0.118032	0.999973	0.218696	Cyp4f18
-0.0701542	0.999973	0.218976	Zdhhc5
0.117216	0.999973	0.218983	Cks2
-0.0838383	0.999973	0.219122	Gm7609
-0.0997076	0.999973	0.219585	Abca7
0.114841	0.999973	0.219955	Uhrf1bp1
-0.0955385	0.999973	0.220123	Tdrd7
0.114673	0.999973	0.220129	Zan
-0.118102	0.999973	0.220184	Snrnp35
0.0211435	0.999973	0.220245	Apon
-0.0982197	0.999973	0.220265	Prkd1
0.111276	0.999973	0.220271	Dnah8
-0.102771	0.999973	0.220325	Shkbp1
0.118008	0.999973	0.220331	Mras
0.0391626	0.999973	0.220353	Dlx1
0.0338989	0.999973	0.220373	Myo16
0.0952993	0.999973	0.22077	Gab2
0.104394	0.999973	0.220855	Cebpz
-0.111604	0.999973	0.22098	Plekha8
0.105119	0.999973	0.221126	Edil3
-0.0746568	0.999973	0.221196	Ptk6
-0.104877	0.999973	0.221311	Irf2bp1
0.113947	0.999973	0.2216	C1qtnf6
-0.0670778	0.999973	0.221705	Srms
-0.111899	0.999973	0.22175	Chp2
0.095707	0.999973	0.22182	Rbbp6
-0.117531	0.999973	0.221891	Rilpl1
-0.0952131	0.999973	0.221972	Ccdc124
0.0795383	0.999973	0.221988	Pcnp
-0.116268	0.999973	0.22199	Acer2
0.106384	0.999973	0.222027	Lysmd3
-0.115591	0.999973	0.222072	Rapgef5
-0.105858	0.999973	0.222108	Zfpm1
-0.102057	0.999973	0.222125	Gstm4
-0.11429	0.999973	0.222144	Dhx34
0.0885152	0.999973	0.222171	Trim45
0.106476	0.999973	0.222172	Ccdc17
-0.0948368	0.999973	0.222303	Pcdh10
-0.047463	0.999973	0.222462	Samd3
0.0239012	0.999973	0.222524	Hist1h2bj
0.0436611	0.999973	0.222528	Bdkrb1
0.0209386	0.999973	0.222593	Gpr1
-0.0373937	0.999973	0.222631	Reg3g
0.0586699	0.999973	0.222643	1500009L16Rik
0.0479882	0.999973	0.222723	Gm3488
0.116669	0.999973	0.223004	Tcf7l1
-0.117314	0.999973	0.223071	Sulf1
0.112116	0.999973	0.223086	B3galnt2
0.115478	0.999973	0.223111	Rev3l
-0.0394928	0.999973	0.223278	1190005I06Rik
-0.0926221	0.999973	0.22332	Dpf2
0.114146	0.999973	0.223325	Slx4ip
-0.0977536	0.999973	0.223467	Icam2
-0.115452	0.999973	0.223583	Myc
-0.0924634	0.999973	0.223651	C1qa
-0.114977	0.999973	0.223668	Trpm2
0.107803	0.999973	0.224023	Rnf125
0.0209952	0.999973	0.224164	Sdr16c6
-0.0999499	0.999973	0.224177	Mrpl52
-0.100351	0.999973	0.224239	Coq9
0.11696	0.999973	0.224654	Dtna
0.107585	0.999973	0.22472	Acot6
0.046153	0.999973	0.225228	Oosp1
-0.0972413	0.999973	0.225243	1700016C15Rik
-0.111284	0.999973	0.225368	Rab12
0.092079	0.999973	0.225399	Ss18
-0.0986449	0.999973	0.225486	Commd1
0.1138	0.999973	0.225594	Fan1
-0.0816086	0.999973	0.22566	Azin2
-0.105456	0.999973	0.225748	Syk
-0.0916662	0.999973	0.225798	Armc5
-0.113015	0.999973	0.225859	Pex11b
-0.116441	0.999973	0.226015	Aldh7a1
-0.10897	0.999973	0.226018	Spns2
-0.0324521	0.999973	0.226096	Avpr2
-0.0944389	0.999973	0.226209	Serpina3f
0.116221	0.999973	0.226352	Vmn1r58
-0.113113	0.999973	0.226367	Arhgap28
0.0476247	0.999973	0.226429	Pp2d1
0.115333	0.999973	0.226459	Tfcp2l1
0.0352037	0.999973	0.226492	Slc35g3
-0.099495	0.999973	0.226499	Cant1
0.0793289	0.999973	0.226525	Zfp583
0.116065	0.999973	0.2267	Mtx3
0.113892	0.999973	0.226782	Zfp955b
0.114865	0.999973	0.226806	Slc4a8
-0.0891886	0.999973	0.22683	Pcdhgb1
-0.0776141	0.999973	0.22686	Cyc1
-0.114858	0.999973	0.226875	Serpine2
-0.0420961	0.999973	0.226954	Drd1
-0.0976959	0.999973	0.227046	Rassf7
0.116291	0.999973	0.227167	Zbtb5
0.060028	0.999973	0.227182	4921536K21Rik
0.082254	0.999973	0.227193	Pcdh9
-0.0230287	0.999973	0.227264	Akr1c21
0.0621082	0.999973	0.227345	Fabp7
-0.0664748	0.999973	0.227374	Slco4c1
-0.0449218	0.999973	0.227529	Ajap1
0.094739	0.999973	0.227654	Sos2
-0.10766	0.999973	0.227725	Uspl1
0.0849052	0.999973	0.227811	Prr16
-0.0673193	0.999973	0.227925	Nlgn1
-0.0913615	0.999973	0.227961	Cic
0.116113	0.999973	0.227983	Gch1
-0.071641	0.999973	0.228036	Bend6
-0.113793	0.999973	0.228088	Cpxm2
0.112864	0.999973	0.228397	Cyr61
0.0959984	0.999973	0.228421	Msln
0.115685	0.999973	0.228462	Smyd3
0.0991828	0.999973	0.228494	Kif2a
0.0287939	0.999973	0.228514	Epha6
-0.115025	0.999973	0.228514	Ppp1r35
0.0525148	0.999973	0.228709	Elmod1
0.115719	0.999973	0.228786	Zfr2
-0.114881	0.999973	0.228819	Fancm
0.0205998	0.999973	0.228842	Acot5
0.0946115	0.999973	0.228869	Ddx47
0.113796	0.999973	0.229033	Snx16
-0.066713	0.999973	0.229066	Xlr3b
0.106924	0.999973	0.229088	Alg11
-0.115264	0.999973	0.229153	Rac2
0.1157	0.999973	0.229182	Zfp780b
0.102561	0.999973	0.229233	Ccnt2
-0.112029	0.999973	0.229263	Ctsw
0.113533	0.999973	0.229274	Lamc2
0.112328	0.999973	0.229391	Glt28d2
-0.110535	0.999973	0.229472	Pls3
-0.0974414	0.999973	0.229615	Farp1
-0.105386	0.999973	0.229667	Pygl
0.114422	0.999973	0.229769	Lilra5
0.0377642	0.999973	0.229884	Dlk2
0.104439	0.999973	0.229936	Ezh2
-0.106116	0.999973	0.23023	Prdm15
0.091111	0.999973	0.230373	U2surp
-0.10421	0.999973	0.230384	Slc5a6
-0.0998233	0.999973	0.230489	Mical2
0.0944563	0.999973	0.230551	Tro
-0.0521216	0.999973	0.230602	Nxph4
0.114932	0.999973	0.230636	Mnt
0.0264368	0.999973	0.230819	Slc9b1
-0.114432	0.999973	0.230837	Dhps
-0.0901783	0.999973	0.230861	Doc2b
[truncated: 15,235 more rows]
