# Supplementary material for: Gut microbiota-mediated polyphenol metabolism is restrained by parasitic whipworm infection and associated with altered immune function in mice
Source: Gut Microbes. 2024 Jun 30;16(1):2370917. doi: 10.1080/19490976.2024.2370917 (PMC11216105; doi:10.1080/19490976.2024.2370917)
Supplement: Supplemental Material [file KGMI_A_2370917_SM8428.zip › File S3.xlsx]

## Sheet: HpPAC vs Hp
log2FoldChange(HpPAC/Hp)	Padj	Pvalue	Symbol
0.0970138	0.999726	0.143452	Klhl1
-0.0107283	0.999726	0.929248	Hmbox1
-0.0444225	0.999726	0.65429	Eif2ak3
0.0694973	0.999726	0.605105	Asb13
0.0693879	0.999726	0.606476	Bbs1
0.0864396	0.999726	0.516575	Klhl8
0.0230156	0.999726	0.736273	Dhx8
0.0478869	0.999726	0.718822	Trim62
-0.0196083	0.999726	0.849657	Ccdc22
0.0708637	0.999726	0.593447	Lrrc32
-0.0242732	0.999726	0.849379	Myo18b
-0.100847	0.999726	0.406331	Atad3a
-0.0703488	0.999726	0.12462	F830045P16Rik
0.183813	0.999726	0.0387453	Mtnr1a
-0.0936915	0.999726	0.486632	Cnn2
-0.0695919	0.999726	0.497573	Tmem126a
-0.120608	0.999726	0.312432	Nmnat1
-0.00766903	0.999726	0.954608	Kit
0.00305744	0.999726	0.944989	Raet1d
-0.0383637	0.999726	0.647889	Dstyk
-0.0888359	0.999726	0.507561	Prkg2
0.0308226	0.999726	0.7824	Gbp5
0.0492285	0.999726	0.51007	Lrrc47
-0.123735	0.999726	0.234264	Trim27
0.0502519	0.999726	0.593737	Sec61b
-0.0232635	0.999726	0.689359	Vmn2r96
-0.319395	0.999726	0.00591874	Akap5
0.0463014	0.999726	0.168577	Xlr5c
-0.0336027	0.999726	0.244783	Tac4
0.128521	0.999726	0.26698	Bmper
0.00119092	0.999726	0.983647	Psors1c2
0.12232	0.999726	0.3273	4933427D14Rik
0.0110869	0.999726	0.798033	Gp5
0.0228728	0.999726	0.793651	Crls1
0.0513865	0.999726	0.7028	Itgav
0.0557825	0.999726	0.272668	H60a
0.105565	0.999726	0.216818	Acat3
-0.0783539	0.999726	0.199352	Klk1b5
0.10674	0.999726	0.0389428	Akp3
0.0127145	0.999726	0.477412	Gja10
-0.0880701	0.999726	0.509309	Zfp850
0.00324227	0.999726	0.972511	Zfp971
0.118661	0.999726	0.377868	Rab11fip5
0.0654507	0.999726	0.580524	Iapp
-0.0360196	0.999726	0.773495	Cdk14
-0.00435416	0.999726	0.933878	Sdr16c6
-0.0476826	0.999726	0.689224	Rnf219
0.0465374	0.999726	0.586696	Sycp3
-0.0327475	0.999726	0.722359	Kdm1a
0.00581119	0.999726	0.961711	Nufip1
-0.0388803	0.999726	0.763778	Galnt11
-0.0311627	0.999726	0.78195	Zfp951
-0.0422331	0.999726	0.743959	Zbtb44
0.0822909	0.999726	0.516448	Zfp316
-0.0118274	0.999726	0.920606	Bclaf3
-0.0710875	0.999726	0.558456	Serpina3f
-0.0432865	0.999726	0.596202	Xiap
-0.0507348	0.999726	0.52829	Thrap3
-0.159925	0.999726	0.182525	Plk4
0.0446712	0.999726	0.736278	Adtrp
-0.0173184	0.999726	0.886104	Tln2
-0.0564745	0.999726	0.668096	Aim2
0.0339625	0.999726	0.795639	Fam222b
-0.0357975	0.999726	0.783476	Tmem9
0.0370036	0.999726	0.783859	Tppp
-0.0314696	0.999726	0.762447	Tkt
-0.042939	0.999726	0.744211	Nod2
-0.172266	0.999726	0.131785	Mrps28
0.0553253	0.999726	0.627556	Akt1
0.0590555	0.999726	0.485063	Rfxank
-0.0683248	0.999726	0.581968	Mvd
0.0994994	0.999726	0.460512	Slc25a27
-0.299589	0.999726	0.0260811	Gm5431
0.0798158	0.999726	0.553159	Sv2a
0.0927526	0.999726	0.261186	Zfp354b
0.0165561	0.999726	0.876413	Med13
0.102493	0.999726	0.432044	AU021092
-0.0201558	0.999726	0.844145	Psen2
0.136526	0.999726	0.188532	Gbp11
0.0218571	0.999726	0.734048	Chst9
-0.0533132	0.999726	0.67389	Gal
-0.0160156	0.999726	0.866468	Bax
0.0379237	0.999726	0.213717	Csmd3
0.108737	0.999726	0.420097	Ccdc71l
0.0393435	0.999726	0.447821	Fam47e
-0.108557	0.999726	0.412111	Efemp1
0.0151806	0.999726	0.898649	Mtrr
0.0208611	0.999726	0.870396	Gm1966
-0.0433617	0.999726	0.657388	Noc3l
0.0104037	0.999726	0.938411	Syt4
0.17474	0.999726	0.140887	Ehf
-0.00123948	0.999726	0.98579	Golga3
0.0531108	0.999726	0.693084	Vipr2
-0.0450654	0.999726	0.694661	Serpina3n
0.0491957	0.999726	0.659733	Ifitm10
0.109478	0.999726	0.406635	Zfp689
0.0952731	0.999726	0.477449	Ddo
0.122788	0.999726	0.312495	Rhbdl1
0.179399	0.999726	0.121173	Aaed1
0.0930901	0.999726	0.189926	Fezf1
0.167045	0.999726	0.214477	Mfap4
0.0249871	0.999726	0.720401	Hs3st2
-0.134541	0.999726	0.287635	Kcnk3
0.0964544	0.999726	0.47178	C1qc
0.00145952	0.999726	0.966076	Hist1h2bl
-0.0166106	0.999726	0.416248	Ucp1
0.18867	0.999726	0.156739	Dusp1
0.00161401	0.999726	0.973632	Terb1
0.0505737	0.999726	0.647465	1110004E09Rik
0.0152173	0.999726	0.856392	Tmem132b
0.0871764	0.999726	0.518157	Rap2b
-0.105206	0.999726	0.431757	Rnf144a
-0.00710209	0.999726	0.926161	Srsf12
0.129517	0.999726	0.111195	Tmod3
-0.0429775	0.999726	0.69757	Ky
-0.041783	0.999726	0.710087	Swsap1
-0.0113772	0.999726	0.906981	Erg28
-0.0750245	0.999726	0.18119	Dcdc2b
0.171671	0.999726	0.0857647	Mfsd6
0.072243	0.999726	0.541187	Vwa1
0.0584857	0.999726	0.597536	Prr15l
0.0112256	0.999726	0.84536	Cdh9
0.00314577	0.999726	0.975147	Cyp4f39
-0.0362424	0.999726	0.728993	Plcl2
-0.0181078	0.999726	0.837251	1810037I17Rik
-0.00459083	0.999726	0.971914	F2rl3
0.0821544	0.999726	0.540844	Cyp26b1
-0.0294032	0.999726	0.825933	Basp1
0.0972139	0.999726	0.393562	Asap1
-0.0445755	0.999726	0.731333	Wdfy2
-0.114161	0.999726	0.291434	Zfp583
0.0292445	0.999726	0.827921	L2hgdh
-0.0189309	0.999726	0.385369	Dmgdh
-0.0554735	0.999726	0.635979	Nlrc5
0.042243	0.999726	0.691918	Zfyve9
-0.0122996	0.999726	0.49117	Crybb2
0.00647783	0.999726	0.785278	Ccdc63
-0.0118019	0.999726	0.507441	Ano4
0.117684	0.999726	0.38259	Cd276
-0.232742	0.999726	0.0758184	Tspyl3
-0.141563	0.999726	0.284672	Ube2c
0.0159791	0.999726	0.842947	Mapre1
0.0208948	0.999726	0.829782	Pdk1
-0.00446934	0.999726	0.925322	Mrgprg
-0.0158294	0.999726	0.612983	Slc6a14
-0.0626919	0.999726	0.501633	Churc1
0.079543	0.999726	0.267068	Laptm4b
0.131895	0.999726	0.165248	Fstl4
0.012242	0.999726	0.923815	Prr16
0.0835204	0.999726	0.491299	Fchsd1
0.0117654	0.999726	0.928882	Als2
-0.0313343	0.999726	0.677001	Rtf2
-0.0619495	0.999726	0.503779	Stk3
0.0105096	0.999726	0.892194	Nup98
0.000913477	0.999726	0.978772	4930444P10Rik
0.111463	0.999726	0.399783	Ceacam2
-0.0725235	0.999726	0.221388	Samd15
0.016347	0.999726	0.902131	Cd300c2
-0.0167627	0.999726	0.860295	Pcbp1
0.0107597	0.999726	0.933575	Gm3336
0.00368502	0.999726	0.978209	Stac2
0.0743362	0.999726	0.465253	Etfrf1
0.0296637	0.999726	0.821563	Dusp18
0.253606	0.999726	0.051684	Fndc7
-0.0115479	0.999726	0.898137	Ppdpf
-0.0718125	0.999726	0.589383	Aoc3
0.0353523	0.999726	0.749654	Aph1b
0.0167594	0.999726	0.411474	Tmed11
-0.00302712	0.999726	0.981843	Dtd1
-0.0850878	0.999726	0.475352	Ift80
-0.0171779	0.999726	0.870994	Heca
0.0703278	0.999726	0.597887	Lum
-0.00692457	0.999726	0.958477	Klhl24
0.137485	0.999726	0.221094	Gprc5a
0.00268213	0.999726	0.984114	Opn3
0.0275488	0.999726	0.835841	Itga9
-0.142237	0.999726	0.160801	Srrm3
0.0313933	0.999726	0.758172	Gnat3
-0.0363173	0.999726	0.496478	Ptchd4
0.0335371	0.999726	0.745356	Ntng1
0.00903712	0.999726	0.944313	Uhrf1bp1
-0.119883	0.999726	0.373644	Csf2rb
-0.0166936	0.999726	0.716282	Adam7
-0.0708922	0.999726	0.494107	Ly6i
0.0234912	0.999726	0.741264	Adam6b
-0.137221	0.999726	0.216448	Tmem203
-0.0562104	0.999726	0.352113	Ttc9b
-0.0534808	0.999726	0.545538	Zc3h10
0.0450698	0.999726	0.667858	Pthlh
-0.0468901	0.999726	0.591396	March2
-0.373935	0.999726	0.00547692	Gpr183
0.0465216	0.999726	0.608586	Eif3j1
0.00820334	0.999726	0.932448	Zdhhc13
0.0362339	0.999726	0.727622	Insig2
-0.344126	0.999726	0.00984772	Rdh16
0.136581	0.999726	0.277696	Capn2
-0.0383793	0.999726	0.75352	Klhdc8b
0.184859	0.999726	0.0777335	Ccnc
0.052072	0.999726	0.535539	Abca7
0.00175706	0.999726	0.98848	4931414P19Rik
0.0212619	0.999726	0.807875	Cyld
-0.0834251	0.999726	0.473399	Mios
0.0604172	0.999726	0.650506	Nrip3
0.0362742	0.999726	0.751606	Acot9
0.0796477	0.999726	0.463004	Adamts10
0.00119312	0.999726	0.977987	Asic4
-0.0229885	0.999726	0.863062	Tspan2
-0.0462442	0.999726	0.700918	Pdgfra
0.0581618	0.999726	0.441984	Stambp
0.0117282	0.999726	0.636027	Gm4737
0.0602962	0.999726	0.182863	Muc19
-0.236431	0.999726	0.060846	Coro2b
0.203631	0.999726	0.077872	Gm14440
-0.0446684	0.999726	0.723691	Pex11g
0.0209007	0.999726	0.826066	Zyg11b
-0.0518059	0.999726	0.364046	Acot5
-0.0695017	0.999726	0.38146	Zcrb1
0.0046651	0.999726	0.965391	Paxbp1
0.0782344	0.999726	0.268592	Gpr119
-0.0498392	0.999726	0.691115	Ccm2
-0.00540589	0.999726	0.886685	Fam50b
-0.0251185	0.999726	0.830173	Rabepk
-0.0189309	0.999726	0.385369	Vwc2l
-0.0739105	0.999726	0.438961	Brinp1
-0.0838308	0.999726	0.343177	Mrpl2
0.0522903	0.999726	0.662641	Slc39a10
-0.22649	0.999726	0.0703566	Mamstr
0.0140757	0.999726	0.913796	Pde4a
-0.0377721	0.999726	0.706953	Ankrd66
0.0317617	0.999726	0.756709	Dpf1
0.0515596	0.999726	0.695224	Gpm6b
-0.0467147	0.999726	0.694829	Slc35c2
0.0662583	0.999726	0.361843	Atp6v1a
0.0568471	0.999726	0.508003	Pak2
-0.0425463	0.999726	0.742161	Ccdc84
-0.0131613	0.999726	0.901893	Tlr12
-0.111989	0.999726	0.163185	Nacc2
-0.115561	0.999726	0.375826	Eml5
-0.012277	0.999726	0.491847	Wnt8a
-0.161327	0.999726	0.221252	Pced1b
-0.311035	0.999726	0.0174871	Pclaf
0.0312743	0.999726	0.735575	Kdm2b
0.0127145	0.999726	0.477412	Nrl
0.0942707	0.999726	0.277316	Gm3776
-0.0387929	0.999726	0.76848	Tifab
0.0413884	0.999726	0.725937	Scoc
-0.0719689	0.999726	0.470473	Pkn1
-0.117373	0.999726	0.0607196	Skp1a
0.0358649	0.999726	0.669391	Cog1
0.0207412	0.999726	0.72929	Smco3
0.145166	0.999726	0.258878	Scn2b
0.0663786	0.999726	0.608592	Nkain4
-0.1061	0.999726	0.431537	Pcdh19
-0.187182	0.999726	0.157295	Tmem104
0.101872	0.999726	0.189758	Pdcl
0.0379237	0.999726	0.213717	Wnt10a
0.00792512	0.999726	0.80009	Scgb2b21
0.0206988	0.999726	0.810469	Exoc2
-0.0338277	0.999726	0.703751	Tmem179b
-0.0849125	0.999726	0.528612	Mical1
-0.0572939	0.999726	0.571572	Akap8l
0.197828	0.999726	0.104177	Rsl1
0.0574918	0.999726	0.669661	Zdhhc18
-0.0343366	0.999726	0.769656	Trappc10
-0.0165327	0.999726	0.857661	Maob
-0.105888	0.999726	0.32322	Cars2
-0.0960718	0.999726	0.420451	Mcm6
-0.0100726	0.999726	0.719205	Ear10
0.00598565	0.999726	0.950333	1810022K09Rik
-0.0289688	0.999726	0.826773	Pgm5
0.000760269	0.999726	0.986652	Actl9
-0.13289	0.999726	0.25533	Slc5a9
0.109736	0.999726	0.414556	S100a13
-0.00437064	0.999726	0.957894	Ang3
0.0413143	0.999726	0.59198	Apoa5
-0.0380976	0.999726	0.726378	Rab12
0.0127145	0.999726	0.477412	Olfr49
-0.0751782	0.999726	0.569062	Zfp33b
0.146385	0.999726	0.184004	Neo1
0.0294001	0.999726	0.7609	Adgrv1
0.0714818	0.999726	0.593105	Mthfs
-0.00210616	0.999726	0.986654	Efcab11
-0.331245	0.999726	0.012702	Btk
-0.00633489	0.999726	0.934228	Wdr82
-0.0125002	0.999726	0.924447	Ccser1
0.0626213	0.999726	0.501531	Whamm
0.056622	0.999726	0.674221	Pappa
0.204836	0.999726	0.111598	Urah
-0.0369503	0.999726	0.61685	Kdm6a
0.0303586	0.999726	0.803969	Gan
0.0527867	0.999726	0.670405	Bivm
-0.0183569	0.999726	0.543451	Acan
-0.0337389	0.999726	0.460802	5830473C10Rik
-0.194573	0.999726	0.122124	Lrrn4
-0.00679878	0.999726	0.957798	Fam220a
-0.013474	0.999726	0.917533	Lsm1
-0.0319002	0.999726	0.679844	Dlg1
-0.059552	0.999726	0.522998	Hsd3b7
0.0224544	0.999726	0.733403	Gm9733
0.0528115	0.999726	0.562466	Phip
-0.0279576	0.999726	0.814341	Rbm43
0.0642549	0.999726	0.530208	Tcf23
0.0759629	0.999726	0.566672	Akr1e1
-0.0283152	0.999726	0.787147	Mlh1
0.185338	0.999726	0.169501	Tmem88
-0.0368964	0.999726	0.670693	Abca3
-0.015276	0.999726	0.895561	Nol9
0.101119	0.999726	0.429073	Ctsk
-0.025678	0.999726	0.767775	Npy4r
0.0593688	0.999726	0.585373	Pom121
0.0769218	0.999726	0.422256	Gmeb1
-0.00754058	0.999726	0.918994	Psg22
0.182843	0.999726	0.136148	Limch1
-0.00405959	0.999726	0.947263	Tceal6
-0.082292	0.999726	0.24768	Col17a1
0.0470468	0.999726	0.618746	Cog8
-0.0308951	0.999726	0.805421	Ces2g
0.0388529	0.999726	0.728077	Slc25a23
0.0478808	0.999726	0.622775	Taf15
-0.0656355	0.999726	0.409876	Ces2f
-0.0386122	0.999726	0.761936	Ttll4
-0.00401062	0.999726	0.976279	Hhex
0.0578862	0.999726	0.664108	Ebf3
0.0671846	0.999726	0.474259	Rabggta
0.09004	0.999726	0.328997	Polr2j
-0.0963674	0.999726	0.427189	BC030499
0.140786	0.999726	0.294291	Prrg3
0.0988862	0.999726	0.387375	Sort1
0.0247842	0.999726	0.764073	Crcp
0.118009	0.999726	0.271065	Chsy3
0.125612	0.999726	0.283273	3300002I08Rik
-0.0693087	0.999726	0.585643	Xpo4
-0.177509	0.999726	0.141136	Timm9
0.00959661	0.999726	0.943057	Cited2
0.0882652	0.999726	0.431772	Adra2b
-0.0353874	0.999726	0.788431	Pprc1
-0.0396921	0.999726	0.766137	Ppp1r26
-0.0382774	0.999726	0.775826	Unc119
0.162316	0.999726	0.226166	Cd74
-0.00814054	0.999726	0.929111	Coq9
0.00322097	0.999726	0.97975	Rsu1
-0.132977	0.999726	0.177108	Dnajb14
0.104524	0.999726	0.421017	Eps8l3
0.00815729	0.999726	0.933916	Setdb1
0.0125212	0.999726	0.657675	Mdh1b
0.00237795	0.999726	0.972008	Rap1gds1
-0.00775136	0.999726	0.946608	Efnb1
0.103482	0.999726	0.439666	Gskip
0.059353	0.999726	0.658615	Cables1
-0.0369091	0.999726	0.691584	Nutf2
0.120849	0.999726	0.0472734	Pdx1
-0.0139926	0.999726	0.903127	Det1
-0.101978	0.999726	0.348563	Zfp987
0.0192738	0.999726	0.377998	Cyp2d12
0.0528041	0.999726	0.15362	Dpcr1
-0.0678852	0.999726	0.614392	Sgtb
-0.0298379	0.999726	0.702798	Dock8
0.0494468	0.999726	0.361711	Kmt5a
0.0156298	0.999726	0.900052	Sgk2
0.027562	0.999726	0.742482	Tmem169
-0.0255837	0.999726	0.846583	Slc8a2
-0.0524298	0.999726	0.670511	Upk1a
0.00966267	0.999726	0.940908	Trpv4
0.0263265	0.999726	0.797826	Tada2b
-0.0739841	0.999726	0.583271	Acta2
0.0337176	0.999726	0.793618	Rac2
-0.038925	0.999726	0.589874	Taok2
0.0602797	0.999726	0.621509	Lama1
-0.012277	0.999726	0.491847	Rnf133
2.959e-05	0.999726	0.998845	Frem3
0.0236228	0.999726	0.828785	March5
0.0305272	0.999726	0.765212	Rnf19a
-0.0119663	0.999726	0.926245	Rab7b
0.0837145	0.999726	0.336083	Gns
0.330938	0.999726	0.00894844	Radil
0.000276323	0.999726	0.98923	Spata32
0.0164885	0.999726	0.840321	Pld5
-0.0275878	0.999726	0.797916	Caly
0.0742841	0.999726	0.308462	Ttc25
-0.160654	0.999726	0.200126	Prkcq
-0.0451148	0.999726	0.672751	Taf5
-0.0238979	0.999726	0.57265	Pou3f4
0.016831	0.999726	0.881262	Kif1b
-0.0867103	0.999726	0.273747	Cntrl
-0.105041	0.999726	0.317567	Vpreb3
-0.012277	0.999726	0.491847	1700019N19Rik
-0.0166602	0.999726	0.868799	Mpp6
-0.0712822	0.999726	0.571063	Rrp15
0.0526697	0.999726	0.692062	Piezo1
-0.00143815	0.999726	0.986661	Fxr1
0.0767159	0.999726	0.242649	Btf3
0.0136195	0.999726	0.916866	Tuba4a
0.0237783	0.999726	0.759848	Lman2
0.16703	0.999726	0.0977404	Zfp358
0.0343137	0.999726	0.43072	Tssk2
0.0257873	0.999726	0.765878	Msantd4
-0.0339045	0.999726	0.782815	Nt5c3b
-0.02545	0.999726	0.833168	Lrch1
0.0128229	0.999726	0.916723	Palm
-0.0307015	0.999726	0.77544	Mre11a
0.0373066	0.999726	0.697488	Asl
0.021677	0.999726	0.867226	Flnb
0.00144005	0.999726	0.990226	Tssc4
-0.0484254	0.999726	0.606457	Alpk2
0.13633	0.999726	0.237896	Slc12a8
0.0730902	0.999726	0.505625	Adam28
-0.0908328	0.999726	0.451701	Pars2
0.00307226	0.999726	0.978934	Tmem241
0.0369084	0.999726	0.598168	Irf3
0.0274163	0.999726	0.714436	Hsf3
0.108126	0.999726	0.415348	Pla2g2d
-0.0145688	0.999726	0.848602	Exoc1
-0.141375	0.999726	0.246026	Vrk1
0.00988986	0.999726	0.914826	Styxl1
0.0322117	0.999726	0.809215	Smarcd3
-0.0834707	0.999726	0.401937	Banf1
0.0505477	0.999726	0.70083	Anks4b
-0.0069487	0.999726	0.938867	Txlna
-0.0561733	0.999726	0.480927	Smndc1
0.0672025	0.999726	0.465978	Ptges3
0.00880869	0.999726	0.940316	Mcm10
-0.0910815	0.999726	0.407711	Slc25a11
-0.00959484	0.999726	0.942412	A930007A09Rik
-0.0128763	0.999726	0.896461	Gmps
0.0615826	0.999726	0.630889	Cuedc1
-0.0744171	0.999726	0.539691	Wdr55
0.167953	0.999726	0.192124	Ccdc125
-0.027264	0.999726	0.797142	Tmbim6
0.136203	0.999726	0.281589	Mettl7a1
-0.0172986	0.999726	0.879121	Lrfn1
-0.106899	0.999726	0.340903	Gm5148
-0.0552587	0.999726	0.565098	Ppp1ca
0.0568576	0.999726	0.625417	Marveld1
0.0421307	0.999726	0.631064	Pcid2
-0.16368	0.999726	0.194194	Was
0.00681237	0.999726	0.761714	Miox
0.172113	0.999726	0.19231	Angel1
0.000373947	0.999726	0.987135	Srarp
0.0367435	0.999726	0.771658	Rbm38
0.0691398	0.999726	0.604166	Plod2
0.124813	0.999726	0.29638	Cd99
-0.0126185	0.999726	0.904857	Utp4
-0.00947422	0.999726	0.924344	Ppa2
0.0181399	0.999726	0.805104	Rbms2
-0.350995	0.999726	0.00690288	Alpk1
-0.0423673	0.999726	0.689737	Ablim1
0.301783	0.999726	0.0237937	Gja5
-0.0287646	0.999726	0.820007	Sec24a
0.0650497	0.999726	0.577854	Rrs1
-0.0746273	0.999726	0.533124	Hnrnpdl
-0.0375836	0.999726	0.733333	Casp9
-0.0692554	0.999726	0.551423	Bcs1l
-0.0329348	0.999726	0.5109	Zfp541
-0.029878	0.999726	0.824699	Fahd2a
-0.24391	0.999726	0.0553024	Klhl6
0.0494137	0.999726	0.709559	Nes
0.207245	0.999726	0.105505	Ctsf
0.149398	0.999726	0.238286	Mgat5
-0.0475217	0.999726	0.695133	Fam206a
0.0367513	0.999726	0.661253	Eps15
-0.0676337	0.999726	0.498113	Abraxas2
0.116699	0.999726	0.334909	Gsdma2
0.0127145	0.999726	0.477412	Cldn16
0.0555081	0.999726	0.274874	Klk9
0.00376147	0.999726	0.965101	Atg4d
0.0309896	0.999726	0.750589	Trex2
0.016387	0.999726	0.90208	Kcnj8
-0.0509984	0.999726	0.662352	Defa26
0.0246563	0.999726	0.854934	Prpsap1
0.319108	0.999726	0.00257085	Cox6a2
-0.0921805	0.999726	0.493281	P3h4
0.062115	0.999726	0.605814	Cdx2
-0.0163727	0.999726	0.882329	Supt20
0.0711334	0.999726	0.434935	Ctnnb1
-0.066605	0.999726	0.577227	Ssna1
0.0606635	0.999726	0.608555	Cebpe
0.065151	0.999726	0.57883	Trp53inp1
-0.00983898	0.999726	0.940733	Bahcc1
-0.0729574	0.999726	0.556128	Cnp
-0.0505919	0.999726	0.600796	Nsd1
-0.111164	0.999726	0.267715	Gfpt1
0.0799937	0.999726	0.547153	Serpinf1
0.0791076	0.999726	0.532978	Hsph1
0.0336407	0.999726	0.802531	Tctn2
-0.0100934	0.999726	0.939666	Stc2
-0.100565	0.999726	0.446171	Ces2e
-0.0155301	0.999726	0.905849	Sbsn
-0.0685684	0.999726	0.610974	Mmp17
0.0926776	0.999726	0.345622	Ogfod2
0.128462	0.999726	0.117349	Cast
-0.0205431	0.999726	0.866959	Hcfc1
-0.0122996	0.999726	0.49117	Fpr3
0.040636	0.999726	0.612591	Lasp1
0.113537	0.999726	0.227252	Klhl38
-0.12738	0.999726	0.249545	Paip2b
-0.01368	0.999726	0.888091	Serinc4
-0.036674	0.999726	0.225509	Saxo1
-0.171184	0.999726	0.191756	Fam26f
-0.0594375	0.999726	0.630109	Gpank1
-0.0540007	0.999726	0.62444	Fastkd2
0.0200607	0.999726	0.877067	Polr1e
0.063358	0.999726	0.574878	Hmgn5
-0.148494	0.999726	0.264023	Gpr174
0.0328707	0.999726	0.728194	Myo6
-0.00429582	0.999726	0.966153	Fbrsl1
-0.104016	0.999726	0.345172	Ly6e
-0.0334611	0.999726	0.793347	Arhgap24
-0.0517831	0.999726	0.501703	Dgkz
-0.00491922	0.999726	0.921738	Rhoa
-0.0454219	0.999726	0.72835	Pcbp4
0.0208784	0.999726	0.872119	Ccdc116
0.177558	0.999726	0.172776	Hebp1
-0.0399258	0.999726	0.736472	Tctn1
-0.0590346	0.999726	0.644505	Adgra2
0.131339	0.999726	0.127712	Carnmt1
-0.0258899	0.999726	0.839527	Rbpms
0.0305626	0.999726	0.608881	Cd300ld5
-0.099304	0.999726	0.429436	Cep72
-0.0549882	0.999726	0.625637	Dscaml1
0.142073	0.999726	0.291134	Wee1
0.0692011	0.999726	0.406505	Ccl1
0.0702221	0.999726	0.500537	Zfp97
0.0417874	0.999726	0.755763	Lmcd1
-0.0267635	0.999726	0.710654	Csnk1d
-0.0441761	0.999726	0.73639	Tpm1
0.141039	0.999726	0.0173001	Mybpc3
-0.0678841	0.999726	0.59474	Rubcn
0.0234347	0.999726	0.811481	Sertad2
-0.0200116	0.999726	0.370997	Lrp1b
0.165086	0.999726	0.158421	Nfkbil1
-0.0945147	0.999726	0.413952	Mplkip
-0.100098	0.999726	0.210731	Bzw2
-0.0402407	0.999726	0.761682	Gpr22
0.00221122	0.999726	0.980377	Arl1
0.0231688	0.999726	0.82979	Trmt1l
0.0625168	0.999726	0.639169	Plxnd1
-0.0595961	0.999726	0.647992	Lonp2
0.0146333	0.999726	0.873579	Zrsr2
-0.0414282	0.999726	0.673087	Slc6a11
-0.0889251	0.999726	0.502023	Spc25
-0.105419	0.999726	0.33551	Zfp367
-0.0478869	0.999726	0.656239	Pcsk5
0.00970745	0.999726	0.919335	Ptpn9
-0.0865128	0.999726	0.502679	Rfc4
0.114461	0.999726	0.396185	Zfp975
-0.117528	0.999726	0.293697	Nalcn
-0.123958	0.999726	0.35805	Tlr6
0.0148582	0.999726	0.890051	Mgrn1
0.0181603	0.999726	0.818051	4930432K21Rik
0.135538	0.999726	0.282222	Pik3cg
0.0235715	0.999726	0.846671	Slc25a37
0.0375986	0.999726	0.73323	Tatdn2
0.148824	0.999726	0.172082	Dcun1d4
-0.000513312	0.999726	0.994455	Angptl4
-0.0489561	0.999726	0.450862	Cdh17
-0.0751577	0.999726	0.513203	Igfals
-0.0478398	0.999726	0.668899	Cdh3
0.0341899	0.999726	0.625872	Sec11a
-0.0127696	0.999726	0.880599	Tsx
0.0434033	0.999726	0.674853	Gal3st1
-0.0912061	0.999726	0.460137	Defa36
0.00624913	0.999726	0.95104	Exosc4
0.0164847	0.999726	0.822968	Phc3
0.0526163	0.999726	0.683277	Ckap4
0.302239	0.999726	0.0187186	Htr2b
-0.151697	0.999726	0.218743	Slc25a26
0.0949692	0.999726	0.466736	Slc39a6
-0.0659948	0.999726	0.243152	Drd1
-0.0352998	0.999726	0.755159	Zscan21
-0.023345	0.999726	0.812555	Cct7
0.0023186	0.999726	0.98576	Otud3
-0.0963053	0.999726	0.463705	Sirt5
-0.0118019	0.999726	0.507441	Dsc1
-0.0143039	0.999726	0.902927	Ubxn7
0.053715	0.999726	0.469535	Traf3ip2
-0.0353811	0.999726	0.755337	Esrrb
-0.0301426	0.999726	0.790948	Faah
-0.0156473	0.999726	0.907572	Bend5
-0.0667046	0.999726	0.52637	Asxl3
0.0311451	0.999726	0.707044	Cdk7
0.165559	0.999726	0.154739	Epn3
0.0673946	0.999726	0.550761	Rbp2
-0.00895255	0.999726	0.924483	Dctn4
0.0505195	0.999726	0.704446	Gpt
-0.0579561	0.999726	0.584627	Hmgcl
-0.280882	0.999726	0.0364948	Recql4
0.0399041	0.999726	0.56486	Ralyl
0.0784647	0.999726	0.447786	Gfer
0.00129574	0.999726	0.949417	Tctex1d1
-0.00651522	0.999726	0.959672	Ndufaf6
-0.0462823	0.999726	0.664511	Sympk
0.0215051	0.999726	0.8723	Klf8
0.0258695	0.999726	0.836987	Hgsnat
0.142003	0.999726	0.289242	Ubash3a
-0.0047159	0.999726	0.92967	Rasl10a
0.00978385	0.999726	0.942043	Slc43a1
-0.0468926	0.999726	0.698102	Kank4
-0.00155098	0.999726	0.987983	Ints11
0.0121384	0.999726	0.666302	Spata20
-0.0726169	0.999726	0.427749	Araf
0.11924	0.999726	0.325709	Ank2
0.142599	0.999726	0.288739	Mex3a
-0.0705211	0.999726	0.566185	Bfar
0.062424	0.999726	0.623813	Tox3
-0.0657866	0.999726	0.510981	Thtpa
0.101551	0.999726	0.4499	Tubb4a
0.414596	0.999726	0.00194042	Ambp
0.0568077	0.999726	0.652511	Sar1b
-0.138948	0.999726	0.223733	Zfp362
0.00652043	0.999726	0.770617	Mup2
0.00836853	0.999726	0.93605	Gga3
-0.117026	0.999726	0.0503574	Tspan10
0.0614244	0.999726	0.471599	Armt1
-0.0566398	0.999726	0.596535	Raver1
0.123295	0.999726	0.334167	Arntl2
-0.0563612	0.999726	0.643791	Zfp94
0.0517009	0.999726	0.58018	Desi2
0.0148152	0.999726	0.883154	Rnpepl1
-0.0458288	0.999726	0.704662	Fkbpl
0.110152	0.999726	0.385132	Nrarp
0.0053057	0.999726	0.964218	Fer
0.227174	0.999726	0.0914902	Siglecf
-0.0556929	0.999726	0.679444	Zfp607a
-0.320706	0.999726	0.0170689	Itga2b
0.0886383	0.999726	0.465503	Cacna2d3
0.225904	0.999726	0.0925805	Rgl3
0.0788426	0.999726	0.145724	Gldn
0.129347	0.999726	0.094294	Sstr3
0.0127145	0.999726	0.477412	Lhx4
-0.183388	0.999726	0.123767	Cdk5rap2
0.0762756	0.999726	0.490766	P2ry1
-0.0556026	0.999726	0.649198	Camsap2
0.0265484	0.999726	0.832632	Lefty1
-0.125555	0.999726	0.136062	Arxes1
0.116727	0.999726	0.215032	Klra6
-0.0111209	0.999726	0.867924	Rpl11
0.0316846	0.999726	0.814199	Ehd2
-0.0238423	0.999726	0.768119	Lor
-0.117785	0.999726	0.168157	Xrcc6
0.0193351	0.999726	0.883402	Fam173b
-0.108091	0.999726	0.420205	Retsat
0.00326144	0.999726	0.979713	Ninj1
-0.115912	0.999726	0.389322	Tcf7
0.156887	0.999726	0.20837	Pcdhga6
0.00389898	0.999726	0.974266	Yif1b
0.0825011	0.999726	0.530776	Kcnn4
-0.140396	0.999726	0.294637	Gm9992
0.133222	0.999726	0.314342	Cadm4
-0.028997	0.999726	0.28086	Hist1h2bm
-0.142081	0.999726	0.105753	Tmsb15b2
-0.0474513	0.999726	0.441023	Clptm1
-0.0441865	0.999726	0.341539	Klk10
0.114898	0.999726	0.201288	Lamc2
0.0126849	0.999726	0.478222	Spata3
0.00740145	0.999726	0.80665	Gdf5
0.141856	0.999726	0.233796	Ldlrap1
0.0428979	0.999726	0.745452	Gpr161
-0.0862334	0.999726	0.490258	Pfas
-0.0124394	0.999726	0.486995	Gm10220
-0.312118	0.999726	0.00802768	Fcrla
0.0484602	0.999726	0.652399	Alkbh6
0.202165	0.999726	0.133775	Fcna
-0.0559896	0.999726	0.5529	Smim10l2a
0.0242667	0.999726	0.798387	Atp6ap2
0.01712	0.999726	0.80994	Zfp819
-0.452735	0.999726	0.00021634	Nuf2
0.0271959	0.999726	0.754269	Arhgdia
-0.0210313	0.999726	0.867262	BC147527
-0.0175396	0.999726	0.489533	Rlbp1
-0.00953555	0.999726	0.733325	Mrgpra6
0.0282674	0.999726	0.761995	Sfmbt2
0.128223	0.999726	0.299568	Fsd1l
0.012547	0.999726	0.48213	Mov10l1
-0.0865496	0.999726	0.50577	Aoah
-0.138445	0.999726	0.30079	Mns1
-0.126515	0.999726	0.228473	Thada
0.0470023	0.999726	0.638616	Serf2
0.00202957	0.999726	0.983068	Phax
-0.0542502	0.999726	0.607273	Rrbp1
0.267924	0.999726	0.046995	Proser2
0.0677381	0.999726	0.510358	B3galnt2
-0.0304177	0.999726	0.813782	Pex16
-0.106088	0.999726	0.43098	Nrtn
0.120403	0.999726	0.326379	Hes1
-0.00808712	0.999726	0.952181	Mfsd3
0.0677507	0.999726	0.590715	Fcgr2b
-0.152749	0.999726	0.257512	Milr1
-0.104291	0.999726	0.220367	Ybx1
0.0127145	0.999726	0.477412	Gm45618
-0.0201981	0.999726	0.830741	Fopnl
0.0169033	0.999726	0.409469	Cpsf4l
0.0160155	0.999726	0.901161	Grk4
0.0188509	0.999726	0.383661	Zpld1
-0.293501	0.999726	0.0270304	Adcyap1r1
-0.0351707	0.999726	0.758265	Gpc4
-0.00248788	0.999726	0.985163	Nphp1
-0.185679	0.999726	0.0393998	Snrpd3
0.0187121	0.999726	0.88262	Tmem71
0.0380349	0.999726	0.76884	Atg2a
-0.0134103	0.999726	0.915727	Musk
-0.0291284	0.999726	0.779014	Tti1
-0.106671	0.999726	0.337353	Isca2
-0.0056504	0.999726	0.966202	Fam213b
-0.0224339	0.999726	0.865326	Ubc
-0.0384424	0.999726	0.775042	Fam171b
-0.022531	0.999726	0.695493	Cct2
-0.0310591	0.999726	0.812086	Gnal
-0.0160757	0.999726	0.898199	Btbd9
0.124752	0.999726	0.346052	Lipa
0.136114	0.999726	0.280656	Wdsub1
0.0194113	0.999726	0.841893	Myl12a
-0.0839282	0.999726	0.391562	Matn4
0.0160868	0.999726	0.822688	Fut2
-0.0314011	0.999726	0.793242	Casp12
0.178636	0.999726	0.0975497	Degs1
0.0495261	0.999726	0.713199	Tpm4
0.0323397	0.999726	0.770646	Cep350
-0.170362	0.999726	0.205533	Traip
-0.0549941	0.999726	0.608533	5730455P16Rik
-0.086334	0.999726	0.521288	Eme1
-0.0291822	0.999726	0.712774	Tmem87a
-0.00958133	0.999726	0.924966	Edrf1
0.042628	0.999726	0.751989	Adamtsl2
-0.140376	0.999726	0.213184	Comtd1
-0.0480355	0.999726	0.656843	Cadps2
0.0284281	0.999726	0.832135	Acaa1a
0.0348834	0.999726	0.644185	Asb10
-0.103876	0.999726	0.270985	Mpp4
0.102496	0.999726	0.430013	Gch1
0.0576152	0.999726	0.669023	Cdh24
0.028491	0.999726	0.724363	H3f3a
-0.0526855	0.999726	0.645797	Acvr1c
-0.00859808	0.999726	0.943414	Chd2
0.0221203	0.999726	0.827294	Chd4
-0.029852	0.999726	0.814101	Gnat2
-0.0578142	0.999726	0.651081	Snx24
-0.127737	0.999726	0.324297	Fam69b
-0.0124394	0.999726	0.486995	Fam159a
-0.0610412	0.999726	0.381673	Rbm8a
-0.0394983	0.999726	0.767059	Boc
-0.051699	0.999726	0.614434	Stkld1
-0.000741263	0.999726	0.991619	Tpt1
-0.0558296	0.999726	0.621871	Polr3b
-0.0159786	0.999726	0.852858	Gabbr2
0.0301308	0.999726	0.62362	Rtn3
-0.048456	0.999726	0.66141	Tnfrsf22
0.000548309	0.999726	0.995906	Abca13
-0.138375	0.999726	0.276774	Clca4b
0.066564	0.999726	0.478976	Mmgt2
0.0544546	0.999726	0.651811	Nipal1
-0.0133153	0.999726	0.916182	Etaa1
-0.0506668	0.999726	0.706743	Plcd1
-0.0194494	0.999726	0.876574	Cntnap2
0.0125544	0.999726	0.481918	Zic5
0.0744575	0.999726	0.568943	Gzma
-0.00422146	0.999726	0.941496	Fsbp
-0.111673	0.999726	0.228157	Timm17b
0.022905	0.999726	0.862899	Zfp846
0.146814	0.999726	0.206106	Alox15
0.0381004	0.999726	0.734289	Zfp7
-0.0728176	0.999726	0.557695	Trpc3
-0.0174374	0.999726	0.886623	Man1a
-0.0150051	0.999726	0.871021	Smurf2
0.111959	0.999726	0.377115	Brf2
0.045983	0.999726	0.69706	Tes
-0.00723492	0.999726	0.903447	Wdr26
0.0114437	0.999726	0.877583	Ammecr1l
-0.0879506	0.999726	0.436244	Dip2a
0.251918	0.999726	0.0306819	Cetn4
0.0158139	0.999726	0.893252	Tceal9
0.0501102	0.999726	0.708991	Tmc7
-0.0578879	0.999726	0.421343	Zw10
-0.119044	0.999726	0.372034	Prph
-0.0653664	0.999726	0.484106	Golt1a
0.0536588	0.999726	0.68743	Zfp1
-0.197106	0.999726	0.143276	Sapcd2
-0.0267099	0.999726	0.81088	Zfp46
0.209953	0.999726	0.119647	Fam19a3
-0.0357048	0.999726	0.741655	Smim12
0.0928907	0.999726	0.488406	2810408A11Rik
-0.0399427	0.999726	0.617616	Ddx47
-0.0388768	0.999726	0.47325	Il23r
-0.0403504	0.999726	0.432053	Supt5
0.0232157	0.999726	0.823847	Usp14
-0.0251351	0.999726	0.824187	Hist1h2ap
0.152711	0.999726	0.193491	Lmo7
-0.0361634	0.999726	0.78813	Haghl
6.093e-05	0.999726	0.99762	Cyp2d9
-0.146022	0.999726	0.213188	Shisa3
-0.140608	0.999726	0.164608	Mcpt4
0.0829571	0.999726	0.531337	Tbc1d2
-0.0532993	0.999726	0.647888	Pappa2
-0.0116431	0.999726	0.927531	Baz2b
-0.0874452	0.999726	0.350512	Blvra
0.0280384	0.999726	0.758535	Tspan3
-0.0209359	0.999726	0.764512	Mcm3ap
0.0152358	0.999726	0.534799	Asz1
0.0217301	0.999726	0.846721	Trip11
-0.199555	0.999726	0.138041	Palb2
-0.047951	0.999726	0.64177	Gtpbp3
0.036925	0.999726	0.771515	Gvin1
0.0357893	0.999726	0.783777	Mmp10
-0.0226974	0.999726	0.815747	Tmem161a
0.00475117	0.999726	0.955502	Smg5
0.0498412	0.999726	0.548291	Lrch4
-0.133429	0.999726	0.292222	Lyz1
0.0284207	0.999726	0.81393	Nova1
-0.0168404	0.999726	0.412961	Lrrc63
0.0132748	0.999726	0.916425	Zdhhc15
0.0324364	0.999726	0.803402	Fgd4
0.0127145	0.999726	0.477412	Amelx
-0.0183751	0.999726	0.392525	Mup6
0.00202286	0.999726	0.96955	Abcc12
-0.00893623	0.999726	0.941301	Wdr7
0.0213471	0.999726	0.745472	AY358078
-0.0147395	0.999726	0.912981	Tnfrsf21
0.188919	0.999726	0.0883058	Fam184a
-0.210336	0.999726	0.10918	Cd83
-0.0605447	0.999726	0.56706	Dnajc25
0.0180927	0.999726	0.832083	Nkapl
0.0270903	0.999726	0.746475	H13
0.0323187	0.999726	0.802156	Fat4
0.0382113	0.999726	0.211957	Prss34
-0.0277363	0.999726	0.822054	Manea
-0.0320532	0.999726	0.691757	Cactin
-0.132733	0.999726	0.188994	Necab2
0.0189101	0.999726	0.851645	Ubl5
-0.0917161	0.999726	0.275087	Zdhhc3
0.180128	0.999726	0.022179	Cybrd1
0.072236	0.999726	0.503657	Smim19
-0.0118019	0.999726	0.507441	Rhox4a
0.0125544	0.999726	0.481918	Gprc5d
-0.186879	0.999726	0.116689	Nup93
0.0643547	0.999726	0.586641	Ripor1
0.0712455	0.999726	0.5134	Gdf1
-0.0810441	0.999726	0.487885	Haus6
0.00770236	0.999726	0.917891	Kcnip1
-0.245946	0.999726	0.0547638	Hmmr
-0.139313	0.999726	0.106539	Ptcd2
-0.0149171	0.999726	0.864254	Wnk3
-0.07508	0.999726	0.420626	Snrpc
0.011694	0.999726	0.813228	Fgf5
0.0139771	0.999726	0.864087	Slc37a3
-0.0804718	0.999726	0.459238	Mettl6
0.0800611	0.999726	0.471467	Guca1b
-0.141532	0.999726	0.170132	Rsl24d1
0.0577804	0.999726	0.638454	Ednrb
-0.0375651	0.999726	0.768568	Fus
0.0200742	0.999726	0.507811	4833427G06Rik
0.00926309	0.999726	0.929412	Zfp26
-0.00995432	0.999726	0.91426	Med14
-0.0680283	0.999726	0.580427	Sec16b
-0.122244	0.999726	0.229115	Pxk
-0.024382	0.999726	0.323534	Apof
0.000641495	0.999726	0.996205	Map7d1
0.100927	0.999726	0.222998	Atp7a
0.0483397	0.999726	0.640868	Tmx3
0.158986	0.999726	0.168365	Ahnak
0.0295661	0.999726	0.819937	Prdx4
-0.00557018	0.999726	0.96424	Mcph1
-0.115415	0.999726	0.390279	Dnah8
-0.0393697	0.999726	0.731667	Tnfsf13
-0.0933358	0.999726	0.405115	2810474O19Rik
-0.187215	0.999726	0.143151	Sema4d
-0.114902	0.999726	0.154271	Rpf1
-0.0714359	0.999726	0.595716	Lhfpl2
-0.0271655	0.999726	0.8345	Harbi1
-0.0177172	0.999726	0.881407	Zfp719
-0.0443799	0.999726	0.665638	Zfp866
0.015663	0.999726	0.904512	Myzap
0.0232203	0.999726	0.862134	Daam1
0.0835145	0.999726	0.497826	Clic1
0.0265985	0.999726	0.835856	Fgd3
-0.0109884	0.999726	0.932094	Rbak
0.307802	0.999726	0.0212182	Ncoa4
0.0566971	0.999726	0.64625	Myrfl
0.0453087	0.999726	0.712383	Col1a1
0.0671794	0.999726	0.338181	Gm7827
0.0167671	0.999726	0.411365	Krt36
-0.199654	0.999726	0.0787055	Sars2
-0.0637684	0.999726	0.366453	Ndufa8
-0.0483133	0.999726	0.638385	Ap2a2
0.0892781	0.999726	0.354749	Vapa
0.260749	0.999726	0.0398535	Sidt1
0.166354	0.999726	0.159297	Dlgap1
-0.0996667	0.999726	0.437804	Zbtb12
0.101512	0.999726	0.421383	Acvrl1
-0.025877	0.999726	0.845046	Plekhs1
0.0311753	0.999726	0.260751	Stra8
0.0193087	0.999726	0.525262	Hormad1
0.0119255	0.999726	0.740105	Cphx1
-0.0904276	0.999726	0.432923	AB124611
-0.05415	0.999726	0.55817	Dag1
-0.0802316	0.999726	0.551522	4930503L19Rik
0.0350649	0.999726	0.784058	S100b
0.0185064	0.999726	0.882395	Znhit6
-0.108098	0.999726	0.41997	AI464131
-0.0114752	0.999726	0.932163	Cd59a
-0.0807651	0.999726	0.336788	Igf2bp2
-0.0134168	0.999726	0.917207	Renbp
0.0311224	0.999726	0.496776	Fbxw15
0.0622338	0.999726	0.556299	Zfp266
0.173698	0.999726	0.189231	Abcc3
-0.0495181	0.999726	0.713542	Cavin1
0.0222205	0.999726	0.862023	Ms4a18
-0.0280909	0.999726	0.793741	Tnfaip6
-0.0784339	0.999726	0.559676	Zfp784
0.0330134	0.999726	0.743452	Hps1
-0.122944	0.999726	0.151938	Cbx5
0.0279715	0.999726	0.826034	Cystm1
0.140391	0.999726	0.294636	Fam107a
-0.0488151	0.999726	0.703087	2610301B20Rik
0.00592976	0.999726	0.92962	Akap14
0.0529854	0.999726	0.458729	Gm6904
0.0167417	0.999726	0.863679	Kcnc2
-0.0186783	0.999726	0.888006	Eef1akmt4
0.125221	0.999726	0.258697	Gria2
-0.110357	0.999726	0.115241	Cbx1
-0.0356985	0.999726	0.677457	Ltn1
0.0261286	0.999726	0.349374	Evx1
0.019117	0.999726	0.810546	Arhgef12
0.200181	0.999726	0.0957343	Rasgrf1
-0.140527	0.999726	0.285196	Dnm3
0.0505539	0.999726	0.692707	Ankrd24
0.0177505	0.999726	0.890277	Hbp1
-0.138646	0.999726	0.272729	Gimap8
-0.075857	0.999726	0.403042	Ptcra
0.0758686	0.999726	0.572314	Nuak1
-0.0564847	0.999726	0.637557	Osbpl7
0.0439849	0.999726	0.696318	Hist1h2br
-0.0681743	0.999726	0.546222	Sarm1
-0.0661558	0.999726	0.601015	1110034G24Rik
0.0451286	0.999726	0.676584	Xkrx
-0.148083	0.999726	0.271016	Satb1
0.00269755	0.999726	0.93102	Ucn2
-0.0303825	0.999726	0.710822	Duoxa1
0.0561321	0.999726	0.529268	Nfkbib
-0.0189041	0.999726	0.38571	Prop1
-0.0256977	0.999726	0.831	Parva
-0.0635426	0.999726	0.471195	Dgcr14
-0.0163571	0.999726	0.883459	Cep250
0.0169033	0.999726	0.409469	Fcrl6
0.0822105	0.999726	0.497874	Tmsb15l
-0.106	0.999726	0.267582	Grin3b
0.0808063	0.999726	0.476037	Epn2
-0.0686309	0.999726	0.591692	Sgpl1
0.0269211	0.999726	0.728276	Urm1
-0.0621957	0.999726	0.644687	Il27ra
-0.145444	0.999726	0.264444	Ppp1r9a
-0.123003	0.999726	0.300503	Ptrhd1
-0.144254	0.999726	0.0752918	Defa22
0.104806	0.999726	0.428105	Pcdh1
-0.0161596	0.999726	0.422803	Slc26a7
-0.272577	0.999726	0.00766292	Pga5
-0.0687947	0.999726	0.232203	Garem2
-0.0285457	0.999726	0.812234	Pdss1
0.0486615	0.999726	0.485813	Pkp2
0.236406	0.999726	0.0441801	Ap1s3
-0.0104482	0.999726	0.937387	Slc39a13
-0.0203984	0.999726	0.875803	Nicn1
-0.0435542	0.999726	0.746774	Ppargc1a
-0.0312096	0.999726	0.815474	Abhd1
-0.020899	0.999726	0.761293	Hecw1
0.0507154	0.999726	0.706511	2210408I21Rik
6.093e-05	0.999726	0.99762	Otog
-0.0632437	0.999726	0.633086	BC052040
-0.128883	0.999726	0.311857	Ets1
0.0232715	0.999726	0.850102	Nsun4
-0.210822	0.999726	0.0785422	Rubcnl
-0.0244185	0.999726	0.792188	Ttf1
0.0340484	0.999726	0.656352	Mmd2
0.0173033	0.999726	0.849523	Tmem164
-0.144666	0.999726	0.1717	Rpp14
0.0457183	0.999726	0.639234	Nudt9
0.0227428	0.999726	0.864786	Fam151b
0.0594117	0.999726	0.427233	Gm17660
-0.0572493	0.999726	0.47727	Dap3
-0.0913091	0.999726	0.0865983	Arel1
-0.0502896	0.999726	0.674528	Tmem131l
0.0807681	0.999726	0.543269	Zfp937
0.012547	0.999726	0.48213	Pfn3
-0.000704263	0.999726	0.995834	Ebpl
-0.088795	0.999726	0.502511	Etv3
0.0816773	0.999726	0.0991953	1700113H08Rik
-0.0634803	0.999726	0.442286	Ppp6r2
0.00189972	0.999726	0.985722	Tmem170b
0.0833673	0.999726	0.52198	Gm5150
0.0254478	0.999726	0.738421	Bcan
0.0170333	0.999726	0.40767	Ghrh
0.109552	0.999726	0.404172	Ccser2
-0.0244248	0.999726	0.510551	Fgf17
-0.0960684	0.999726	0.325785	Csnk2a2
0.00122012	0.999726	0.988693	Scamp3
-0.03849	0.999726	0.628946	Tmem163
-0.00310684	0.999726	0.920577	Dapl1
0.0916446	0.999726	0.0804755	Cnbp
0.21013	0.999726	0.0850434	Bace2
0.158764	0.999726	0.181296	Lrmda
0.0948483	0.999726	0.473693	Zfp14
0.0395908	0.999726	0.768338	Naip6
0.138071	0.999726	0.301716	Snx22
0.135782	0.999726	0.234581	2008-09-01
0.0905343	0.999726	0.486824	Slc6a6
0.260187	0.999726	0.0447523	St8sia1
0.00683484	0.999726	0.935129	Nvl
0.19457	0.999726	0.146702	Acsm3
-0.00589631	0.999726	0.958769	Ccnyl1
-0.0108936	0.999726	0.879694	Mgat1
-0.0754513	0.999726	0.564827	Tmem17
0.0443896	0.999726	0.73063	Ctcfl
0.000457034	0.999726	0.996249	Bri3
-0.043978	0.999726	0.472688	1810062G17Rik
0.101641	0.999726	0.276549	Ppp2r2a
-0.233724	0.999726	0.0762349	Fignl1
0.0351864	0.999726	0.732554	Dnajb1
0.0886087	0.999726	0.420745	Mgst3
0.0465598	0.999726	0.686436	Tbp
-0.0124394	0.999726	0.486995	Uts2b
-0.0449571	0.999726	0.701947	Gipr
0.016118	0.999726	0.786116	Rab5b
-0.0520677	0.999726	0.616114	Tpgs1
0.054598	0.999726	0.663334	Ptpru
-0.0485522	0.999726	0.707288	Zfp870
-0.0485973	0.999726	0.614153	Sar1a
-0.0965213	0.999726	0.41041	Haus8
0.0211085	0.999726	0.852067	Plekha5
0.191832	0.999726	0.155002	Rcan2
-0.0331132	0.999726	0.724991	Zfp830
-0.106634	0.999726	0.396241	Acpp
6.093e-05	0.999726	0.99762	Gtsf1
0.0151884	0.999726	0.888705	Clasrp
0.0766543	0.999726	0.386665	Ubr2
0.215718	0.999726	0.0844877	Cd8a
-0.0259324	0.999726	0.811452	Scarb2
0.140929	0.999726	0.205071	2410089E03Rik
-0.0181695	0.999726	0.86034	Oxsr1
-0.011153	0.999726	0.928675	Ntmt1
-0.0429568	0.999726	0.749849	Kcnh3
-0.00885676	0.999726	0.922707	Prr14l
-0.0283474	0.999726	0.823739	Tet3
-0.251293	0.999726	0.062489	Dok3
0.0230803	0.999726	0.806627	Defa28
-0.0589902	0.999726	0.657519	Far2
-0.0702819	0.999726	0.601478	Fbln7
-0.278283	0.999726	0.023805	Slc7a11
0.0127145	0.999726	0.477412	Tcstv3
-0.0254422	0.999726	0.848175	Tlcd2
-0.0487804	0.999726	0.64383	Kctd9
0.101186	0.999726	0.429438	Zfp982
-0.0758939	0.999726	0.556981	Cacna1h
-0.0750066	0.999726	0.573563	Dgkb
0.003662	0.999726	0.963858	Mkrn3
-0.0498328	0.999726	0.658043	Nipsnap3b
0.0300796	0.999726	0.822913	Tmem237
-0.0338934	0.999726	0.756754	Rgs3
0.0203146	0.999726	0.848163	Pcdhb5
-0.012311	0.999726	0.819518	Fam163b
-0.0368364	0.999726	0.783526	Hsd17b4
0.0138858	0.999726	0.889149	Slc44a3
-0.0391111	0.999726	0.761073	Cd209b
0.122662	0.999726	0.362867	Zfp947
0.0126849	0.999726	0.478222	Olfr1451
0.0729511	0.999726	0.514921	St6galnac2
-0.155262	0.999726	0.187851	Rita1
0.119698	0.999726	0.175264	Atp12a
-0.0805105	0.999726	0.361133	Clcc1
-0.457824	0.999726	0.000620058	Npl
0.0575768	0.999726	0.651095	Cyth4
0.042133	0.999726	0.582804	Phf2
0.0916651	0.999726	0.475871	Wisp1
0.027941	0.999726	0.477408	Fscn2
0.172473	0.999726	0.16358	Gper1
0.0582001	0.999726	0.6611	Helq
-0.166453	0.999726	0.206797	Ephb6
-0.0394902	0.999726	0.413144	Hist1h4j
-0.182386	0.999726	0.0995905	Amy1
-0.0956137	0.999726	0.46793	Tmem200a
-0.0699713	0.999726	0.511683	Smpd3
-0.111988	0.999726	0.371931	Psmc3ip
-0.0374459	0.999726	0.781345	Casp1
0.0094486	0.999726	0.920787	Foxd2
-0.0581115	0.999726	0.616284	Dab1
0.0263746	0.999726	0.797715	Rps6kb2
-0.092371	0.999726	0.396103	Zfp318
-0.0439792	0.999726	0.602781	Med16
0.075776	0.999726	0.107106	Magee2
0.0936637	0.999726	0.147418	Opa3
0.0153725	0.999726	0.781685	Gm6460
-0.170337	0.999726	0.0152947	Fcamr
-0.0793465	0.999726	0.29412	Mrpl42
0.131887	0.999726	0.278199	Glp1r
0.0249818	0.999726	0.314863	Dppa4
-0.0080081	0.999726	0.869069	Cers3
-0.00231214	0.999726	0.983151	Tmed4
0.0627486	0.999726	0.432266	Trim24
-0.00944946	0.999726	0.923245	Slc17a1
-0.052664	0.999726	0.616149	Mcoln3
-0.0676696	0.999726	0.532719	Ints6
0.126325	0.999726	0.135166	Txndc5
0.0258065	0.999726	0.543531	Slc5a10
0.000356022	0.999726	0.992288	Dazl
-0.199011	0.999726	0.1281	Taf6l
0.0125544	0.999726	0.481918	Usp17lc
0.0930053	0.999726	0.489787	Rassf8
0.147079	0.999726	0.27536	Obscn
-0.0257017	0.999726	0.816139	Mgea5
-0.034909	0.999726	0.682559	Nagpa
-0.0958935	0.999726	0.458697	Adgrg3
-0.00737802	0.999726	0.930204	Phkg2
0.0153935	0.999726	0.859785	D8Ertd738e
0.0153342	0.999726	0.842885	Ak8
0.0044064	0.999726	0.953664	1700029I15Rik
0.0740086	0.999726	0.37008	Pias2
-0.114026	0.999726	0.0656333	Mapkapk2
0.0103049	0.999726	0.856419	Tpd52
0.01502	0.999726	0.908267	Sla
-0.0311256	0.999726	0.781894	Ncoa1
0.067247	0.999726	0.430308	Rae1
0.0122861	0.999726	0.817967	Ace3
-0.09281	0.999726	0.483565	Pde11a
-0.03629	0.999726	0.749046	Prdm11
0.0140437	0.999726	0.916663	Baiap2l2
0.0959734	0.999726	0.473952	Cxcr6
-0.0716389	0.999726	0.51928	Itfg2
0.00400888	0.999726	0.968017	Bloc1s2
-0.0178113	0.999726	0.819251	Rps24
-0.00589503	0.999726	0.96267	Hap1
-0.00268975	0.999726	0.970649	C1ql3
-0.0697276	0.999726	0.60467	Rab34
0.0335689	0.999726	0.803486	Lca5
0.0355285	0.999726	0.757709	Bola2
0.000929749	0.999726	0.990498	Crnkl1
0.0283539	0.999726	0.533476	Hs3st4
0.022251	0.999726	0.665649	D630023F18Rik
0.057144	0.999726	0.657602	Nxt2
-0.0293105	0.999726	0.278214	Ugt3a2
-0.0413746	0.999726	0.750513	Ass1
-0.0420891	0.999726	0.486527	Tsta3
-0.0228384	0.999726	0.85106	Mb21d2
-0.0155415	0.999726	0.71451	Atp1a4
-0.0221755	0.999726	0.803257	Trpm6
-0.0242024	0.999726	0.851239	Iba57
-0.0291484	0.999726	0.764874	Ercc4
-0.0495669	0.999726	0.553614	Hnrnpa3
0.0279039	0.999726	0.81373	Vegfb
0.247259	0.999726	0.0330105	Phf21b
0.0331149	0.999726	0.694273	Armc8
0.112696	0.999726	0.403387	Ccdc92
-0.0169588	0.999726	0.879357	Ly75
0.0748173	0.999726	0.372807	Babam2
0.0113363	0.999726	0.932357	Abcb1b
0.0391489	0.999726	0.735604	Amotl2
0.214958	0.999726	0.0545082	Tmem158
-0.185739	0.999726	0.166141	BC055324
0.0754589	0.999726	0.512073	Bckdhb
0.129403	0.999726	0.221835	Apln
0.0334675	0.999726	0.781982	Mptx1
-0.0193045	0.999726	0.885789	Mtcl1
0.0359611	0.999726	0.596807	Ush1g
-0.0659309	0.999726	0.413375	Alg5
0.066792	0.999726	0.439167	Rnf215
0.0436801	0.999726	0.583252	Atp6v1e1
-0.04867	0.999726	0.70623	Csf1r
-0.161988	0.999726	0.0774311	Zfp51
-0.0831443	0.999726	0.330084	Snu13
-0.0122852	0.999726	0.919783	N4bp2
0.00906396	0.999726	0.937161	Itm2c
0.0721657	0.999726	0.552596	Srsf9
-0.0227259	0.999726	0.821526	Fubp1
-0.0337179	0.999726	0.371013	Tmem72
-0.14771	0.999726	0.197066	Zfp511
0.00230163	0.999726	0.984204	Rreb1
-0.0741445	0.999726	0.533747	Usp40
-0.00412917	0.999726	0.947198	Gpa33
0.0879605	0.999726	0.175746	Samd11
-0.0424979	0.999726	0.744905	Plcb2
0.0165498	0.999726	0.899909	Poc1a
-0.0303132	0.999726	0.819666	Cd109
0.073752	0.999726	0.410279	Klc4
0.0125544	0.999726	0.481918	Gm5128
-0.0112892	0.999726	0.933121	Mark1
0.011087	0.999726	0.92023	Osbpl10
0.0794489	0.999726	0.417773	Chmp1b
-0.0731858	0.999726	0.540913	Abi2
-0.0497573	0.999726	0.553099	Mmgt1
-0.0761356	0.999726	0.393563	Cwc25
-0.0380873	0.999726	0.775035	Cidec
0.0520963	0.999726	0.668947	Rprml
0.000904748	0.999726	0.964526	Il9
-0.0792785	0.999726	0.541947	Mylpf
-0.184983	0.999726	0.0859728	Rnaseh2c
0.0838045	0.999726	0.426372	Scn4b
-0.00899727	0.999726	0.943716	Sepsecs
-0.00193206	0.999726	0.979442	Trim63
0.0590972	0.999726	0.599704	Rfx3
-0.136392	0.999726	0.311209	Chad
-0.0644609	0.999726	0.531205	Tbc1d17
-0.00766175	0.999726	0.944023	Ythdc1
0.136039	0.999726	0.310166	Cdc42ep5
0.0766124	0.999726	0.549676	Rora
0.103033	0.999726	0.313718	Spint2
-0.0438092	0.999726	0.597843	Ranbp2
-0.146066	0.999726	0.26316	Susd1
0.00596381	0.999726	0.962394	Olfr1033
-0.15329	0.999726	0.229125	Nsdhl
0.0509347	0.999726	0.629489	Zfp995
-0.0361736	0.999726	0.707904	Ubac2
0.0363582	0.999726	0.74251	Gna12
-0.0771325	0.999726	0.353866	Epha5
-0.232607	0.999726	0.079553	Ccdc69
0.0476472	0.999726	0.517992	Ikbkb
-0.0615496	0.999726	0.614617	Lap3
0.0281613	0.999726	0.777298	Ier2
0.0266786	0.999726	0.701702	Bscl2
0.142451	0.999726	0.16962	Zswim1
-0.0872956	0.999726	0.392072	Myo19
0.00252318	0.999726	0.983947	Prr15
0.145628	0.999726	0.233681	Cep76
0.00726933	0.999726	0.741919	Klk1b11
0.0221558	0.999726	0.84876	Zfp53
-0.0740981	0.999726	0.519661	Uros
0.143755	0.999726	0.279656	Ankrd9
0.0177305	0.999726	0.888941	Coa7
-0.0241122	0.999726	0.841994	Pdxk
0.0775069	0.999726	0.562699	Sdhaf3
0.0125544	0.999726	0.481918	Olfr9
0.0203915	0.999726	0.8681	Zfp738
-0.100801	0.999726	0.216644	Klk1b27
0.0730089	0.999726	0.574134	Kcna1
0.0652423	0.999726	0.601247	Cd300lb
0.0335334	0.999726	0.685772	Traf7
-0.0394038	0.999726	0.506686	Cyp2c67
-0.0533524	0.999726	0.540652	Hes7
0.012547	0.999726	0.48213	Gm13288
-0.0573499	0.999726	0.668322	Stom
0.00837421	0.999726	0.778526	Wfdc8
0.12882	0.999726	0.210796	Flt4
-0.0548532	0.999726	0.579377	Rmi1
0.0260456	0.999726	0.821004	Arvcf
-0.118074	0.999726	0.373527	Ltk
-0.0504247	0.999726	0.599541	Ing5
0.0425276	0.999726	0.687423	Camk1g
0.131553	0.999726	0.151256	Defb1
-0.0272906	0.999726	0.826798	Npas4
0.105995	0.999726	0.424441	Stard5
-0.0474493	0.999726	0.724747	Zc3h8
-0.00689567	0.999726	0.942245	Psmb10
0.0564544	0.999726	0.619899	Fhod1
-0.0632602	0.999726	0.531003	Hmgxb4
0.0541513	0.999726	0.65381	Aig1
0.0283927	0.999726	0.576806	Ugt8a
-0.0333418	0.999726	0.803291	Pilra
-0.0716493	0.999726	0.497658	Stat1
-0.301028	0.999726	0.0118545	Cpa3
0.039087	0.999726	0.693464	Tmem131
0.0216288	0.999726	0.828473	Elof1
-0.0097102	0.999726	0.786991	Pate4
-0.0294555	0.999726	0.813868	Trim23
-0.0376511	0.999726	0.767422	BC035044
0.0150367	0.999726	0.873479	Kdm4b
-0.00607713	0.999726	0.963793	Apoc3
0.0326117	0.999726	0.671388	Ephx4
-0.0455233	0.999726	0.696642	Nme1
0.0369639	0.999726	0.756422	Vmac
0.0481269	0.999726	0.54903	Oser1
-0.0632358	0.999726	0.177305	Cdh18
0.0150064	0.999726	0.902003	Kdsr
-0.088531	0.999726	0.4061	9130011E15Rik
0.0246134	0.999726	0.697679	Rab33a
0.0114154	0.999726	0.885956	Mpped2
0.075006	0.999726	0.224566	Kdelr2
-0.0543947	0.999726	0.668654	Dgkg
0.0196628	0.999726	0.806174	Amfr
0.00947661	0.999726	0.943718	Coq8a
-0.00735943	0.999726	0.915127	Atp9b
-0.0522631	0.999726	0.548933	Poldip2
-0.000426288	0.999726	0.996159	Ino80d
-0.117908	0.999726	0.267679	Asnsd1
-0.0260876	0.999726	0.79186	Isl2
-0.0675847	0.999726	0.268194	Ddn
0.102679	0.999726	0.325621	Trim8
-0.068391	0.999726	0.606994	Zfp458
-0.0516174	0.999726	0.676984	Crtam
-0.0774182	0.999726	0.560232	Klra2
-0.0151563	0.999726	0.910456	Sema3a
0.0414049	0.999726	0.613113	Spast
0.117318	0.999726	0.383572	Ern2
-0.0121442	0.999726	0.910695	Gsdmc
0.00371633	0.999726	0.963296	Kansl1
0.112904	0.999726	0.321645	Slc35c1
-0.0216459	0.999726	0.735055	Rpl7a
-0.0242563	0.999726	0.855774	Tmprss5
0.0160187	0.999726	0.890698	Mettl16
0.113902	0.999726	0.268528	Tcp11
0.0557341	0.999726	0.679066	Zfp874a
-0.0204256	0.999726	0.857648	Pank4
0.0352448	0.999726	0.738995	Alg9
0.094147	0.999726	0.0462384	Csrp3
-0.0136153	0.999726	0.903834	Ankrd33b
-0.113352	0.999726	0.23633	Klhl33
0.0938181	0.999726	0.485313	Msantd3
-0.0139179	0.999726	0.879417	Ago1
0.119721	0.999726	0.356815	Tgfb2
0.0264938	0.999726	0.744836	Imp4
0.175998	0.999726	0.0908967	Paqr8
0.0522788	0.999726	0.578147	Rundc1
0.0952272	0.999726	0.480204	Spa17
-0.0631403	0.999726	0.359152	Ces1f
0.189914	0.999726	0.0435898	Corin
0.00210394	0.999726	0.981009	Vps41
0.0478669	0.999726	0.676593	Polr1c
0.0246289	0.999726	0.672074	Map3k11
0.0931878	0.999726	0.440725	Anapc15
-0.0671649	0.999726	0.459042	Cmtm6
0.0844363	0.999726	0.531328	Ormdl3
0.0111301	0.999726	0.93018	Izumo4
0.0159183	0.999726	0.897654	Prkar2b
-0.0118019	0.999726	0.507441	Olfr267
0.0540732	0.999726	0.661189	Greb1
-0.120198	0.999726	0.356266	Gmfg
0.0152485	0.999726	0.892474	Zfp991
-0.0237397	0.999726	0.846445	Klhl41
0.0491391	0.999726	0.693362	Mars2
-0.0120534	0.999726	0.925589	Mctp1
-0.0392672	0.999726	0.769776	Sowaha
-0.071846	0.999726	0.592779	Eif5a2
0.00938025	0.999726	0.917794	Mrps23
0.0125653	0.999726	0.868591	Pxn
-0.00968102	0.999726	0.863435	Irs4
-0.0237584	0.999726	0.859851	Zranb3
0.080783	0.999726	0.361113	Ranbp3
0.140127	0.999726	0.210533	Tbc1d9
-0.115198	0.999726	0.290987	Fbxo48
0.0824861	0.999726	0.524844	Stra6l
-0.127303	0.999726	0.328019	Armcx2
-0.0354552	0.999726	0.747835	Lmnb2
0.105906	0.999726	0.387768	Snapc1
0.0295141	0.999726	0.727352	Bmpr1a
0.161107	0.999726	0.167114	Socs6
-0.0122996	0.999726	0.49117	Vmn1r212
0.0380723	0.999726	0.735898	Nat2
-0.103128	0.999726	0.363411	Atic
-0.0169597	0.999726	0.898496	Slc14a1
-0.00936049	0.999726	0.739756	Slc25a21
-0.113671	0.999726	0.397444	Mbd4
-0.0116094	0.999726	0.926176	Pde7a
-0.304989	0.999726	0.00931967	Slc52a3
0.048578	0.999726	0.512297	Eif5
-0.180592	0.999726	0.157335	2700097O09Rik
-0.00963987	0.999726	0.93032	Lancl2
-0.0227423	0.999726	0.866121	Grrp1
-0.0257807	0.999726	0.808519	Sirt6
0.0952679	0.999726	0.088319	Itih2
0.0288073	0.999726	0.815578	Zfp697
0.0234038	0.999726	0.858822	Bmf
0.0831524	0.999726	0.487172	Ptpn6
0.0433197	0.999726	0.722948	1700094D03Rik
-0.126863	0.999726	0.11451	Galk2
0.0345283	0.999726	0.628462	Shc1
-0.02176	0.999726	0.791321	Tmc6
-0.000471189	0.999726	0.996028	Sel1l3
-0.0451867	0.999726	0.725338	Tdrd7
0.0729314	0.999726	0.585086	Rab27a
-0.00649235	0.999726	0.769625	Kcnk18
0.0173882	0.999726	0.893246	Afmid
-0.0277709	0.999726	0.647885	Ankrd53
0.134332	0.999726	0.314673	Banp
-0.0119966	0.999726	0.924805	Apba2
0.0662677	0.999726	0.535375	Sh3gl2
0.0121538	0.999726	0.665924	3110035E14Rik
-0.220397	0.999726	0.102327	Zfp831
-0.0618982	0.999726	0.644693	Ssc5d
-0.012277	0.999726	0.491847	Foxl2
0.0761301	0.999726	0.430841	F10
0.0351022	0.999726	0.788417	Camk2a
0.00136592	0.999726	0.98666	Chp2
-0.211381	0.999726	0.113341	Kif20a
-0.112889	0.999726	0.261961	Aldh1a7
0.00454765	0.999726	0.971993	Zfp691
-0.0581358	0.999726	0.529062	Tdrd5
-0.136533	0.999726	0.0680479	Mrpl30
-0.218153	0.999726	0.104969	Rhoh
-0.173012	0.999726	0.0904755	Cwc27
-0.0631609	0.999726	0.622822	Dact1
0.226363	0.999726	0.0752392	Krt18
0.00109473	0.999726	0.992019	Hlf
-0.01725	0.999726	0.63801	Slc1a6
-0.0403343	0.999726	0.591778	Denr
-0.109628	0.999726	0.411882	Nudt15
-0.012277	0.999726	0.491847	Slfn14
-0.11892	0.999726	0.377918	Dtl
-0.142668	0.999726	0.130533	Sec61g
0.012632	0.999726	0.925186	B4galnt4
-0.161568	0.999726	0.214149	Cpne5
-0.0103942	0.999726	0.932807	Ackr4
0.0127145	0.999726	0.477412	Cdh7
0.134611	0.999726	0.314935	Shank3
-0.152863	0.999726	0.204342	Xlr4c
-0.156535	0.999726	0.184212	Canx
-0.0986261	0.999726	0.260572	Pcna
-0.0703997	0.999726	0.601262	Pdlim3
0.154342	0.999726	0.246737	Akr1c12
-0.0190713	0.999726	0.800994	Aggf1
-0.052812	0.999726	0.545502	Slu7
-0.0684465	0.999726	0.345207	Eef1b2
-0.0456183	0.999726	0.632716	Sprr2a1
0.0975216	0.999726	0.292587	Mien1
0.0356561	0.999726	0.71434	Lfng
-0.0648296	0.999726	0.629045	Cd302
-0.0719952	0.999726	0.547243	Tbc1d14
0.0996426	0.999726	0.447893	St3gal5
0.0670869	0.999726	0.457595	Sirt7
0.108983	0.999726	0.419175	Cbr1
-0.108564	0.999726	0.311466	Impdh2
0.0322308	0.999726	0.810348	Chst12
0.00399512	0.999726	0.96845	Gtf3c4
0.0511825	0.999726	0.69604	Lysmd3
0.204728	0.999726	0.116804	Gm13212
-0.0748705	0.999726	0.563014	Zfp595
-0.235114	0.999726	0.0169997	Spin2c
-0.0623925	0.999726	0.395882	Chmp6
-0.0927978	0.999726	0.452155	Nat10
-0.0521542	0.999726	0.674975	Wipi1
-0.0520813	0.999726	0.61411	Camk2g
-0.240151	0.999726	0.0285809	Cd79a
0.0979783	0.999726	0.465735	Col28a1
-0.0201597	0.999726	0.870513	Ppp1r12b
-0.00850253	0.999726	0.910185	Rps10
-0.0595084	0.999726	0.653864	BC048403
0.064283	0.999726	0.606237	Gdap1l1
-0.0623624	0.999726	0.540995	Tmem183a
-0.0151399	0.999726	0.839271	Wac
-0.195416	0.999726	0.0990968	Ift27
-0.0202222	0.999726	0.839145	Zkscan6
-0.149089	0.999726	0.264621	Ube2cbp
0.0133503	0.999726	0.921135	Grb10
-0.0189192	0.999726	0.384785	Rgr
0.0523941	0.999726	0.662254	Tmc3
0.00856993	0.999726	0.94411	Fam189b
-0.16479	0.999726	0.131638	Fam204a
-0.0366962	0.999726	0.225364	Ccdc153
-0.0335713	0.999726	0.789642	Mus81
-0.0335989	0.999726	0.667178	Gnpat
0.00066777	0.999726	0.974076	Cfap61
0.0397924	0.999726	0.762323	Slc25a25
-0.000465887	0.999726	0.996944	Rmdn1
-0.0103814	0.999726	0.936411	Vil1
-0.0329046	0.999726	0.331269	En2
0.0657737	0.999726	0.593068	Tedc1
-0.0753227	0.999726	0.563079	Zxdc
-0.0731678	0.999726	0.433454	Ggcx
-0.190013	0.999726	0.109364	Pik3cd
-0.0328924	0.999726	0.742927	Lyrm2
-0.125618	0.999726	0.165483	Lars2
0.182314	0.999726	0.175731	Ly96
-0.0333915	0.999726	0.376087	Got1l1
-0.0586896	0.999726	0.522455	Mpi
-0.149245	0.999726	0.262527	Clcf1
0.0374358	0.999726	0.780901	Rab11fip3
-0.0316741	0.999726	0.810617	Rnase1
0.055436	0.999726	0.680864	Slc27a3
-0.195519	0.999726	0.145106	Cst7
-0.0421315	0.999726	0.618367	Phf14
0.0644822	0.999726	0.502632	Med28
0.00355375	0.999726	0.978139	Ppp2r2b
0.0772558	0.999726	0.250143	Ctnna1
0.0367545	0.999726	0.719089	Lancl1
-0.0528148	0.999726	0.532646	Ubl4a
-0.0229604	0.999726	0.786916	Ppp2r3d
-0.0833077	0.999726	0.0985447	Gm21319
-0.0515367	0.999726	0.677083	Arhgef6
-0.0618751	0.999726	0.596742	Rbmx
0.0909901	0.999726	0.256453	Vstm2a
-0.218946	0.999726	0.104531	H2-Q10
-0.00580653	0.999726	0.963373	Cacnb1
0.139248	0.999726	0.246234	Nxnl2
0.0671969	0.999726	0.606021	Tmed9
0.132271	0.999726	0.324724	Zfp931
-0.0304089	0.999726	0.724244	Ralgps2
-0.0216335	0.999726	0.872033	Ap1ar
-0.0517062	0.999726	0.597395	Armc5
0.0236213	0.999726	0.804938	Lrrtm3
0.135962	0.999726	0.300364	Plxna4
0.100874	0.999726	0.199383	Mindy1
-0.0202471	0.999726	0.781544	BC037034
0.0337885	0.999726	0.766384	Lrig1
0.0755081	0.999726	0.531701	Piga
0.00836851	0.999726	0.950485	Ctxn1
-0.212268	0.999726	0.115072	Slfn9
-0.099819	0.999726	0.152732	Ndufs3
-0.0420371	0.999726	0.687053	Fam168a
0.0559947	0.999726	0.553606	Mvp
0.143092	0.999726	0.285354	Tbx21
-0.0113961	0.999726	0.921027	Plekha2
-0.0310624	0.999726	0.7192	Crb1
-0.190649	0.999726	0.150094	Foxm1
0.0187102	0.999726	0.80294	Ndufa3
0.00869543	0.999726	0.948289	Tmem243
-0.0151334	0.999726	0.793911	Deup1
-0.0717211	0.999726	0.38891	Defa2
0.159305	0.999726	0.189073	Car2
-0.381218	0.999726	0.00199776	Ms4a2
0.00767413	0.999726	0.926929	Wwc1
-0.0527267	0.999726	0.584462	Kcnd2
-0.010173	0.999726	0.777249	Aldh3b3
0.00301155	0.999726	0.956877	Slc27a5
-0.137614	0.999726	0.135411	Trim37
-0.127874	0.999726	0.224196	Taco1
0.112497	0.999726	0.403303	Prx
0.0125544	0.999726	0.481918	Mucl1
0.0127145	0.999726	0.477412	Gabrg1
0.0677179	0.999726	0.485718	Oosp1
0.085981	0.999726	0.523909	Unc13a
0.0513384	0.999726	0.699152	Gprin3
0.020633	0.999726	0.787102	Irgq
-0.0852822	0.999726	0.336826	Atp13a1
0.0857554	0.999726	0.523655	Pecam1
0.0902048	0.999726	0.502486	Tppp3
0.0429944	0.999726	0.712271	Zfp639
-0.0709817	0.999726	0.499383	Cpsf4
0.00394879	0.999726	0.964096	Odf2
0.00465472	0.999726	0.971499	Rsph1
-0.0129788	0.999726	0.815771	Sdf4
0.00951195	0.999726	0.907447	Stmnd1
-0.0139499	0.999726	0.859778	Ppp2r2d
0.0976258	0.999726	0.394679	Rit2
0.064591	0.999726	0.568413	Tsr3
-0.173491	0.999726	0.16042	Hmces
0.359259	0.999726	0.00681724	Pdzd7
0.0468366	0.999726	0.72768	Slc31a2
0.0462454	0.999726	0.613891	Ube3a
0.0414232	0.999726	0.676285	Fkrp
0.0527576	0.999726	0.35682	Vps4b
-0.0183063	0.999726	0.625406	Slc4a1
-0.2428	0.999726	0.0532923	Kif11
0.00657926	0.999726	0.939613	Spcs2
0.0225071	0.999726	0.828543	Phf1
0.00219441	0.999726	0.98699	Ccdc149
-0.0523953	0.999726	0.697713	Gria3
-0.0112504	0.999726	0.929408	Zfp655
0.0354274	0.999726	0.601177	Fam209
0.00483489	0.999726	0.966979	Slc41a1
0.00127925	0.999726	0.9804	Prg3
-0.0545799	0.999726	0.668654	Fzd3
0.0125544	0.999726	0.481918	Gm7903
0.0501876	0.999726	0.695659	Tcea2
-0.315277	0.999726	0.00601961	Tdrd1
-0.00605955	0.999726	0.785344	C8b
-0.0382435	0.999726	0.271727	Lamp3
0.00877923	0.999726	0.930606	Hsf4
0.00238315	0.999726	0.984244	Syt17
0.0171619	0.999726	0.405903	Opn1mw
-0.0218635	0.999726	0.8712	Lin7a
-0.0492266	0.999726	0.715186	Kif9
-0.0414193	0.999726	0.745635	Mvb12b
-0.0901301	0.999726	0.450337	Nol6
-0.0377758	0.999726	0.779464	Ptafr
0.207118	0.999726	0.114999	Tmprss2
0.0194395	0.999726	0.522874	Tpsab1
0.0427629	0.999726	0.688203	Sirt1
-0.213075	0.999726	0.0808938	Lig1
0.012547	0.999726	0.48213	Ofcc1
0.0516279	0.999726	0.700293	Angptl6
-0.0820622	0.999726	0.410385	Trnau1ap
-0.0369615	0.999726	0.711049	Zbtb33
-0.00738811	0.999726	0.956123	Ccdc8
0.0490069	0.999726	0.687871	Yes1
0.0360088	0.999726	0.781628	Magi2
0.173135	0.999726	0.181824	St6galnac6
-0.0668745	0.999726	0.548863	Elp4
0.0127302	0.999726	0.847795	Gatad2a
-0.0435753	0.999726	0.6858	Mrrf
0.0221434	0.999726	0.854944	Susd4
0.0954167	0.999726	0.284239	Mrpl48
-0.0428258	0.999726	0.737124	Mical3
-0.0593144	0.999726	0.641073	Dnal1
-0.0101107	0.999726	0.719369	Masp2
-0.0548737	0.999726	0.592614	Ccdc47
0.0521909	0.999726	0.654456	Ptgr2
-0.0500429	0.999726	0.710564	Cald1
-0.0799206	0.999726	0.484464	Gdpgp1
0.0858759	0.999726	0.41195	Zfp629
0.00167774	0.999726	0.9866	Nubp1
0.00787499	0.999726	0.93417	Chm
-0.0573596	0.999726	0.551323	Oxnad1
-0.0614226	0.999726	0.271858	Car3
-0.0627237	0.999726	0.53123	Atp5c1
0.124822	0.999726	0.323674	Clec9a
0.205274	0.999726	0.0698351	Slc37a2
-0.0463194	0.999726	0.359569	Dnah7c
0.11569	0.999726	0.378373	Slc25a33
-0.0624187	0.999726	0.187044	Hrg
0.0377553	0.999726	0.396852	2410141K09Rik
-0.0122865	0.999726	0.907023	Atp6v1d
0.132552	0.999726	0.299495	Anxa5
-0.0261925	0.999726	0.643293	Qrich1
-0.0978425	0.999726	0.462937	Icam2
-0.0659109	0.999726	0.48998	Dpy19l1
0.0191107	0.999726	0.380393	Itih5l-ps
-0.0996905	0.999726	0.34076	Nsmaf
0.0125544	0.999726	0.481918	Spaca7
-0.13647	0.999726	0.18608	Ociad2
-0.0165894	0.999726	0.416553	1700009N14Rik
-0.301334	0.999726	0.014927	Top2a
-0.118824	0.999726	0.370086	5730409E04Rik
-0.0338961	0.999726	0.796863	Chrna3
-0.117259	0.999726	0.171502	Fscn3
-0.0495017	0.999726	0.71336	Csf3r
-0.0394847	0.999726	0.742462	Tfb1m
-0.0344933	0.999726	0.796931	Gap43
0.140827	0.999726	0.290342	Zfp560
0.0122293	0.999726	0.891834	Uspl1
-0.0941832	0.999726	0.463699	Mep1b
0.0768881	0.999726	0.536601	Rbm12b2
0.1018	0.999726	0.380621	Adra2c
-0.0790993	0.999726	0.518823	Nupl2
-0.037688	0.999726	0.680522	Atp5g3
-0.081622	0.999726	0.38004	Ccr7
-0.057532	0.999726	0.463319	Jakmip3
-0.108902	0.999726	0.150892	Pa2g4
-0.153612	0.999726	0.252702	Zfp300
0.172817	0.999726	0.172753	Onecut2
-0.10393	0.999726	0.415392	Cyp4f40
-0.012277	0.999726	0.491847	Crisp1
0.0296231	0.999726	0.818493	Nfkbiz
0.125172	0.999726	0.225882	H2-D1
-0.133503	0.999726	0.21294	Asb7
-0.161505	0.999726	0.146383	Slitrk6
-0.122547	0.999726	0.0375969	Eprs
-0.0887763	0.999726	0.390102	1810013L24Rik
0.0703546	0.999726	0.377646	Pabpc1
0.114347	0.999726	0.130451	Wwp1
0.0138798	0.999726	0.872866	Cyth2
-0.166128	0.999726	0.106856	Atf7ip2
-0.121019	0.999726	0.304413	Defa5
-0.0668485	0.999726	0.613845	Ifi27l2b
-0.0618343	0.999726	0.638202	Apbb1ip
0.05648	0.999726	0.478398	Trappc12
0.0939255	0.999726	0.477124	Etv1
-0.104309	0.999726	0.427475	Bst2
0.0167671	0.999726	0.411365	Muc5b
-0.101938	0.999726	0.352449	Ttc19
0.113265	0.999726	0.264118	Atp8a1
-0.000960295	0.999726	0.986506	Rbm42
-0.0462792	0.999726	0.522382	Defb37
0.00757458	0.999726	0.732832	Gm8439
0.0302011	0.999726	0.608022	Psmd8
-0.0328198	0.999726	0.605601	Olfr920
0.0542442	0.999726	0.135344	Ube2d2b
0.00126585	0.999726	0.990315	Arhgef3
-0.0618325	0.999726	0.519296	Manba
-0.010133	0.999726	0.719936	Tsnaxip1
-0.0735282	0.999726	0.58202	Clec5a
-0.0363966	0.999726	0.723804	Wdr83os
-0.128237	0.999726	0.34009	Ankrd6
-0.0613565	0.999726	0.601152	Entpd4b
-0.00918406	0.999726	0.945674	Atp1a3
-0.0259985	0.999726	0.72236	Arap1
-0.113317	0.999726	0.275682	Dtx3l
0.029998	0.999726	0.81386	Cyp2r1
0.154902	0.999726	0.244894	Ptger4
0.0750326	0.999726	0.505521	Trmt44
0.106509	0.999726	0.363852	Il1r2
0.0124077	0.999726	0.902219	Fam83g
-0.00351962	0.999726	0.969571	Gstm3
-0.0343423	0.999726	0.777698	Arhgef19
0.00601705	0.999726	0.964099	Nrap
0.0251953	0.999726	0.743311	Dnajc14
-0.105033	0.999726	0.374142	Mdc1
-0.0287841	0.999726	0.818325	Pdia6
0.0176603	0.999726	0.889039	Jph1
0.0842477	0.999726	0.528573	Rnf152
-0.0124394	0.999726	0.486995	Tnp2
0.0613761	0.999726	0.495899	Ankrd10
-0.0491808	0.999726	0.68629	Nod1
0.0672927	0.999726	0.536653	Cenpo
-0.0908887	0.999726	0.398982	Dnajb13
-0.000879058	0.999726	0.994533	P3h1
0.00993018	0.999726	0.907836	Oprk1
-0.0888448	0.999726	0.243503	Cmtr1
0.0388455	0.999726	0.686337	3830406C13Rik
0.262952	0.999726	0.0493006	Sox7
0.10501	0.999726	0.0898601	Rps6ka1
-0.0281533	0.999726	0.818385	Akna
0.038687	0.999726	0.713315	Vamp7
-0.0429705	0.999726	0.70413	Cebpzos
-0.0341406	0.999726	0.679391	Relb
-0.0195523	0.999726	0.873491	Tchh
0.0931351	0.999726	0.48838	Tmem191c
0.00763967	0.999726	0.927619	Fam229b
0.00909611	0.999726	0.943648	Ctnnal1
0.147339	0.999726	0.251603	Zfp341
-0.0890528	0.999726	0.196163	Ssrp1
-0.0274043	0.999726	0.746459	Rpl27
0.0119777	0.999726	0.925772	Pcdhgc3
-0.0417528	0.999726	0.731489	Rassf5
0.00514619	0.999726	0.948716	Ube2q2
-0.00452605	0.999726	0.972156	Fam110a
0.0186827	0.999726	0.537067	Bhlha9
0.149181	0.999726	0.257143	Fbxl15
-0.0122847	0.999726	0.924248	Ppip5k1
-0.0084246	0.999726	0.890567	Prl2a1
0.117175	0.999726	0.0994028	Scgb2b20
0.0591652	0.999726	0.55454	Mfsd13b
0.0495097	0.999726	0.713286	Tmem151a
-0.0227395	0.999726	0.863173	Srebf2
-0.0953962	0.999726	0.445052	Rars2
-0.0674534	0.999726	0.576847	Pepd
0.0586338	0.999726	0.638614	Fbn2
0.146055	0.999726	0.275694	Pou2f3
-0.0261947	0.999726	0.785672	Pdia3
0.103885	0.999726	0.297776	Rps6ka4
-0.0265266	0.999726	0.626504	Gm21948
-0.221179	0.999726	0.0269917	Upp2
0.049395	0.999726	0.23803	Igf2bp1
-0.0246135	0.999726	0.321205	A930017K11Rik
0.0907614	0.999726	0.479941	Gm5113
0.0279295	0.999726	0.812785	Gdpd3
-0.0677471	0.999726	0.550181	Pex26
-0.0084236	0.999726	0.942763	Plxnb2
0.144968	0.999726	0.160045	Ptp4a1
-0.0260649	0.999726	0.681062	Gm17455
-0.0645542	0.999726	0.409612	Vps39
0.11174	0.999726	0.36511	Zfp575
0.0167671	0.999726	0.411365	Qrfpr
0.0697717	0.999726	0.575112	Cxcl9
0.0196206	0.999726	0.834643	Usp6nl
-0.0714476	0.999726	0.587463	Hyls1
-0.0103382	0.999726	0.914463	Npff
-0.121962	0.999726	0.355731	Scrn1
-0.0670208	0.999726	0.57626	Terf1
-0.0334761	0.999726	0.803036	Spry1
0.175796	0.999726	0.123126	Prex2
0.0518983	0.999726	0.144348	Klk1b3
-0.00366839	0.999726	0.976658	Cpne4
0.0841953	0.999726	0.452606	Rrnad1
-0.119082	0.999726	0.357387	Cd1d1
-0.106404	0.999726	0.426134	Sema4c
-0.141686	0.999726	0.128174	Lingo4
-0.0429984	0.999726	0.722081	Grhpr
0.149536	0.999726	0.244789	Mctp2
0.047483	0.999726	0.607431	Mrpl43
-0.0537845	0.999726	0.637087	Serac1
-0.0182494	0.999726	0.859742	Kat5
-0.0503121	0.999726	0.70529	Lrp1
-0.0399469	0.999726	0.74683	Miip
-0.0219183	0.999726	0.833742	Gemin7
-0.0697495	0.999726	0.541367	Tsc1
0.0949512	0.999726	0.458409	Map2k6
-0.0733572	0.999726	0.356242	Ddx43
-0.0449397	0.999726	0.430421	Dok6
-0.0196759	0.999726	0.862997	Elac1
-0.0550544	0.999726	0.524873	Skiv2l2
0.120759	0.999726	0.367673	Vsig10l
-0.0318048	0.999726	0.716233	Tmco1
0.0813961	0.999726	0.498681	Zscan18
-0.152333	0.999726	0.214076	Nudt1
-0.106316	0.999726	0.390881	Galr1
-0.0476327	0.999726	0.720169	Fzd2
-0.120363	0.999726	0.304785	Robo1
-0.204603	0.999726	0.0927408	Lhfpl4
-0.0848005	0.999726	0.413591	Rapgef1
0.0127145	0.999726	0.477412	Skint4
-0.0712093	0.999726	0.573552	Rtp3
0.0122731	0.999726	0.842185	Slc9a4
-0.13076	0.999726	0.149588	Smarcal1
0.000346356	0.999726	0.990496	Hist2h2ac
-0.06428	0.999726	0.630686	Klrb1b
-0.0400765	0.999726	0.302618	Fbxo43
0.140995	0.999726	0.171087	Bloc1s3
-0.0329545	0.999726	0.795804	Slc15a3
0.0227645	0.999726	0.831931	Aspscr1
-0.117283	0.999726	0.275535	Abca14
-0.0526999	0.999726	0.496628	Fkbp2
-0.125891	0.999726	0.16176	Mterf3
0.101051	0.999726	0.43501	Fgf13
0.0878867	0.999726	0.485662	Nell1
0.0578034	0.999726	0.12278	Cyp1a1
-0.335663	0.999726	0.0126349	Rtn4r
-0.0462001	0.999726	0.728164	Impdh1
0.0159667	0.999726	0.890953	Clp1
0.00145427	0.999726	0.968512	4931406B18Rik
0.173488	0.999726	0.177173	Tnfsf9
-0.14547	0.999726	0.277929	Naaa
-0.00330254	0.999726	0.97892	Pou4f1
0.0796893	0.999726	0.292833	Ythdf3
0.0414271	0.999726	0.747142	Magi1
0.00503724	0.999726	0.970201	Ckb
0.0719474	0.999726	0.587871	Mturn
-0.112858	0.999726	0.266153	Farsb
0.121067	0.999726	0.237983	Ptprj
0.118811	0.999726	0.377231	Mfsd2b
-0.0108425	0.999726	0.884258	Slc30a7
-0.0422123	0.999726	0.61182	Ebna1bp2
0.00288182	0.999726	0.960449	Nkx6-3
0.0606405	0.999726	0.356619	Tmem45b
-0.0366882	0.999726	0.746204	Pyurf
-0.108038	0.999726	0.399215	Mgmt
-0.0136984	0.999726	0.761155	Pcdha9
-0.0170959	0.999726	0.826902	Epb41l4b
-0.0304434	0.999726	0.812725	Thnsl2
0.0301629	0.999726	0.820987	Dtd2
-0.10054	0.999726	0.264493	Gm14124
0.00956027	0.999726	0.935498	Calm1
-0.0166106	0.999726	0.416248	Spink13
-0.0982344	0.999726	0.23269	Ctbp1
-0.0101841	0.999726	0.929174	Flcn
-0.00524612	0.999726	0.932018	Cdc37
0.0527751	0.999726	0.68769	Dpysl2
-0.0297468	0.999726	0.726126	Mrpl50
0.108699	0.999726	0.414006	Kcna2
-0.00967641	0.999726	0.927417	Gne
-0.120197	0.999726	0.365823	Pkib
0.0907511	0.999726	0.482589	Pcdhb16
-0.0158633	0.999726	0.895339	Chd9
-0.0654562	0.999726	0.614647	Gimap4
-0.086036	0.999726	0.393731	Stk19
0.00875191	0.999726	0.898833	Cyp2w1
-0.0045318	0.999726	0.963419	Galns
0.156304	0.999726	0.161472	Rhoc
-0.0165403	0.999726	0.848276	Ear6
-0.0028499	0.999726	0.971854	Ndufb2
0.0184207	0.999726	0.616292	Fbxo16
0.0188712	0.999726	0.886317	Prf1
-0.05507	0.999726	0.509987	Prdm2
0.106727	0.999726	0.419496	Rasd2
-0.106121	0.999726	0.430601	Aplnr
0.0319252	0.999726	0.811785	Tmem56
-0.0295268	0.999726	0.700142	Ddx50
-0.0268	0.999726	0.789261	Abr
0.0229969	0.999726	0.746321	Tas1r1
0.0262307	0.999726	0.77245	Lrp10
0.149216	0.999726	0.260519	Frmd3
0.0600234	0.999726	0.6545	Axin2
0.174055	0.999726	0.0791854	Zxdb
0.0129223	0.999726	0.871756	Selenow
0.105703	0.999726	0.301216	Ercc5
0.118229	0.999726	0.244734	B3gnt2
-0.0434196	0.999726	0.747459	Ddah2
0.0297509	0.999726	0.450759	Mybpc1
-0.0290864	0.999726	0.793598	Tmem161b
-0.0245624	0.999726	0.745665	Tmem55b
0.0599589	0.999726	0.651854	Slc2a2
-0.142017	0.999726	0.27609	Cdkn2b
0.0430914	0.999726	0.677479	Fam160a2
-0.012349	0.999726	0.689068	4930447C04Rik
0.24459	0.999726	0.0640761	H2-T10
0.0568758	0.999726	0.411055	Srprb
0.0619524	0.999726	0.581205	Dopey2
-0.0182198	0.999726	0.849174	4930451G09Rik
0.072765	0.999726	0.516007	Ralgds
-0.0189309	0.999726	0.385369	Atp6v1g3
7.2517e-05	0.999726	0.997168	Tmc2
0.032702	0.999726	0.641037	Chmp1a
0.0596588	0.999726	0.514095	Lmbr1
0.0964866	0.999726	0.217058	Serpine1
0.0198241	0.999726	0.880683	Lims2
-0.0222534	0.999726	0.783037	Psmb3
0.0498684	0.999726	0.427398	Phyhipl
-0.0613205	0.999726	0.533466	Pitpna
0.0993841	0.999726	0.458759	Stx1a
0.0365098	0.999726	0.747332	Zfp30
-0.108961	0.999726	0.0346834	Rps4x
-0.135726	0.999726	0.247669	Vkorc1
0.0127117	0.999726	0.922512	Tns1
-0.0988019	0.999726	0.399837	Gata1
-0.00897734	0.999726	0.904326	Taok1
-0.161131	0.999726	0.23054	Zfyve28
-0.012277	0.999726	0.491847	Xlr3c
-0.0516573	0.999726	0.692833	Zfp940
-0.0601164	0.999726	0.527462	Borcs6
-0.360963	0.999726	0.00567223	Rad18
-0.0151653	0.999726	0.879395	Gm21188
-0.0497759	0.999726	0.709675	Arhgef9
0.0557009	0.999726	0.651668	Pax8
-0.00995728	0.999726	0.872626	Actn4
0.0547798	0.999726	0.676389	Cyp39a1
0.00874023	0.999726	0.893953	Stat6
0.054697	0.999726	0.60661	4921524J17Rik
0.13267	0.999726	0.179019	Fbxo6
-0.0664195	0.999726	0.622488	Sorbs2
-0.0223165	0.999726	0.868589	Htra1
-0.0674724	0.999726	0.303834	Fam205a2
0.023106	0.999726	0.834096	Usp30
0.000183007	0.999726	0.99824	Arih2
-0.0140882	0.999726	0.846174	Osbp
0.0299985	0.999726	0.813497	Ell3
0.148404	0.999726	0.271245	Noxa1
-0.120785	0.999726	0.327204	Arl6ip1
-0.078103	0.999726	0.135628	Cyp2c70
0.024663	0.999726	0.762626	Dvl3
0.0377396	0.999726	0.771101	Rhobtb3
-0.127346	0.999726	0.23856	Wdr3
0.118716	0.999726	0.374967	St8sia6
0.0239064	0.999726	0.859342	B4galt6
0.0365277	0.999726	0.754429	9530077C05Rik
-0.0650456	0.999726	0.612547	Acsf3
-0.00423655	0.999726	0.967515	Zkscan1
0.0195919	0.999726	0.883483	Ppp1r3e
-0.186291	0.999726	0.165977	Hexim2
-0.0600988	0.999726	0.634585	Slc8a1
-0.0476464	0.999726	0.58064	Abcb4
-0.0202779	0.999726	0.865651	Rnd3
0.0229551	0.999726	0.864342	Ebi3
-0.0654745	0.999726	0.439544	Aldh1a1
0.0637581	0.999726	0.596791	Il1rap
0.00101825	0.999726	0.972213	Il3
-0.0180758	0.999726	0.891348	Slc25a4
-0.102001	0.999726	0.422736	Socs3
-0.0645184	0.999726	0.62854	Fam110b
-0.00942044	0.999726	0.810342	Ugt1a6b
-0.00276403	0.999726	0.982429	Cachd1
-0.0380252	0.999726	0.726297	Usp39
-0.135631	0.999726	0.0762068	Fcor
0.0249868	0.999726	0.680462	Trpm1
0.100007	0.999726	0.453364	Sdcbp2
-0.0887781	0.999726	0.0556934	D1Pas1
-0.064068	0.999726	0.624593	Fam3b
0.0121033	0.999726	0.857318	Golga2
-0.0815303	0.999726	0.496151	Col14a1
-0.269391	0.999726	0.0310851	Tk1
-0.0372869	0.999726	0.782065	Kcnq5
-0.109273	0.999726	0.400294	Diaph3
-0.0135723	0.999726	0.796366	Gm5820
-0.0118019	0.999726	0.507441	Olfr1419
0.0642218	0.999726	0.103936	Myh6
-0.0248928	0.999726	0.853116	Ccdc142
0.0696843	0.999726	0.424682	Myo9b
-0.0505773	0.999726	0.537469	Gm14288
-0.0468695	0.999726	0.362659	Klhl40
-0.0261113	0.999726	0.809671	Msantd1
0.038494	0.999726	0.457946	Vmo1
-0.083028	0.999726	0.521837	Epb41l3
0.0136655	0.999726	0.850271	Fbxw5
-0.104405	0.999726	0.424	Armc9
-0.210522	0.999726	0.101962	Slamf6
0.0125693	0.999726	0.905069	Tor2a
-0.10198	0.999726	0.433091	Lrrk2
-0.0479207	0.999726	0.599313	Armc1
-0.00450458	0.999726	0.970894	Pdcd1lg2
-0.0894008	0.999726	0.439689	Gltpd2
0.0269475	0.999726	0.747388	Spo11
0.000346356	0.999726	0.990496	Olfr1330
0.0598137	0.999726	0.629015	Qk
-0.0106462	0.999726	0.936931	Cyp2d22
-0.115081	0.999726	0.247039	Smpd4
0.0606232	0.999726	0.603683	Ing3
0.00980862	0.999726	0.870162	Skiv2l
0.165884	0.999726	0.214848	Foxa1
0.0226843	0.999726	0.816113	Gemin4
-0.123513	0.999726	0.34689	Stum
-0.0136451	0.999726	0.882904	Yipf2
-0.0794509	0.999726	0.346494	Gosr1
0.0489139	0.999726	0.655195	AW209491
0.0043042	0.999726	0.935442	Tbc1d9b
0.00925764	0.999726	0.914493	Wdr1
0.0403931	0.999726	0.685481	Mcu
0.0454581	0.999726	0.724839	1810046K07Rik
-0.0184486	0.999726	0.774467	Tor1aip1
0.0495881	0.999726	0.321705	Cul4a
-0.113762	0.999726	0.328624	Tmem63c
-0.0238487	0.999726	0.842326	Polr2h
0.070328	0.999726	0.454874	Brat1
-0.0843401	0.999726	0.427958	Rnf26
0.0553858	0.999726	0.648382	Mxd4
0.117954	0.999726	0.0836397	Scyl2
-0.053788	0.999726	0.689735	Nme4
0.00451594	0.999726	0.971446	Trmt12
-0.0389123	0.999726	0.707182	Dmac1
-0.0133165	0.999726	0.921152	Lrrc14b
0.0867012	0.999726	0.516631	Sucnr1
-0.0503221	0.999726	0.598033	Tubgcp3
0.058009	0.999726	0.609762	Tfpi2
0.0201189	0.999726	0.368066	S100a5
0.00612026	0.999726	0.961909	Rin3
-0.0252293	0.999726	0.845346	Itgb3bp
0.0148456	0.999726	0.884032	Vamp2
-0.0020717	0.999726	0.987594	Lacc1
-0.00044462	0.999726	0.990367	Wdr95
0.0110974	0.999726	0.694284	Asb15
0.0870795	0.999726	0.482573	Aldh4a1
-0.0134204	0.999726	0.92075	Stard4
-0.0570393	0.999726	0.664771	Hoxb5
-0.00789726	0.999726	0.95308	4931406C07Rik
-0.0558945	0.999726	0.626341	Ralgapa2
-0.0279719	0.999726	0.813051	Fgl2
-0.0122996	0.999726	0.49117	Trim75
0.0714106	0.999726	0.569647	Slc39a8
-0.0353892	0.999726	0.693069	Prrx2
-0.032562	0.999726	0.386706	Gm13277
0.139625	0.999726	0.108049	Casr
0.155313	0.999726	0.182579	Olfr56
-0.0621452	0.999726	0.383412	Ints14
-0.0537994	0.999726	0.623697	1700010I14Rik
-0.0124394	0.999726	0.486995	Pramel4
0.0128779	0.999726	0.852476	Clcn4
0.03827	0.999726	0.662328	Rnf10
0.0764736	0.999726	0.407017	Lsr
0.189864	0.999726	0.0575444	Rpp25l
[truncated: 15,467 more rows]
