# Supplementary material for: Gut microbiota-mediated polyphenol metabolism is restrained by parasitic whipworm infection and associated with altered immune function in mice
Source: Gut Microbes. 2024 Jun 30;16(1):2370917. doi: 10.1080/19490976.2024.2370917 (PMC11216105; doi:10.1080/19490976.2024.2370917)
Supplement: Supplemental Material [file KGMI_A_2370917_SM8428.zip › File S4.xlsx]

## Sheet: Tm vs control
log2FoldChange(Tm/Control)	Padj	Pvalue	Symbol
-8.30275	7.6883e-97	4.27627e-101	Trpv6
-1.22443	7.60595e-94	8.46092e-98	Galc
-4.58848	2.70979e-73	4.52159e-77	Ugt8a
3.7337	8.43655e-67	1.87698e-70	Lilr4b
2.31968	4.77512e-58	1.32797e-61	Itgax
1.77946	7.41911e-58	2.47593e-61	Fes
2.87509	7.91046e-57	3.07988e-60	Lilrb4a
2.15068	1.71314e-56	7.62285e-60	P2rx7
-1.61085	2.06192e-54	1.03217e-57	Ephx2
-1.67327	8.78292e-54	4.8851e-57	Slc35e3
-0.71415	2.00491e-53	1.22666e-56	Dynll2
2.17996	1.72893e-50	1.15397e-53	Lcp2
1.83578	9.452e-50	6.83442e-53	Tmem154
0.824967	6.62915e-49	5.16203e-52	Psip1
-1.90703	7.96774e-49	6.64754e-52	Tfpi2
-2.00635	8.79545e-49	7.82731e-52	Cntn3
-1.18316	1.87585e-48	1.77371e-51	Bphl
1.54336	2.65309e-47	2.65619e-50	Lpcat2
6.13613	2.16465e-46	2.28758e-49	Gzma
1.81543	8.79834e-45	9.78735e-48	Mns1
1.70696	1.89587e-44	2.21444e-47	Glipr1
-2.26682	4.26609e-44	5.2202e-47	Nexmif
2.34569	4.50756e-44	5.76638e-47	Lair1
2.27467	8.35205e-44	1.11491e-46	Apobr
2.27707	1.14048e-43	1.58585e-46	Scimp
2.51296	7.0249e-43	1.01589e-45	Alox5ap
2.30054	8.09025e-43	1.21495e-45	Pla2g7
2.33725	2.90063e-42	4.51736e-45	Cd300lf
-0.543765	2.71948e-41	4.53776e-44	Nnt
-3.90165	2.71948e-41	4.41179e-44	Slc30a10
-1.21414	1.02104e-40	1.76051e-43	Cdhr5
-1.44185	5.92306e-40	1.05422e-42	Nceh1
-1.01042	8.90396e-40	1.6343e-42	Mcoln1
-1.42059	1.03758e-39	1.96217e-42	Tmlhe
-1.16885	9.80759e-39	1.90926e-41	Shpk
1.64208	1.11512e-38	2.23284e-41	Gatm
-1.72682	1.26033e-38	2.59371e-41	Fmo5
2.10588	1.35133e-38	2.85614e-41	Myo1f
-1.24757	1.42727e-38	3.09604e-41	Rorc
1.52577	1.51483e-38	3.37023e-41	Gm2a
2.57205	1.59689e-38	3.6416e-41	Cd200r4
-3.9983	1.7553e-38	4.10048e-41	Slc34a2
3.24795	2.63692e-38	6.30667e-41	Atp6v0d2
4.83358	3.92485e-38	9.60529e-41	Ccl8
0.698414	4.34562e-38	1.08767e-40	Nap1l1
1.43299	4.3563e-38	1.11458e-40	Hck
-1.21315	1.16466e-37	3.0446e-40	Rnase4
0.960085	1.27692e-37	3.4091e-40	Hif1a
-0.899773	1.32529e-37	3.61195e-40	Mast2
5.30718	2.88523e-37	8.02389e-40	Gzmb
5.80443	1.04031e-36	2.95098e-39	Mcpt2
2.02575	1.22997e-36	3.55739e-39	Slc16a3
-1.039	1.44221e-36	4.25147e-39	Adamtsl5
2.94064	2.30377e-36	6.91939e-39	Clec7a
-1.27661	3.19387e-36	9.77044e-39	Il17re
-1.72011	4.09459e-36	1.27536e-38	Acsl3
1.27008	4.58857e-36	1.45474e-38	Rab8b
-2.35228	9.62288e-36	3.10433e-38	Slc27a2
2.98167	1.40113e-35	4.6592e-38	Cst7
1.96746	1.40113e-35	4.6759e-38	Gpr65
2.41536	1.81398e-35	6.15457e-38	Tyrobp
1.11887	2.07622e-35	7.15976e-38	Tnfaip8
-1.24583	3.67722e-35	1.30165e-37	Pdk2
-1.43385	3.67722e-35	1.30898e-37	Ehhadh
3.74351	4.29244e-35	1.55186e-37	Retnlg
1.19274	7.64484e-35	2.80638e-37	Rgs10
-0.665834	1.04986e-34	3.91239e-37	Anxa11
-2.24202	1.23544e-34	4.67267e-37	Bmp3
1.83252	3.19947e-34	1.2279e-36	Cd300a
2.53338	3.30015e-34	1.28489e-36	Fcgr3
1.46383	3.73806e-34	1.47618e-36	Chsy1
-1.20853	4.88674e-34	1.95698e-36	Ang
1.96816	1.05005e-33	4.26352e-36	Adam8
-0.834673	1.23251e-33	5.07292e-36	Gas6
2.51695	1.60873e-33	6.71086e-36	Sytl3
0.746928	2.29012e-33	9.68067e-36	Epb41l2
0.821418	3.79782e-33	1.62652e-35	Zfp992
1.29129	5.17351e-33	2.24447e-35	Rcn1
2.7311	6.84235e-33	3.00654e-35	Cd300ld
0.996142	7.23171e-33	3.21785e-35	Mcm3
2.91819	7.70679e-33	3.47211e-35	Apol9b
2.34613	9.84488e-33	4.49013e-35	Srgn
2.17927	1.51465e-32	6.9924e-35	Cd68
-4.06676	1.53081e-32	7.15211e-35	Cyp4f15
-1.2088	1.5646e-32	7.39704e-35	Pllp
1.52264	1.68872e-32	8.07775e-35	Lrp8
5.6185	2.04628e-32	9.90192e-35	Mcpt1
1.549	2.43378e-32	1.19124e-34	Mfap4
1.02749	2.52214e-32	1.24851e-34	Cdc7
-1.19141	4.70502e-32	2.35526e-34	Hsd17b4
-1.75454	7.903e-32	4.00007e-34	2810459M11Rik
-1.05522	8.93399e-32	4.5716e-34	Adh5
0.900978	9.71184e-32	5.02364e-34	Acsl4
0.870156	1.02721e-31	5.37059e-34	Als2
1.4388	1.26117e-31	6.66396e-34	Vsir
2.48402	1.37018e-31	7.35537e-34	Cd300c2
2.44827	1.37018e-31	7.39235e-34	Fcer1g
-1.52638	2.36336e-31	1.28822e-33	Slc17a4
2.2909	3.99216e-31	2.19825e-33	Fcgr2b
2.50052	4.10405e-31	2.28269e-33	Batf
1.09662	4.91629e-31	2.76181e-33	Entpd1
-1.33132	5.63067e-31	3.19444e-33	Slc22a5
-2.33217	5.68081e-31	3.25448e-33	Acaa1b
0.936945	1.11597e-30	6.45539e-33	Gng2
0.857012	1.22375e-30	7.14689e-33	Ncapd2
0.675841	1.62803e-30	9.59848e-33	Rpa1
-1.85043	2.03752e-30	1.21261e-32	Otc
1.62776	2.09847e-30	1.26055e-32	Fyb
1.81963	2.16695e-30	1.31374e-32	Csf1r
-1.0227	2.56322e-30	1.56824e-32	Lclat1
-1.09395	2.70245e-30	1.66846e-32	Cat
-1.76202	2.81435e-30	1.7532e-32	Agmo
1.30494	3.65358e-30	2.29632e-32	Trerf1
1.43021	5.27688e-30	3.34593e-32	Ncf2
-1.08723	5.40779e-30	3.45901e-32	Sema3c
-0.968011	7.14228e-30	4.60818e-32	Slc39a8
1.48183	8.24853e-30	5.3678e-32	Nfatc2
-0.511213	9.86474e-30	6.47444e-32	Ppm1a
1.67534	1.05774e-29	7.00097e-32	Ubash3b
1.90658	1.22215e-29	8.15719e-32	Cd244
-1.77435	1.89478e-29	1.2752e-31	Maob
-0.543825	2.73627e-29	1.85675e-31	Ppp1cb
2.96507	3.38664e-29	2.31691e-31	Clec1b
1.42647	4.69345e-29	3.23704e-31	Stk26
1.04291	5.0095e-29	3.48288e-31	Hpse
-1.41038	5.27419e-29	3.69624e-31	Acox1
0.926454	6.8194e-29	4.81709e-31	2009-09-01
-1.55121	7.00415e-29	4.99988e-31	4931406C07Rik
1.62278	7.00415e-29	5.0255e-31	Cmtm7
1.08141	7.34889e-29	5.31373e-31	Haspin
3.16667	1.09004e-28	7.94235e-31	Cd300lb
1.65008	1.14792e-28	8.42788e-31	Ly6e
0.955553	1.81101e-28	1.3397e-30	Zeb2
-0.74051	1.97187e-28	1.46966e-30	Srr
-1.85469	1.99888e-28	1.50091e-30	Pde8b
-0.908498	2.24217e-28	1.69606e-30	Hsd17b11
0.932615	2.54576e-28	1.93987e-30	Tpm4
1.42876	2.58187e-28	1.98174e-30	Fyn
-1.95115	2.58883e-28	2.00149e-30	Gdpd2
1.88839	2.83454e-28	2.20721e-30	Tmem26
-1.31384	2.98958e-28	2.34458e-30	Acacb
-1.29147	3.6332e-28	2.86954e-30	Mgll
2.46591	4.41851e-28	3.51436e-30	Dok2
1.4863	4.56417e-28	3.6556e-30	Slc25a45
1.96685	5.00929e-28	4.03998e-30	Sirpa
2.26578	5.48576e-28	4.45476e-30	Gpr141
-0.978105	6.56387e-28	5.36675e-30	Aldh6a1
-1.82652	6.97168e-28	5.73897e-30	Dio1
-1.05234	7.66641e-28	6.3535e-30	Pxmp4
1.03093	8.02821e-28	6.69799e-30	Arhgap19
-1.24942	9.03964e-28	7.59211e-30	Pbld1
-1.12151	9.06317e-28	7.66228e-30	Tmem30b
1.76637	9.09968e-28	7.74376e-30	Mafb
-0.600608	9.33099e-28	7.99251e-30	Kif1c
-0.740331	9.95513e-28	8.58249e-30	Pttg1ip
-1.71443	1.03113e-27	8.9469e-30	Gsta4
2.04575	1.09684e-27	9.57805e-30	Slc15a3
1.27371	1.15469e-27	1.01475e-29	Lrrc8c
2.81947	1.18873e-27	1.05127e-29	Tbx21
1.15211	1.50877e-27	1.3427e-29	Gm13212
2.11086	3.22796e-27	2.8906e-29	Itgb2
-1.07729	3.29216e-27	2.9664e-29	Pccb
1.41674	3.44771e-27	3.12574e-29	Phgdh
1.08175	3.79577e-27	3.46241e-29	Cotl1
-0.942358	3.90254e-27	3.58151e-29	Acadm
2.35191	4.71105e-27	4.34971e-29	Tbxas1
-0.885803	5.04612e-27	4.68714e-29	Tmc4
1.31972	6.43968e-27	6.01738e-29	Twf2
-1.37467	6.97125e-27	6.55287e-29	Ddc
-1.9313	7.3375e-27	6.97877e-29	Ces1d
1.19365	7.3375e-27	6.97111e-29	2006-09-01
2.27876	8.04063e-27	7.69224e-29	C1qc
0.927837	8.82719e-27	8.49382e-29	Mob3a
-1.91229	9.81799e-27	9.50181e-29	Rnf152
1.21077	1.15913e-26	1.12825e-28	Mitf
-0.648904	1.3529e-26	1.32438e-28	Nedd4l
-0.95401	1.36574e-26	1.34455e-28	Mgat3
-0.648925	1.3837e-26	1.36993e-28	Steap3
1.50883	1.38799e-26	1.38189e-28	Cx3cr1
1.24525	1.98504e-26	1.98735e-28	Ppp3cc
2.07072	2.23794e-26	2.253e-28	Fxyd5
0.906688	2.42115e-26	2.45091e-28	Gns
-0.988151	2.61493e-26	2.66161e-28	Acot2
2.17307	3.1866e-26	3.26121e-28	Gbp7
-0.555851	4.10897e-26	4.22804e-28	Lmbrd1
-0.729175	4.25037e-26	4.39718e-28	Thra
-4.50756	5.23688e-26	5.44689e-28	Cyp4b1
1.68833	5.5054e-26	5.7568e-28	Spon1
1.02472	5.77087e-26	6.0665e-28	Ncapg
0.918158	5.88738e-26	6.22172e-28	Ogfrl1
-2.20145	7.72558e-26	8.20728e-28	Cyp2c55
0.674804	8.20964e-26	8.76718e-28	Cdc42se2
-1.04267	8.31666e-26	8.92773e-28	Cyp4f13
-0.93748	8.53099e-26	9.20525e-28	Tom1l2
-1.77182	9.39121e-26	1.02379e-27	Vsig2
-0.82438	9.39121e-26	1.02309e-27	Slc4a2
2.53501	9.47004e-26	1.03835e-27	C1qb
-1.11688	9.47004e-26	1.04292e-27	Neu1
3.40815	1.11105e-25	1.22977e-27	Gm12250
1.18532	1.34682e-25	1.49822e-27	Nup210
1.60465	1.62094e-25	1.81216e-27	Arrb2
-1.6755	1.70716e-25	1.91805e-27	Cmtm8
1.45917	1.71244e-25	1.9335e-27	Apobec3
-1.16172	1.77269e-25	2.0114e-27	Atp2b1
-1.09779	1.81815e-25	2.07309e-27	Tmem220
0.757791	1.84482e-25	2.11377e-27	Cd44
-0.535727	2.45407e-25	2.82548e-27	Src
-0.717278	2.77157e-25	3.20644e-27	Scamp5
1.77178	3.01895e-25	3.50943e-27	Tmem173
-1.05974	3.13192e-25	3.65817e-27	Acsf2
-0.886007	3.13487e-25	3.67906e-27	Aldh2
-0.857371	3.20849e-25	3.80115e-27	Tspan1
3.1473	3.20849e-25	3.79965e-27	Gbp6
-1.77381	3.30156e-25	3.92978e-27	Mep1a
2.82093	3.98613e-25	4.76678e-27	Cxcr3
1.27389	5.08979e-25	6.11488e-27	Col18a1
1.02382	5.14585e-25	6.21086e-27	Top2a
-0.959858	5.41783e-25	6.56926e-27	Hmgcl
2.18196	6.19052e-25	7.547e-27	Pirb
-0.79915	6.19052e-25	7.57503e-27	Gbe1
0.719166	6.27171e-25	7.70926e-27	Mcm2
-0.957019	6.9112e-25	8.57221e-27	Ctdspl
0.96597	6.9112e-25	8.55578e-27	Tubb5
1.05354	7.30354e-25	9.09947e-27	Rbm43
-1.17855	8.58045e-25	1.07858e-26	Gnal
2.51905	8.58045e-25	1.07435e-26	Csf3r
1.51821	9.40413e-25	1.18735e-26	Psat1
0.758417	9.77446e-25	1.23954e-26	Atad2
2.25582	1.1677e-24	1.4873e-26	Vcam1
1.15405	1.27222e-24	1.62752e-26	Celf2
-1.07322	1.43704e-24	1.84635e-26	Chpt1
-0.978647	1.446e-24	1.86591e-26	Tspan3
-0.776723	1.91554e-24	2.48246e-26	Txlng
0.600387	1.98987e-24	2.59092e-26	Lrch1
-1.7532	1.98987e-24	2.60092e-26	Pbld2
1.31159	2.09731e-24	2.75302e-26	Pip4k2a
4.92263	2.28324e-24	3.00978e-26	Cpa3
2.04822	2.54807e-24	3.37305e-26	Ptpn7
-1.59563	2.9477e-24	3.91846e-26	Celf6
1.37233	3.00286e-24	4.00849e-26	Fam105a
-0.646277	3.00862e-24	4.03292e-26	Tmem59
2.6835	3.10782e-24	4.18317e-26	St3gal4
-0.588438	3.1501e-24	4.2576e-26	March8
-2.14567	3.20636e-24	4.35148e-26	Mro
1.93274	3.25977e-24	4.44209e-26	Ptafr
1.55521	3.43496e-24	4.69993e-26	Apoe
-2.2531	3.52129e-24	4.83764e-26	Cubn
0.994366	3.65811e-24	5.04596e-26	Wipf1
0.986789	3.67171e-24	5.08513e-26	Pnpla7
-1.39492	3.78118e-24	5.25777e-26	Car2
2.90263	4.09373e-24	5.71515e-26	Aqp9
1.04777	4.20049e-24	5.88755e-26	Srgap2
-1.42023	4.95761e-24	6.97633e-26	Abcg2
0.737819	5.1318e-24	7.25e-26	Grk2
-0.444415	5.23812e-24	7.42934e-26	Actr1b
1.28584	5.44823e-24	7.75764e-26	Limk1
0.838566	5.8557e-24	8.3704e-26	Dnajc9
2.80721	7.95545e-24	1.14161e-25	Zbp1
3.68755	7.95793e-24	1.1464e-25	Clec4e
1.04644	9.20906e-24	1.33175e-25	Bub1
-1.70155	9.41537e-24	1.36682e-25	Echdc3
0.618205	9.51954e-24	1.38724e-25	Cbfb
1.23239	1.0595e-23	1.54985e-25	Itprip
2.2727	1.17509e-23	1.72547e-25	Gpnmb
1.27776	1.22436e-23	1.80464e-25	Abtb2
2.09967	1.27144e-23	1.8811e-25	Egr2
-0.707372	1.30595e-23	1.93942e-25	Rhot2
-2.69278	1.33145e-23	1.98469e-25	Iyd
-0.418681	1.37069e-23	2.05081e-25	Sdc4
2.79898	1.47143e-23	2.20973e-25	Wfdc17
1.40871	1.50015e-23	2.2612e-25	Cnn2
2.61733	1.50464e-23	2.27634e-25	Itgae
2.247	1.54601e-23	2.34751e-25	Lrrc25
0.480282	1.86138e-23	2.83674e-25	Lbr
1.88681	1.94515e-23	2.97523e-25	Selplg
-0.632076	1.99701e-23	3.06566e-25	Fam20b
-0.958832	2.06958e-23	3.18858e-25	Entpd8
2.597	2.4137e-23	3.73217e-25	Nlrc5
1.19978	2.49378e-23	3.86987e-25	Il4ra
1.26066	2.52063e-23	3.92555e-25	Parp3
2.64711	2.58575e-23	4.04136e-25	Lst1
3.0009	2.86782e-23	4.49816e-25	Lag3
2.05112	3.11611e-23	4.90493e-25	Pik3r6
0.857475	3.34303e-23	5.29932e-25	Kif11
1.04923	3.34303e-23	5.29616e-25	Cd93
0.763284	3.55006e-23	5.64724e-25	Cdc25b
1.90066	3.68786e-23	5.88696e-25	Cd96
2.0034	3.83644e-23	6.14548e-25	Cybb
-1.39592	4.09956e-23	6.58976e-25	Tspan12
-1.82517	4.17786e-23	6.74912e-25	Tlr5
-1.04172	4.17786e-23	6.7621e-25	Rfk
2.98852	4.22543e-23	6.8626e-25	Ccr5
-0.745535	4.41639e-23	7.1973e-25	Srl
1.85791	4.43136e-23	7.24634e-25	Spi1
-1.0102	4.7218e-23	7.74755e-25	Rph3al
-1.27305	4.81089e-23	7.92048e-25	Pnpo
2.4414	4.82363e-23	7.96828e-25	H2-Q8
1.0883	5.01689e-23	8.31544e-25	Hacd4
-0.87598	5.06301e-23	8.42005e-25	Pgrmc1
-2.02654	5.3646e-23	8.95144e-25	Slc22a3
1.57117	5.39772e-23	9.03674e-25	Samhd1
0.855587	5.62437e-23	9.44747e-25	Mcm5
1.52204	5.79444e-23	9.76536e-25	Cd86
0.719643	6.35022e-23	1.07374e-24	Mcm4
3.78416	7.42239e-23	1.25915e-24	Alox15
1.01425	7.69004e-23	1.30883e-24	Slc9a9
-0.88786	8.00699e-23	1.36723e-24	Prkcz
0.564224	8.52948e-23	1.46594e-24	2011-09-01
1.38541	8.52948e-23	1.46398e-24	Plekho2
0.868133	8.58254e-23	1.47983e-24	Mdfic
1.11061	8.9475e-23	1.54773e-24	Bgn
1.00644	1.0449e-22	1.81328e-24	Elk3
0.959856	1.06584e-22	1.85554e-24	Slc39a6
2.16821	1.08879e-22	1.90761e-24	Sp140
1.59858	1.08879e-22	1.90193e-24	Tm6sf1
1.22216	1.15981e-22	2.03848e-24	Marcksl1
2.44201	1.29191e-22	2.27786e-24	B430306N03Rik
1.40014	1.2947e-22	2.28998e-24	Stx11
2.96712	1.40217e-22	2.48787e-24	Tgtp2
2.59951	1.40779e-22	2.50566e-24	Serpina3g
1.36578	1.42034e-22	2.53589e-24	Tnfrsf1b
0.415505	1.62297e-22	2.9067e-24	Ube2j1
-0.738559	1.62745e-22	2.92377e-24	Plekhb2
-0.951071	1.7404e-22	3.14605e-24	Cpt1a
0.953605	1.7404e-22	3.1432e-24	Snx18
1.72258	1.74488e-22	3.16386e-24	Cd84
0.853966	1.76987e-22	3.21901e-24	Smap2
0.592044	1.88787e-22	3.44414e-24	Elovl5
-0.803337	2.11799e-22	3.87574e-24	Ptgr2
1.94921	2.22729e-22	4.08813e-24	B2m
-0.709923	2.28659e-22	4.2097e-24	Tm9sf2
2.44942	2.3451e-22	4.3434e-24	Gbp3
-0.711924	2.3451e-22	4.3435e-24	Slc39a14
-0.813533	2.36416e-22	4.39195e-24	Tmem94
2.4501	2.61685e-22	4.87594e-24	Emilin2
0.933097	2.71396e-22	5.07197e-24	Blm
1.91664	2.82823e-22	5.30127e-24	Tnfaip2
1.2382	2.90096e-22	5.45371e-24	D16Ertd472e
2.48942	2.95539e-22	5.57249e-24	Trim6
1.84949	2.97013e-22	5.61679e-24	Mpeg1
-0.953738	3.25868e-22	6.19759e-24	Pcca
-1.02973	3.25868e-22	6.19873e-24	Sdr42e1
2.3447	3.65363e-22	6.97032e-24	H2-DMb1
2.84447	3.70938e-22	7.09731e-24	Tfec
1.29145	3.76596e-22	7.22651e-24	Lpcat4
1.86329	4.19524e-22	8.07361e-24	Gngt2
1.10371	4.21154e-22	8.1284e-24	Tpx2
2.13164	4.6614e-22	9.02256e-24	H2-T10
2.28271	4.77136e-22	9.26194e-24	Spn
-3.467	4.84851e-22	9.43867e-24	Sult1c2
-1.88017	4.89285e-22	9.57942e-24	Ugt1a1
-0.956737	4.89285e-22	9.56717e-24	Fitm2
-0.508528	5.14814e-22	1.01079e-23	Spg7
-1.19209	5.95523e-22	1.17256e-23	Plscr4
2.705	7.23832e-22	1.42923e-23	Gbp5
1.3779	7.77205e-22	1.53893e-23	Ctsc
-0.833208	8.98217e-22	1.78354e-23	Lin7c
1.16413	9.74324e-22	1.94009e-23	Plekho1
-0.527673	9.79997e-22	1.96228e-23	R3hdm4
1.79944	9.79997e-22	1.96091e-23	Ccl6
-0.558724	1.00835e-21	2.02466e-23	Ppp1r37
0.401356	1.14859e-21	2.31265e-23	Cse1l
1.53511	1.20996e-21	2.44294e-23	Basp1
2.63073	1.21036e-21	2.46394e-23	Ms4a6d
-0.903425	1.21036e-21	2.4596e-23	Dym
1.26893	1.21036e-21	2.45441e-23	Mthfd2
0.868148	1.24378e-21	2.53889e-23	Pold4
-0.844061	1.39813e-21	2.86174e-23	Por
0.805413	1.46781e-21	3.01253e-23	Nde1
1.76206	1.60232e-21	3.2975e-23	Evi2a
-1.33005	1.72363e-21	3.55674e-23	Cables1
0.393586	1.74277e-21	3.60594e-23	Mta2
2.17166	1.74485e-21	3.61995e-23	Klrc1
-0.708682	1.76813e-21	3.67807e-23	Clstn1
2.82043	1.86273e-21	3.88522e-23	Clec4a3
1.37446	1.8883e-21	3.94906e-23	Arid5a
0.868058	2.10511e-21	4.41418e-23	Bub1b
2.49354	2.16737e-21	4.5568e-23	Psmb9
2.23535	2.43482e-21	5.13264e-23	Icos
-0.728012	2.58925e-21	5.47257e-23	Arfgap3
-1.75816	2.60444e-21	5.52518e-23	Il18
2.64242	2.60444e-21	5.53366e-23	Gbp4
-0.753393	2.61391e-21	5.56832e-23	Gucd1
-1.58587	2.62277e-21	5.60177e-23	Mkx
1.94926	2.92577e-21	6.26615e-23	Cd274
2.23219	2.92577e-21	6.28149e-23	Bcl2a1b
-2.10111	3.00993e-21	6.4789e-23	Nmnat2
-1.29741	3.17184e-21	6.84507e-23	Acad12
1.43906	3.21332e-21	6.95246e-23	Spats2l
1.7186	3.37813e-21	7.32782e-23	Cyth4
0.949773	3.43484e-21	7.46995e-23	Trim59
-1.34281	4.01373e-21	8.75123e-23	Ank
1.30918	4.18146e-21	9.14018e-23	Cep55
-1.1493	4.24712e-21	9.30732e-23	Micalcl
2.4433	4.33585e-21	9.52591e-23	Ifi47
2.50678	4.51981e-21	9.9552e-23	H2-M2
2.09995	4.7745e-21	1.05427e-22	Stat1
1.82148	4.79767e-21	1.06206e-22	Fam46c
1.74293	4.80328e-21	1.06597e-22	Ms4a7
0.759972	5.0184e-21	1.1165e-22	Rrm1
1.01537	5.13946e-21	1.1463e-22	Fam49b
-4.19058	5.24731e-21	1.17327e-22	Cyp2c69
-0.6701	5.27232e-21	1.18179e-22	Gclm
-0.957972	5.63694e-21	1.26666e-22	Phyh
-0.76069	5.72889e-21	1.29051e-22	Slc17a5
2.43008	5.95116e-21	1.34389e-22	Tap1
0.832261	6.10127e-21	1.38118e-22	D17H6S56E-5
-0.681922	6.40705e-21	1.45396e-22	Hook2
2.81557	6.41936e-21	1.46033e-22	H2-Q9
1.33219	7.01111e-21	1.59884e-22	Ccdc69
1.197	7.12339e-21	1.62841e-22	Mical1
-2.42913	8.2187e-21	1.88337e-22	Agbl2
0.8047	8.55841e-21	1.96597e-22	Tdp1
-1.14192	9.11256e-21	2.09834e-22	Aqp11
1.27515	9.26988e-21	2.13972e-22	Ifnar2
2.15589	9.27129e-21	2.1452e-22	Irgm2
1.78419	9.35703e-21	2.17024e-22	Fermt3
-0.902172	9.98066e-21	2.32141e-22	Isoc2a
-2.20745	9.98066e-21	2.32599e-22	Pde6a
-0.805805	1.03382e-20	2.41506e-22	Aldh5a1
1.31713	1.1121e-20	2.60962e-22	Lgmn
2.26011	1.1121e-20	2.61031e-22	H2-Ab1
1.61853	1.18496e-20	2.7879e-22	H2-M3
1.51395	1.18878e-20	2.80352e-22	C1ra
1.02029	1.21045e-20	2.86134e-22	Nuf2
1.7604	1.2137e-20	2.87579e-22	Il3ra
1.25018	1.22551e-20	2.91057e-22	Parp8
0.995003	1.24376e-20	2.96084e-22	Ap1s2
-1.09658	1.26435e-20	3.01688e-22	Clybl
-0.939837	1.35878e-20	3.24977e-22	Chp1
-1.91009	1.40271e-20	3.36263e-22	Susd4
1.85126	1.41916e-20	3.40996e-22	Rinl
-1.35205	1.47798e-20	3.55951e-22	Entpd5
2.47349	1.50408e-20	3.63075e-22	Il12rb2
3.44803	1.50464e-20	3.64046e-22	Gm4841
2.13841	1.62796e-20	3.94788e-22	C1qtnf3
1.12643	1.78333e-20	4.33458e-22	Tcirg1
-1.12095	1.78761e-20	4.35492e-22	Pitpnm3
4.0279	1.80869e-20	4.41709e-22	Ccl4
1.28109	1.80869e-20	4.4264e-22	Igf1
3.53767	1.91401e-20	4.69481e-22	Iigp1
-1.33799	2.05778e-20	5.05889e-22	Tmem171
4.10146	2.10761e-20	5.19311e-22	F10
2.49956	2.11735e-20	5.22891e-22	Psmb8
0.872237	2.15923e-20	5.34433e-22	Pitpnc1
1.18032	2.35448e-20	5.84069e-22	Asf1b
1.33176	2.53802e-20	6.31011e-22	Hebp1
2.18348	2.62051e-20	6.52977e-22	Cd74
0.966742	2.77894e-20	6.94e-22	F2r
2.90794	2.99906e-20	7.5064e-22	Hk3
1.3146	3.01784e-20	7.5702e-22	Unc93b1
2.3026	3.03205e-20	7.6227e-22	Pdcd1lg2
1.11456	3.59813e-20	9.06588e-22	Adam19
1.30888	3.69597e-20	9.33295e-22	Pde4b
2.45776	3.73648e-20	9.45603e-22	Socs1
1.36281	3.80551e-20	9.69422e-22	Tmem229b
1.77964	3.80551e-20	9.67151e-22	Lpxn
-1.0175	3.80551e-20	9.68016e-22	Tgoln1
-0.843673	4.17257e-20	1.06525e-21	Galnt4
-1.00428	4.42212e-20	1.13142e-21	Dhcr24
0.825262	4.43174e-20	1.13634e-21	Tcof1
0.967089	4.45146e-20	1.14388e-21	Slain1
1.94718	4.61105e-20	1.18745e-21	Lat2
0.954571	5.33892e-20	1.37786e-21	St6galnac4
1.40071	5.69713e-20	1.47665e-21	Rin3
-0.531969	5.69713e-20	1.47605e-21	Scamp1
-0.962583	5.86222e-20	1.5227e-21	Naprt
1.70724	5.97232e-20	1.55462e-21	Runx3
0.928537	5.99079e-20	1.56276e-21	H2afx
-0.826074	6.48939e-20	1.69643e-21	Pi4k2b
2.03122	6.5307e-20	1.71086e-21	Msr1
3.2247	6.77396e-20	1.77836e-21	Ccr3
4.53728	6.80526e-20	1.79036e-21	Ms4a2
1.13711	7.16813e-20	1.88981e-21	Lyn
1.18351	7.61356e-20	2.01148e-21	Jdp2
1.76608	7.8655e-20	2.08242e-21	Gna15
-0.717965	8.07038e-20	2.14115e-21	Cers4
1.53277	8.44008e-20	2.24393e-21	Evl
0.952484	8.53347e-20	2.2735e-21	Kif18a
0.99699	8.60402e-20	2.29708e-21	Dck
-0.659332	8.86926e-20	2.37283e-21	Osbpl1a
-1.42061	9.15968e-20	2.46072e-21	Retsat
-1.02872	9.15968e-20	2.45821e-21	Ahcy
-0.948765	9.4614e-20	2.54704e-21	Cmtm4
-3.31283	9.57801e-20	2.58376e-21	Slc37a2
-0.970902	9.75196e-20	2.63611e-21	Slc35d1
0.826897	9.88322e-20	2.67708e-21	Lmnb1
1.72321	1.00193e-19	2.71952e-21	Slamf7
-0.871119	1.02853e-19	2.79743e-21	Fth1
1.72166	1.05798e-19	2.88342e-21	H2-Q4
-0.620986	1.08254e-19	2.95638e-21	Acbd5
-0.516831	1.09158e-19	2.98715e-21	Chkb
2.08484	1.22119e-19	3.34861e-21	Il2rb
2.04167	1.22766e-19	3.37317e-21	Rtp4
0.703455	1.24423e-19	3.42563e-21	Rgs3
0.531153	1.26198e-19	3.48854e-21	Topbp1
1.27525	1.26198e-19	3.48706e-21	Serpinb9
-1.23979	1.26676e-19	3.5088e-21	Pcsk5
-1.20953	1.29042e-19	3.58151e-21	Pdzk1ip1
2.13612	1.2943e-19	3.59947e-21	H2-Aa
1.30348	1.35513e-19	3.78373e-21	C1s1
1.22652	1.35513e-19	3.77857e-21	Pim2
3.82495	1.47804e-19	4.13512e-21	Cxcl10
1.97428	1.5095e-19	4.23153e-21	Zap70
1.68152	1.56585e-19	4.39821e-21	Nlrp1a
3.194	1.58969e-19	4.47402e-21	Klre1
0.818098	1.60304e-19	4.5205e-21	Plk4
-0.606565	1.61845e-19	4.59098e-21	Abhd14b
-0.740059	1.61845e-19	4.5898e-21	Gstt3
1.07067	1.61845e-19	4.57852e-21	Nucb2
-1.44896	1.63565e-19	4.64885e-21	Ppp1r3d
2.18651	1.66388e-19	4.73834e-21	H2-DMa
0.697975	1.68405e-19	4.80514e-21	Lig1
-1.14861	1.72229e-19	4.92385e-21	Gpd1
1.85034	1.72531e-19	4.94206e-21	Plek
-0.936106	1.7787e-19	5.10489e-21	Gstm2
1.78635	1.81901e-19	5.23069e-21	C4b
1.0888	1.82723e-19	5.26451e-21	Diaph3
3.15463	1.9019e-19	5.5008e-21	Tigit
-0.696461	1.9019e-19	5.4911e-21	Pink1
0.611561	2.0495e-19	5.94081e-21	Tbc1d2b
-0.990686	2.0495e-19	5.9505e-21	B4galnt2
2.05923	2.17145e-19	6.31664e-21	Art2b
3.48824	2.26142e-19	6.59094e-21	Ccl5
1.73376	2.46178e-19	7.18858e-21	Tnfaip8l2
-1.19169	2.47069e-19	7.22835e-21	Chgb
-1.10189	2.51561e-19	7.37374e-21	Ermp1
1.13191	2.56511e-19	7.5331e-21	Ctsh
1.51022	2.63641e-19	7.75716e-21	Nfam1
1.80017	2.71472e-19	8.00268e-21	Gcnt1
0.612605	2.74959e-19	8.12077e-21	Nup107
-0.934073	2.87983e-19	8.52145e-21	Eps8l2
-0.90678	3.02432e-19	8.96581e-21	Pitx2
2.68388	3.09971e-19	9.20655e-21	Clec12a
-0.90525	3.1582e-19	9.39783e-21	Smpdl3a
-1.86634	3.25136e-19	9.69313e-21	Ugt2b36
0.944913	3.26016e-19	9.73749e-21	Ccnf
-0.422348	3.71153e-19	1.11476e-20	Zadh2
-1.92036	3.71153e-19	1.11381e-20	Cyp3a13
-1.42565	3.71153e-19	1.11309e-20	Chga
1.87767	3.80271e-19	1.14426e-20	Cfp
-1.04348	3.81356e-19	1.14965e-20	Epb41l1
2.535	3.93472e-19	1.18836e-20	Cpxm1
-1.12596	4.07435e-19	1.2328e-20	Hpgd
1.32882	4.07555e-19	1.23543e-20	Renbp
1.74476	4.08848e-19	1.24162e-20	Txk
1.65743	4.10059e-19	1.24758e-20	Itgam
3.07195	4.22491e-19	1.28775e-20	Igtp
4.64285	4.42244e-19	1.35042e-20	Mcpt9
0.957354	4.43765e-19	1.35753e-20	Clspn
1.68489	4.69711e-19	1.43952e-20	Lcp1
0.998559	4.84864e-19	1.48865e-20	Adgre5
-1.41259	5.16032e-19	1.58722e-20	Plekhg6
1.82543	5.45401e-19	1.68058e-20	Ncf1
0.680517	5.45771e-19	1.68476e-20	Mbnl1
1.86488	5.57068e-19	1.72273e-20	Fgr
0.636988	5.87075e-19	1.81879e-20	Myef2
1.74409	5.89467e-19	1.82948e-20	S1pr2
1.53418	5.99369e-19	1.86355e-20	Cd200r1
-1.73714	6.23313e-19	1.94146e-20	St3gal5
-0.479067	6.24143e-19	1.94752e-20	Nck2
2.47758	6.31608e-19	1.97432e-20	Npl
-1.2157	6.31862e-19	1.97863e-20	Slc18a1
1.91155	6.35852e-19	1.99466e-20	Cyp4f18
-1.42878	6.49249e-19	2.0403e-20	Lrrc19
2.58951	7.01064e-19	2.20703e-20	Mmp25
1.66191	7.0299e-19	2.217e-20	Gpsm3
-0.545111	7.11198e-19	2.2508e-20	Tcn2
2.38379	7.11198e-19	2.2469e-20	Gbp8
2.61765	7.34486e-19	2.32859e-20	Tnip3
1.63714	7.42159e-19	2.35704e-20	Abcg3
3.2767	7.96843e-19	2.53515e-20	Il21
0.717474	8.00925e-19	2.55259e-20	Grk6
0.61669	8.17882e-19	2.61118e-20	Zfp984
-0.626168	8.30329e-19	2.65554e-20	Spint2
1.13463	8.38472e-19	2.68624e-20	Nin
-0.566155	8.43976e-19	2.70857e-20	Spata2
2.04908	8.73825e-19	2.80923e-20	Usp18
2.18198	8.81355e-19	2.83834e-20	Pla2g2d
-0.736716	8.99769e-19	2.90264e-20	Aldh3a2
-0.992462	9.85864e-19	3.18922e-20	Nek3
1.09339	9.85864e-19	3.19135e-20	Tmem123
2.98347	1.03806e-18	3.36608e-20	Ly6a
1.52478	1.04763e-18	3.40294e-20	Crlf2
1.31477	1.06414e-18	3.46248e-20	Adora2a
1.86087	1.07978e-18	3.52146e-20	Ptpn22
2.3589	1.07978e-18	3.52538e-20	Oasl2
-1.9041	1.22308e-18	4.00006e-20	Slc25a34
1.44913	1.30267e-18	4.26762e-20	Prkch
1.19618	1.31258e-18	4.30738e-20	Nfkbid
4.75918	1.3288e-18	4.36798e-20	Fcer1a
-0.85223	1.40396e-18	4.62287e-20	Grb7
2.18136	1.43106e-18	4.72004e-20	Csf2rb
1.36722	1.44689e-18	4.78838e-20	Havcr2
1.36604	1.44689e-18	4.78235e-20	Gm6377
-0.867116	1.46505e-18	4.85662e-20	Ttc38
-1.1335	1.48677e-18	4.93687e-20	Ugt2b35
-0.485031	1.52061e-18	5.05772e-20	Pacsin2
-1.52234	1.66774e-18	5.56562e-20	Gpam
-0.957101	1.66774e-18	5.56284e-20	Erbb2
0.948368	1.75445e-18	5.86476e-20	Dpy19l1
1.79603	1.77149e-18	5.93156e-20	Abcg1
-0.792845	1.8344e-18	6.15241e-20	Rmdn1
0.436881	1.84615e-18	6.20211e-20	BC037034
1.57602	1.92003e-18	6.46096e-20	Sema4d
-0.448954	2.09112e-18	7.04831e-20	Glud1
1.04144	2.13932e-18	7.2227e-20	Cenpe
-0.980115	2.16623e-18	7.32558e-20	Suclg2
-1.33843	2.17153e-18	7.3556e-20	Il22ra1
-1.8657	2.2625e-18	7.67632e-20	Ces2c
1.76194	2.28505e-18	7.76554e-20	Trim30d
-1.17307	2.34491e-18	7.98199e-20	Pls3
1.81026	2.36246e-18	8.05487e-20	Itgb7
0.734456	2.38756e-18	8.15374e-20	Elmo2
1.61343	2.39111e-18	8.17919e-20	Ebi3
2.32808	2.47867e-18	8.49247e-20	Sh2d1b1
-0.854523	2.62557e-18	9.0104e-20	Slc52a2
1.38726	2.62665e-18	9.02871e-20	Slc7a11
-1.47717	2.67114e-18	9.19649e-20	Lhfpl2
-0.842102	2.69653e-18	9.29891e-20	Sh3yl1
4.841	2.77159e-18	9.57314e-20	Cma2
-1.25005	2.79736e-18	9.67773e-20	Adtrp
0.75345	2.82306e-18	9.78233e-20	Nsmaf
2.04767	2.88875e-18	1.0026e-19	H2-Eb1
-0.611678	2.96315e-18	1.03007e-19	Gpd1l
1.87255	2.96702e-18	1.03307e-19	Rac2
1.96207	2.99669e-18	1.04507e-19	Itgal
-2.06351	3.01277e-18	1.05235e-19	Odf3b
2.95985	3.0312e-18	1.06047e-19	B3gnt7
-0.80076	3.05585e-18	1.0708e-19	Tmem45b
1.09801	3.08691e-18	1.0834e-19	Kif18b
1.41062	3.175e-18	1.11608e-19	Sdc3
1.22075	3.18281e-18	1.12059e-19	Sh2d3c
-0.638206	3.18904e-18	1.12456e-19	Wdtc1
-2.00505	3.30495e-18	1.16727e-19	Sult1d1
1.22172	3.3616e-18	1.18915e-19	Cd47
0.491457	3.54381e-18	1.25558e-19	Nup93
1.24381	3.54744e-18	1.25884e-19	Plxnd1
1.3055	3.74407e-18	1.3307e-19	Milr1
-1.05346	3.88123e-18	1.3816e-19	Ech1
0.881742	3.88619e-18	1.38553e-19	Haus3
-1.26145	4.01976e-18	1.43539e-19	Farp2
1.87676	4.28958e-18	1.53412e-19	Laptm5
-1.3311	4.6231e-18	1.65598e-19	Mettl7a1
2.20145	4.71058e-18	1.68993e-19	Il1a
-1.39586	4.74333e-18	1.70432e-19	Mettl7b
-1.03433	4.7455e-18	1.70774e-19	Efna1
1.67236	4.76427e-18	1.71749e-19	Bhlha15
-1.04017	4.76427e-18	1.71979e-19	Cd320
-1.62342	4.98198e-18	1.80115e-19	Slc16a9
0.601317	5.22005e-18	1.89012e-19	Mknk1
1.90103	5.39421e-18	1.95618e-19	Pld4
1.77482	5.58191e-18	2.02736e-19	Slfn10-ps
-1.05503	5.58908e-18	2.03307e-19	Tgfa
1.02479	5.69056e-18	2.07315e-19	Tgfbi
-2.65868	5.8186e-18	2.12303e-19	Slc10a2
-0.713291	5.98959e-18	2.18875e-19	Ptpn3
1.75841	6.52436e-18	2.3878e-19	Rab3il1
-0.485708	6.68616e-18	2.45073e-19	Fech
0.656471	7.25476e-18	2.66318e-19	Cdca4
-0.665072	7.34195e-18	2.69928e-19	Brpf3
1.21446	7.43207e-18	2.73654e-19	Tap2
2.1317	7.90166e-18	2.91384e-19	C130050O18Rik
-1.00015	8.21252e-18	3.03305e-19	Mfsd9
2.17124	8.27337e-18	3.06012e-19	Klrb1f
-0.952982	8.54814e-18	3.16651e-19	Adck5
1.52531	8.65478e-18	3.21082e-19	Serping1
-0.863499	8.98873e-18	3.34181e-19	Trpm4
-1.2475	8.98873e-18	3.34471e-19	Ptprr
3.36138	9.20512e-18	3.43035e-19	Tgtp1
1.6736	9.64059e-18	3.60336e-19	Adgre1
1.35283	9.64059e-18	3.60066e-19	Runx2
2.59599	9.68814e-18	3.62652e-19	Apol9a
1.63386	9.97583e-18	3.73976e-19	Tifab
2.05989	1.05492e-17	3.96056e-19	Igsf6
1.85513	1.05938e-17	3.98319e-19	Ifitm1
1.45596	1.06276e-17	4.00181e-19	Jak3
1.65298	1.07921e-17	4.06978e-19	Cxcl16
1.68074	1.10102e-17	4.15814e-19	Trpm2
0.724411	1.10438e-17	4.17698e-19	Suv39h1
0.773816	1.10578e-17	4.18841e-19	Pole
1.41241	1.13043e-17	4.28808e-19	Apbb1ip
1.60568	1.25126e-17	4.75337e-19	Was
1.64729	1.25301e-17	4.77295e-19	Derl3
1.14974	1.25301e-17	4.77396e-19	Atp8b2
2.08235	1.26281e-17	4.81832e-19	Mzb1
1.32483	1.28143e-17	4.8965e-19	B9d2
1.75042	1.35935e-17	5.20181e-19	Ube2l6
1.86928	1.4075e-17	5.39388e-19	Pstpip1
1.06825	1.52265e-17	5.84364e-19	Rab19
-0.985818	1.60592e-17	6.17215e-19	Mettl26
1.3923	1.64357e-17	6.32598e-19	Lgals9
1.79767	1.64446e-17	6.33857e-19	Xaf1
2.53266	1.67182e-17	6.45333e-19	Pla1a
-1.58004	1.6945e-17	6.55031e-19	Sstr1
1.38	1.71178e-17	6.62662e-19	Ckap4
-0.881129	1.72927e-17	6.70392e-19	Gab1
2.06448	1.7551e-17	6.81385e-19	Cd101
1.29283	1.76376e-17	6.85726e-19	Prex1
1.95614	1.9394e-17	7.56172e-19	Pilrb1
-1.87306	1.9394e-17	7.55241e-19	Ugt2b5
-1.4531	1.94486e-17	7.5938e-19	Hsbp1l1
1.00543	2.00492e-17	7.83948e-19	Ptpn1
0.725768	2.01748e-17	7.8998e-19	Dcps
-0.914617	2.04651e-17	8.02486e-19	Ipmk
-0.951636	2.06654e-17	8.11489e-19	Erlin1
-1.1455	2.0703e-17	8.14116e-19	Acad11
1.41204	2.10009e-17	8.26998e-19	Olfml3
1.70038	2.13993e-17	8.43878e-19	Icam1
-1.9559	2.15395e-17	8.50605e-19	Slc17a1
-1.10214	2.21272e-17	8.75045e-19	Mboat2
2.47681	2.27273e-17	9.00041e-19	H2-Q7
-0.504592	2.28498e-17	9.06163e-19	Ogdh
-0.807725	2.3416e-17	9.29918e-19	Slc44a4
3.03075	2.43067e-17	9.66644e-19	Gbp2
-1.95854	2.48877e-17	9.92518e-19	Naaladl1
0.902076	2.48877e-17	9.92499e-19	Anxa6
-1.45132	2.60767e-17	1.04138e-18	Sgk2
0.466935	2.69786e-17	1.0789e-18	Cep57
0.757861	2.73908e-17	1.09691e-18	Dusp6
-0.849299	2.74436e-17	1.10055e-18	Cyp39a1
1.93355	2.94105e-17	1.18107e-18	Acsbg1
3.27909	2.95956e-17	1.19015e-18	Itgad
-1.71279	2.98417e-17	1.2017e-18	Hmgcs2
-1.19094	3.00689e-17	1.21252e-18	Anks6
-1.20012	3.1875e-17	1.28713e-18	Fgd1
-1.07246	3.21087e-17	1.29835e-18	Slc25a42
-0.447528	3.26962e-17	1.32393e-18	Rnf167
1.97357	3.29879e-17	1.33757e-18	Pilra
-0.76542	3.34887e-17	1.35974e-18	Mut
-0.843719	3.35976e-17	1.36603e-18	Atp1b1
1.37993	3.38118e-17	1.37662e-18	Soat2
1.95225	3.38326e-17	1.37935e-18	C1qa
-0.923682	3.565e-17	1.45543e-18	Msra
3.27333	3.61967e-17	1.47976e-18	Gm4951
4.18335	4.07014e-17	1.66618e-18	Mcpt4
-0.736621	4.07952e-17	1.67229e-18	Nadsyn1
-2.83986	4.13891e-17	1.69894e-18	Afm
-1.48395	4.30381e-17	1.76902e-18	Ttll10
0.670384	4.31314e-17	1.77525e-18	Vopp1
-2.16236	4.61471e-17	1.90194e-18	Slc20a1
1.20057	4.62042e-17	1.90686e-18	4930503L19Rik
1.06501	4.64679e-17	1.92033e-18	N4bp2l1
1.11743	4.68214e-17	1.93755e-18	Trpv2
-1.42189	4.89975e-17	2.03032e-18	Aldob
-0.619696	4.93545e-17	2.04786e-18	Uxs1
-0.818725	5.48014e-17	2.27692e-18	Coq8a
-0.481097	5.50249e-17	2.28926e-18	Crat
0.967791	5.66315e-17	2.35925e-18	Mmp14
-1.01715	5.95813e-17	2.48545e-18	Slc35f2
3.39486	6.11056e-17	2.55584e-18	Nfe2
1.22268	6.11056e-17	2.55452e-18	Sh3bp2
-1.01871	6.1619e-17	2.58074e-18	Sord
-1.17496	6.19046e-17	2.59614e-18	Cyp2d22
2.26092	6.1922e-17	2.60032e-18	Clec4a1
-1.6476	6.19534e-17	2.60508e-18	Ttll6
-0.73929	6.30658e-17	2.65537e-18	Scp2
-0.85807	6.33034e-17	2.66889e-18	Ceacam1
0.706087	6.44365e-17	2.72025e-18	Smc4
-0.765679	6.52785e-17	2.75942e-18	Hadha
0.874528	6.58652e-17	2.78789e-18	Kcnk6
-1.07546	6.64107e-17	2.81467e-18	Acaa2
0.87973	6.78678e-17	2.8802e-18	Kif14
-0.638819	6.90774e-17	2.93538e-18	Dusp16
1.0059	7.10342e-17	3.02248e-18	Rnf19b
1.62989	7.14282e-17	3.04322e-18	Def6
2.63945	7.41722e-17	3.16425e-18	Il1r2
1.42711	7.48052e-17	3.19541e-18	Nfkbie
-0.800912	7.99409e-17	3.41924e-18	Dglucy
2.45815	8.14767e-17	3.48946e-18	Slfn4
-1.2577	8.46388e-17	3.6296e-18	Nrep
1.2746	8.83867e-17	3.79523e-18	Gsap
-0.620236	8.85589e-17	3.80755e-18	Crot
1.79826	9.05308e-17	3.89737e-18	Tlr13
2.03533	9.13791e-17	3.93897e-18	C3
-1.48787	9.18781e-17	3.96559e-18	Wfdc2
-0.687585	9.65027e-17	4.17056e-18	Slc39a9
1.65298	9.70629e-17	4.20017e-18	Pilrb2
-0.40648	9.80156e-17	4.24685e-18	Abhd13
1.85824	9.87277e-17	4.2832e-18	Dnase1l3
1.20846	9.91396e-17	4.30658e-18	Sh3kbp1
1.29316	1.01223e-16	4.40273e-18	Dennd1c
2.0338	1.01543e-16	4.42226e-18	Gimap7
-0.693644	1.03168e-16	4.4988e-18	Nf2
1.62221	1.06891e-16	4.67272e-18	Herc6
-0.946095	1.06891e-16	4.67304e-18	Tmem139
-0.515205	1.12682e-16	4.93248e-18	Atg9a
0.954535	1.13998e-16	4.99642e-18	Chst2
1.74961	1.2087e-16	5.30432e-18	Gbp9
1.97848	1.27387e-16	5.59741e-18	Hmox1
1.75641	1.28617e-16	5.65859e-18	Parvg
-1.02727	1.34514e-16	5.92553e-18	Cdhr2
1.74954	1.36451e-16	6.01844e-18	Ms4a6c
2.62155	1.3795e-16	6.09224e-18	Il12rb1
-1.12281	1.38966e-16	6.14482e-18	Slc27a4
0.785712	1.42464e-16	6.30745e-18	Shmt2
-0.513125	1.4346e-16	6.35953e-18	Dhcr7
-0.619483	1.44591e-16	6.41768e-18	Mccc2
1.53486	1.45187e-16	6.4522e-18	Ifi207
0.639177	1.46708e-16	6.52795e-18	Tspan13
-1.04175	1.47548e-16	6.57356e-18	Slc22a23
1.0577	1.49396e-16	6.66419e-18	Foxm1
-1.11169	1.50902e-16	6.73978e-18	Ocln
-1.16946	1.55915e-16	6.97234e-18	Guca2a
2.01295	1.57517e-16	7.05276e-18	Ubash3a
-0.835871	1.6014e-16	7.17909e-18	Liph
-0.984141	1.61102e-16	7.23119e-18	Gpt2
-0.943417	1.71538e-16	7.70914e-18	Hadhb
0.838591	1.75773e-16	7.90926e-18	Kif15
2.76331	1.8024e-16	8.12028e-18	Prg2
1.47423	1.95286e-16	8.80902e-18	Mxd3
1.64442	2.00267e-16	9.04483e-18	Sla
1.23964	2.02411e-16	9.1529e-18	Myo5a
-1.15119	2.08743e-16	9.45085e-18	Ugt1a7c
-0.776327	2.1051e-16	9.54255e-18	Reep6
1.27298	2.12527e-16	9.64582e-18	Stat2
2.62692	2.14345e-16	9.74024e-18	Il18bp
1.80904	2.15191e-16	9.79066e-18	Susd3
0.859672	2.26131e-16	1.0301e-17	Fignl1
1.85803	2.29367e-16	1.04611e-17	Lyz2
1.90254	2.33046e-16	1.06419e-17	Ackr2
2.96328	2.33223e-16	1.0663e-17	Gdf3
1.13925	2.34261e-16	1.07235e-17	Ccrl2
-1.43688	2.35649e-16	1.08001e-17	Acot1
2.07961	2.37807e-16	1.09122e-17	Apol7c
-0.648859	2.38463e-16	1.09556e-17	Golph3l
0.397723	2.39011e-16	1.09941e-17	Xpo6
1.02939	2.45757e-16	1.13317e-17	Cnp
0.917473	2.45757e-16	1.13262e-17	Qk
-1.0498	2.46635e-16	1.13859e-17	Hdac11
-1.07119	2.46879e-16	1.14109e-17	Slc9a2
0.868785	2.50272e-16	1.15816e-17	Nusap1
-0.515937	2.53351e-16	1.17382e-17	Pcyt1a
0.644481	2.57643e-16	1.19514e-17	Slc7a6
-0.714062	2.59271e-16	1.20413e-17	Cdk18
0.801946	2.60529e-16	1.21143e-17	Baz1a
0.908248	2.62672e-16	1.22285e-17	Incenp
1.61997	2.6579e-16	1.23885e-17	I830077J02Rik
-2.42048	2.66493e-16	1.2436e-17	Klk1b4
-1.37865	2.80683e-16	1.31138e-17	Ahcyl2
0.882496	2.87128e-16	1.34309e-17	Kif2c
1.54623	2.91719e-16	1.36619e-17	Cd4
1.64593	2.94149e-16	1.37921e-17	Relt
-0.624201	2.9893e-16	1.40329e-17	Slc35a1
2.51313	3.04885e-16	1.43463e-17	Apol10b
2.1897	3.04885e-16	1.43358e-17	Ccr2
1.03735	3.04926e-16	1.43652e-17	Rmi2
1.93382	3.23083e-16	1.52386e-17	Samsn1
2.03568	3.25587e-16	1.53748e-17	Bcat1
1.02043	3.29563e-16	1.55809e-17	Rgl1
0.999995	3.39773e-16	1.60825e-17	Parpbp
1.8741	3.4549e-16	1.63767e-17	A530032D15Rik
2.11879	3.4549e-16	1.63915e-17	Gapt
1.99932	3.54715e-16	1.68489e-17	Ly86
1.46892	3.70112e-16	1.76008e-17	Tlr7
1.02121	3.79371e-16	1.80623e-17	Slc43a2
1.51305	3.79938e-16	1.81104e-17	Emb
-1.93483	3.84767e-16	1.8362e-17	Slc22a4
1.63501	3.94925e-16	1.88854e-17	Tlr12
1.68539	3.94925e-16	1.88907e-17	Adssl1
0.628187	3.97168e-16	1.90201e-17	Tmem184c
-1.70386	4.0021e-16	1.9188e-17	Hsd17b2
-1.55762	4.01285e-16	1.92619e-17	Sptbn2
2.3605	4.0709e-16	1.95631e-17	Phf11b
0.905925	4.28491e-16	2.06154e-17	Espl1
-1.23268	4.47389e-16	2.15495e-17	Cipc
-0.733151	4.49747e-16	2.16881e-17	Entpd6
1.17406	4.61856e-16	2.22978e-17	Hist1h2ap
0.821658	4.68294e-16	2.26346e-17	Uhrf1
-0.530176	4.71345e-16	2.28083e-17	Csad
-0.996703	4.72668e-16	2.28986e-17	Slc35f5
-0.6328	5.07138e-16	2.45967e-17	Selenoo
2.03027	5.2763e-16	2.562e-17	Clec4a2
0.903722	5.30264e-16	2.57773e-17	Csf1
2.13871	5.97335e-16	2.9071e-17	Podnl1
0.836647	6.34839e-16	3.09316e-17	Mki67
-0.625519	6.3584e-16	3.10157e-17	Wasl
1.2388	6.77605e-16	3.30907e-17	Fam111a
2.13733	6.78479e-16	3.32089e-17	Ctsw
-1.02923	6.78479e-16	3.31933e-17	Gucy2c
2.97	6.82902e-16	3.34633e-17	Fcgr4
1.29205	7.02107e-16	3.44434e-17	Hspa12a
1.61212	7.29918e-16	3.58484e-17	Kcnab2
1.2661	7.33943e-16	3.60869e-17	Tspyl3
-1.15315	7.58247e-16	3.7324e-17	Pyroxd2
-1.05112	7.82768e-16	3.85746e-17	Pigr
-0.595426	8.01619e-16	3.95621e-17	Sel1l3
1.02665	8.01619e-16	3.95927e-17	Polq
-0.996772	8.13788e-16	4.0239e-17	Vwa8
0.92096	8.15122e-16	4.03503e-17	Fanci
-0.736382	8.36679e-16	4.1464e-17	Mgat4b
-0.771817	8.41486e-16	4.1749e-17	Slc18b1
-0.417065	8.61339e-16	4.28298e-17	Nomo1
2.54725	8.61339e-16	4.28289e-17	Isg15
-0.582272	8.65666e-16	4.30931e-17	Tmem87b
-2.59734	8.7105e-16	4.34096e-17	Ckmt2
1.46816	8.71786e-16	4.34948e-17	Plcb2
2.60879	9.00524e-16	4.49786e-17	Prf1
1.39773	9.11998e-16	4.56024e-17	Arhgef6
1.27822	9.23139e-16	4.62594e-17	Fam234b
1.49632	9.23139e-16	4.62622e-17	Rgs14
0.683207	9.25122e-16	4.6429e-17	Pld3
-0.943723	9.25122e-16	4.64645e-17	Mpp1
-0.681935	9.56937e-16	4.81156e-17	Marveld3
-0.72566	9.57633e-16	4.82039e-17	Kyat1
-1.19599	9.78e-16	4.92835e-17	Shisa2
1.05166	1.0002e-15	5.04577e-17	Irf9
1.80041	1.00625e-15	5.08192e-17	Hcls1
-0.570426	1.00752e-15	5.09392e-17	Golim4
-1.30862	1.00853e-15	5.10463e-17	Ppara
-1.11591	1.02834e-15	5.21063e-17	Vdr
-0.834737	1.03014e-15	5.22546e-17	Hoxb3
0.748515	1.03123e-15	5.23675e-17	Ddhd1
2.1543	1.04572e-15	5.31611e-17	Gm5431
0.891337	1.11256e-15	5.6621e-17	Kif22
-0.613811	1.15737e-15	5.89662e-17	Slc12a7
2.01689	1.1875e-15	6.0567e-17	Batf3
-1.89773	1.21281e-15	6.19255e-17	Fmo4
-1.0497	1.25028e-15	6.39083e-17	Fam189a2
1.45915	1.29016e-15	6.60184e-17	Irf5
1.05607	1.40074e-15	7.17551e-17	Nfatc1
1.08396	1.40324e-15	7.19611e-17	Ndc80
0.921858	1.43602e-15	7.37219e-17	Fbxo5
-0.51372	1.45155e-15	7.46e-17	Cx3cl1
0.590348	1.5025e-15	7.73021e-17	Abcd1
2.15408	1.51684e-15	7.81241e-17	Mmp12
1.3322	1.53141e-15	7.89597e-17	Zfpm1
-0.35922	1.5316e-15	7.90579e-17	Ppm1b
1.86505	1.5316e-15	7.914e-17	Sh2d2a
-0.88424	1.59415e-15	8.24605e-17	Acadvl
1.75722	1.60613e-15	8.31698e-17	Stat4
1.61664	1.65265e-15	8.56707e-17	Serpinb6b
-0.928929	1.65963e-15	8.61244e-17	Ppa2
-1.54819	1.81015e-15	9.40363e-17	Amt
-1.0349	1.81181e-15	9.42233e-17	Cyp2s1
1.59194	1.83238e-15	9.53949e-17	Traf1
1.90916	1.87059e-15	9.74883e-17	Hrh2
0.558919	1.89942e-15	9.90967e-17	Klhl5
1.64597	1.93077e-15	1.00839e-16	Tagap
0.965891	1.95036e-15	1.01971e-16	Gpm6b
1.94187	1.97126e-15	1.03179e-16	Eomes
-1.21712	1.97126e-15	1.03283e-16	Tstd1
1.4605	2.06493e-15	1.08306e-16	H2-T22
1.24186	2.07023e-15	1.08699e-16	Mybl2
-0.547862	2.07782e-15	1.09213e-16	4833439L19Rik
0.886892	2.09565e-15	1.10266e-16	Dnase2a
1.14174	2.14636e-15	1.13055e-16	Gramd1a
2.50878	2.21558e-15	1.16823e-16	Gm12185
-0.706768	2.21929e-15	1.17142e-16	Pigh
1.04542	2.22927e-15	1.17793e-16	Irf8
-0.841328	2.26141e-15	1.19617e-16	Prkaa1
-1.00676	2.28565e-15	1.21154e-16	Atp1a1
-1.07372	2.28565e-15	1.21033e-16	Myo7b
0.564906	2.2879e-15	1.214e-16	Akr1b3
-1.13816	2.31193e-15	1.22804e-16	Cmbl
-1.16061	2.32221e-15	1.23608e-16	Gstm6
-1.20896	2.32221e-15	1.23581e-16	Acad10
-0.662283	2.35351e-15	1.25405e-16	Ezr
1.67231	2.59584e-15	1.38462e-16	Il2rg
2.05507	2.62049e-15	1.40069e-16	Gpr171
-0.787894	2.62049e-15	1.40028e-16	Bdh1
1.09615	2.62703e-15	1.4071e-16	Dse
0.861505	2.62703e-15	1.40566e-16	Smc2
0.865204	2.73493e-15	1.46642e-16	Maf
-0.699076	2.73637e-15	1.46871e-16	Sort1
1.68265	2.73943e-15	1.47188e-16	Cd53
0.710652	2.74854e-15	1.4783e-16	Plekha2
-0.436895	2.78751e-15	1.50081e-16	Pcyox1
1.137	2.83353e-15	1.52717e-16	E2f7
2.12454	2.84116e-15	1.53286e-16	Slc11a1
-0.545912	2.85276e-15	1.5407e-16	Tmbim1
2.0208	2.86926e-15	1.55121e-16	Aoah
-0.794913	2.87758e-15	1.55731e-16	Atp6v0e2
0.818652	2.92876e-15	1.58663e-16	Mthfd1l
0.850004	2.94232e-15	1.59562e-16	Fanca
-0.71854	2.98112e-15	1.61832e-16	Igsf3
1.85034	3.09625e-15	1.68254e-16	Fabp5
0.638582	3.14889e-15	1.7129e-16	Itm2c
1.42938	3.15792e-15	1.71956e-16	Tgfb1
-0.465762	3.18568e-15	1.73645e-16	Slc25a51
1.3367	3.37549e-15	1.84179e-16	Msn
1.765	3.40995e-15	1.86249e-16	Cd3e
-1.01477	3.43889e-15	1.88021e-16	Hsdl2
1.22458	3.64137e-15	1.99294e-16	Lox
1.75032	3.68026e-15	2.01627e-16	Tnfrsf4
-1.49573	3.69341e-15	2.02553e-16	Prlr
-0.758162	3.82071e-15	2.09747e-16	Fbxo25
1.27926	4.00255e-15	2.19952e-16	Ccr1
0.910901	4.27302e-15	2.35053e-16	Bard1
-0.985771	4.34085e-15	2.39026e-16	Il15
-1.02955	4.42688e-15	2.44009e-16	Gm3336
1.6837	4.46107e-15	2.46142e-16	Lck
-1.10379	4.51817e-15	2.49543e-16	Dnajc28
-1.22725	4.57493e-15	2.52933e-16	Sult1b1
-0.819113	4.68882e-15	2.59491e-16	Sppl2a
1.64454	4.74952e-15	2.63114e-16	Apol7e
2.31274	4.81339e-15	2.67187e-16	Cd8a
0.95675	4.81339e-15	2.67018e-16	Ddx58
-0.728013	4.84952e-15	2.69463e-16	Akr7a5
-1.03701	4.889e-15	2.722e-16	Acnat1
1.58677	4.889e-15	2.72123e-16	Rnase6
3.85451	4.95337e-15	2.7606e-16	Cebpe
-0.977499	4.95827e-15	2.76608e-16	Mapre3
0.519963	4.97908e-15	2.78047e-16	Emp2
-1.00345	4.99334e-15	2.7912e-16	Myo19
0.826599	5.08646e-15	2.84609e-16	Brca1
-0.728865	5.09958e-15	2.85626e-16	Dlat
1.73749	5.18009e-15	2.90424e-16	Pira2
0.424255	5.29085e-15	2.96928e-16	Anp32e
-0.498383	5.33427e-15	2.99661e-16	Ammecr1l
1.64647	5.37871e-15	3.02457e-16	BC035044
1.56745	5.40557e-15	3.04268e-16	Zmynd15
1.90201	5.42102e-15	3.05439e-16	Klk8
-1.53128	5.49248e-15	3.09771e-16	Asb4
3.5123	5.53509e-15	3.12482e-16	Serpina3f
-0.621411	5.5664e-15	3.1456e-16	Cldn12
1.45652	5.57841e-15	3.15549e-16	Atp1a3
-0.326791	5.70277e-15	3.229e-16	Add1
1.70136	5.73269e-15	3.24913e-16	Rftn1
-1.28341	5.79813e-15	3.28944e-16	Wnk4
-1.00436	5.99377e-15	3.40377e-16	Hadh
1.33153	6.10456e-15	3.47008e-16	Fgd2
2.14523	6.17003e-15	3.51073e-16	Klrk1
1.57886	6.24455e-15	3.5566e-16	Nckap1l
1.67273	6.36489e-15	3.62869e-16	Phf11d
-1.79152	6.46707e-15	3.69053e-16	Ces2e
0.906888	6.47923e-15	3.70253e-16	Ercc6l
3.02599	6.47923e-15	3.70468e-16	Ccl24
1.67617	6.66826e-15	3.82018e-16	Irgm1
0.872072	6.66826e-15	3.82008e-16	Wdr91
2.38636	6.85318e-15	3.92994e-16	Aif1
0.756466	6.87646e-15	3.94711e-16	Fancd2
0.936524	6.89945e-15	3.96414e-16	Trim35
0.736049	7.12306e-15	4.10054e-16	Rad18
-1.60407	7.12306e-15	4.0998e-16	Rassf10
-1.38794	7.18804e-15	4.14195e-16	Gstm3
1.58866	7.32175e-15	4.22307e-16	Vav1
-0.57351	7.38124e-15	4.26149e-16	Slc19a2
-1.22009	7.53173e-15	4.35675e-16	Acot4
1.21454	7.53173e-15	4.35654e-16	Cmtm3
-1.05428	7.57735e-15	4.39157e-16	Gstm7
0.987069	7.57735e-15	4.38765e-16	Cdca2
-1.08562	7.58235e-15	4.39868e-16	Paqr5
1.21765	7.65401e-15	4.44451e-16	Tmem86a
1.66327	7.71237e-15	4.48269e-16	Prkcq
0.556237	7.82827e-15	4.55441e-16	Haus6
-0.634457	7.93888e-15	4.62318e-16	Map4k3
0.735998	8.00268e-15	4.66478e-16	Axl
0.753373	8.1119e-15	4.73296e-16	Timeless
-1.11998	8.28038e-15	4.83587e-16	Phgr1
-1.01344	8.48779e-15	4.96171e-16	Hunk
-0.878074	8.54801e-15	5.00167e-16	Cnksr3
0.567784	8.69653e-15	5.09341e-16	Adar
1.5816	8.76879e-15	5.1425e-16	Pik3cd
1.88466	8.76879e-15	5.14549e-16	Slfn2
2.45187	8.7942e-15	5.16529e-16	Ifi44
0.979527	9.02276e-15	5.30455e-16	Eme1
1.10765	9.14469e-15	5.38133e-16	A230050P20Rik
2.14728	9.30372e-15	5.48008e-16	BC147527
1.05252	9.36366e-15	5.52758e-16	Ggta1
2.86429	9.36366e-15	5.52062e-16	Mfsd2a
-0.437024	9.36366e-15	5.53101e-16	Slc25a44
-0.713336	9.51179e-15	5.6238e-16	Wwp1
-1.37789	9.61379e-15	5.68946e-16	Abcc6
2.20604	9.72019e-15	5.75783e-16	F2rl2
2.04694	1.0169e-14	6.03075e-16	Neb
0.478944	1.0169e-14	6.03501e-16	Maz
-1.08658	1.0528e-14	6.25392e-16	Prom1
1.78087	1.06029e-14	6.30428e-16	Cd48
-0.706497	1.08385e-14	6.45041e-16	Acp6
-0.61151	1.10128e-14	6.56028e-16	Sh3d19
-1.76165	1.12094e-14	6.68363e-16	Abcb1a
-0.603786	1.13725e-14	6.7872e-16	Tfdp2
1.5774	1.13827e-14	6.79961e-16	Rasgrp1
-0.732438	1.15085e-14	6.88118e-16	Zranb3
-1.16771	1.16735e-14	6.98633e-16	Mfsd4b3
0.878519	1.16784e-14	6.99575e-16	Trim21
1.10383	1.1767e-14	7.05536e-16	Traf5
-0.564285	1.17891e-14	7.07515e-16	Fmo1
-0.701035	1.18911e-14	7.14298e-16	Tom1l1
1.00698	1.22875e-14	7.38794e-16	Gfi1
-1.6392	1.22909e-14	7.39681e-16	Bmp8a
1.55943	1.23182e-14	7.42012e-16	Fscn1
1.16551	1.24517e-14	7.50747e-16	Pmepa1
1.09178	1.31752e-14	7.95101e-16	Zfp385a
-1.19123	1.33368e-14	8.05596e-16	Hsd17b14
-0.625557	1.35784e-14	8.2094e-16	Plekha1
-1.29809	1.38864e-14	8.40335e-16	Hsd3b2
2.41215	1.41355e-14	8.56196e-16	Fcgr1
-1.10416	1.4161e-14	8.5853e-16	C530008M17Rik
0.905744	1.42257e-14	8.63243e-16	Sh3pxd2b
4.24815	1.43033e-14	8.68748e-16	Pla2g4c
0.758164	1.45639e-14	8.85386e-16	Ticrr
1.94586	1.49259e-14	9.08223e-16	Bst2
2.25634	1.51394e-14	9.22054e-16	Slamf8
1.83467	1.54987e-14	9.448e-16	Cd52
-1.32051	1.55215e-14	9.47056e-16	Dpyd
0.818095	1.55653e-14	9.5146e-16	Kif20a
0.886219	1.55653e-14	9.50808e-16	Prr11
-0.752977	1.69705e-14	1.0383e-15	Tmem8
-0.988974	1.69806e-14	1.03986e-15	Plekha8
0.684592	1.7649e-14	1.08177e-15	Ccm2
-1.19014	1.80267e-14	1.10593e-15	Cideb
0.440272	1.80705e-14	1.10962e-15	Hnrnpa1
1.59066	1.82419e-14	1.12116e-15	Arl4c
-0.629731	1.82792e-14	1.12447e-15	Cyb5b
-1.23567	1.832e-14	1.12866e-15	Ston2
-1.09727	1.832e-14	1.12902e-15	Slc16a1
0.547882	1.83456e-14	1.13161e-15	Mad1l1
0.831428	1.84021e-14	1.13612e-15	Ska2
0.834896	1.86214e-14	1.1507e-15	C330027C09Rik
1.12795	1.87057e-14	1.15695e-15	Pik3r5
-0.791578	1.89036e-14	1.17129e-15	Zfyve9
-0.948631	1.89036e-14	1.17083e-15	Sh3rf2
2.69067	1.90014e-14	1.17841e-15	Mmp10
1.64506	1.9036e-14	1.18161e-15	Tmem71
-0.585981	1.95103e-14	1.21213e-15	Rmnd5a
0.326699	1.9947e-14	1.24038e-15	Prkar1a
-1.09917	1.99876e-14	1.24402e-15	Abhd6
0.363538	2.03208e-14	1.26588e-15	Nfkb1
-0.446749	2.14253e-14	1.33588e-15	Ptpn9
0.932388	2.36702e-14	1.47717e-15	Uba7
1.24322	2.37413e-14	1.48292e-15	Lsp1
1.7466	2.37708e-14	1.48609e-15	Nlrc3
-0.985866	2.44542e-14	1.53017e-15	Abcd3
-0.759148	2.5129e-14	1.5738e-15	Snx13
-0.871361	2.51613e-14	1.57722e-15	Rdh1
-0.894751	2.562e-14	1.60739e-15	Abcb6
-0.412595	2.57535e-14	1.61721e-15	Rap2a
1.12851	2.65091e-14	1.66612e-15	Pif1
-2.30917	2.68954e-14	1.69339e-15	Trpm6
-0.932727	2.68954e-14	1.69285e-15	Epb41l3
1.92507	2.69361e-14	1.69746e-15	Cd3g
1.79226	2.7311e-14	1.7226e-15	C3ar1
1.41529	2.75059e-14	1.73643e-15	Gmfg
2.15935	2.75683e-14	1.7419e-15	Ifi204
-1.03953	2.81914e-14	1.78284e-15	Ncoa7
-1.1091	2.93251e-14	1.85779e-15	D330045A20Rik
1.21585	2.93251e-14	1.85691e-15	Snx10
2.4781	2.97586e-14	1.88691e-15	Acod1
3.88909	3.01e-14	1.91024e-15	Gbp10
1.73021	3.07346e-14	1.95222e-15	Ms4a6b
-0.787634	3.106e-14	1.97461e-15	Rida
1.78415	3.14302e-14	1.9999e-15	Gimap4
-0.864801	3.17033e-14	2.01903e-15	Dqx1
0.816732	3.28259e-14	2.09235e-15	Fmnl2
0.572424	3.33537e-14	2.12785e-15	Tnip2
0.559474	3.35149e-14	2.14001e-15	Man2b1
0.643338	3.36688e-14	2.1517e-15	Pold1
0.545576	3.44912e-14	2.20618e-15	Ap1m1
1.29008	3.62741e-14	2.32223e-15	BC028528
-0.681474	3.64435e-14	2.33511e-15	Pcdh1
-1.83366	3.65133e-14	2.34161e-15	Nr2e3
-1.54523	3.76531e-14	2.4168e-15	Mpp6
-1.48029	3.80333e-14	2.44332e-15	Abat
-0.79767	3.8762e-14	2.49229e-15	Bsg
1.65139	3.89753e-14	2.50817e-15	Il1rn
-0.904565	3.93286e-14	2.53309e-15	Thrb
-1.29206	3.93309e-14	2.53543e-15	Gm11437
-0.571357	3.94308e-14	2.54407e-15	Hps5
1.70834	3.97255e-14	2.56529e-15	Hcst
-1.49078	4.02615e-14	2.60438e-15	Egf
-0.989389	4.02615e-14	2.60264e-15	Rnf32
-0.759619	4.02819e-14	2.60794e-15	Clrn3
0.370428	4.03146e-14	2.61229e-15	Colgalt1
1.14415	4.06372e-14	2.63546e-15	Loxl3
-0.816832	4.0701e-14	2.64186e-15	Igf2bp2
-2.46776	4.0787e-14	2.64971e-15	Clic6
-0.879375	4.15118e-14	2.69911e-15	Neurl1b
2.11696	4.16825e-14	2.71252e-15	Cxcr6
0.688363	4.20847e-14	2.74104e-15	Strada
-0.477895	4.23917e-14	2.7634e-15	AU040320
1.89801	4.43208e-14	2.89161e-15	Pimreg
0.681474	4.49992e-14	2.93838e-15	Ripk2
-0.347991	4.5201e-14	2.95407e-15	Retreg2
-1.03215	4.55022e-14	2.97628e-15	Khk
2.13564	4.57836e-14	2.99724e-15	Tnfrsf9
1.28489	4.61111e-14	3.02124e-15	Sh3bp1
0.872144	4.61686e-14	3.02758e-15	1600014C10Rik
2.1494	4.91868e-14	3.22823e-15	Bcl2a1d
-2.90555	5.01425e-14	3.29375e-15	Trpv3
-0.3141	5.08119e-14	3.34337e-15	Amfr
1.75568	5.08119e-14	3.34065e-15	Sp110
1.59882	5.23115e-14	3.44495e-15	Trim30a
0.80789	5.23921e-14	3.45318e-15	Ecm1
0.759621	5.26229e-14	3.47131e-15	Anxa5
-0.874774	5.32685e-14	3.51687e-15	Tmem82
-1.07236	5.6577e-14	3.73845e-15	Ugt2b34
0.861795	5.76807e-14	3.81458e-15	Cdc45
2.72639	5.94295e-14	3.93354e-15	Grm6
-1.18098	5.9526e-14	3.94407e-15	Cxadr
-0.924846	5.9526e-14	3.94655e-15	Prss30
0.816127	6.13079e-14	4.0681e-15	Spdl1
-0.578411	6.13482e-14	4.07418e-15	Lrrfip2
3.36041	6.24176e-14	4.14867e-15	Rab44
-1.04451	6.25259e-14	4.15935e-15	Prkaa2
0.962074	6.26366e-14	4.1702e-15	Dapp1
1.5357	6.29652e-14	4.19558e-15	Ccdc88b
0.56537	6.31929e-14	4.21426e-15	Ccnd3
-0.820866	6.72438e-14	4.48816e-15	Osbpl10
-0.602021	6.95359e-14	4.64501e-15	Chmp1b
-0.800738	6.95491e-14	4.64976e-15	Fam234a
-1.34135	7.19765e-14	4.81605e-15	Vstm5
0.960874	7.33816e-14	4.91415e-15	Tacc3
1.62135	7.55997e-14	5.06689e-15	Bin2
-2.24828	7.57434e-14	5.08073e-15	Nudt10
-0.494613	7.81508e-14	5.24657e-15	Mospd1
1.9539	7.97121e-14	5.35582e-15	Sla2
0.779719	7.99409e-14	5.37563e-15	E2f1
0.647133	8.18624e-14	5.5094e-15	Dnmt1
2.42217	8.30233e-14	5.59215e-15	Rapsn
-0.841788	8.71773e-14	5.8768e-15	Macrod2
1.56254	8.96961e-14	6.05158e-15	Inpp5d
1.14953	9.15956e-14	6.18483e-15	Sh3bgrl3
-1.12769	9.16329e-14	6.19245e-15	Plekhh1
0.822009	9.27424e-14	6.27258e-15	Uvrag
-0.827275	9.28514e-14	6.28512e-15	Ccdc107
-1.05478	9.31675e-14	6.3117e-15	Mark1
-1.01163	9.41166e-14	6.38123e-15	Gclc
-0.54281	9.46111e-14	6.42002e-15	Mtmr6
1.99168	9.48472e-14	6.44132e-15	Ifit1
-1.31228	9.4859e-14	6.44739e-15	Gcnt3
2.99413	9.54162e-14	6.49058e-15	Myl7
-0.631548	9.61014e-14	6.54253e-15	March6
2.12089	9.62662e-14	6.5591e-15	Oas2
0.744235	9.80323e-14	6.68489e-15	Cenpq
1.69974	1.00291e-13	6.84449e-15	Cemip
-0.874828	1.00806e-13	6.88526e-15	Lrrc51
1.05496	1.01075e-13	6.90922e-15	Slc16a6
1.68629	1.04322e-13	7.13702e-15	Ms4a4a
-0.727648	1.04638e-13	7.16443e-15	Adprm
-0.80621	1.0522e-13	7.21013e-15	Akr1e1
3.14618	1.07568e-13	7.37702e-15	Ccl3
0.56638	1.08844e-13	7.47055e-15	Mcm6
1.19483	1.12016e-13	7.69454e-15	Tnfrsf18
-0.792615	1.12049e-13	7.70303e-15	Cela1
-0.716646	1.13148e-13	7.78487e-15	Tmem143
-0.983593	1.17839e-13	8.12931e-15	Cbr1
-1.15315	1.17839e-13	8.12787e-15	Hist1h1c
1.77902	1.17839e-13	8.1338e-15	Tnfaip8l3
1.45332	1.17839e-13	8.12898e-15	Ppp1r16b
-0.725212	1.21428e-13	8.38832e-15	Rbm47
2.60665	1.21927e-13	8.4296e-15	Csf2rb2
-0.672027	1.23737e-13	8.56157e-15	Ifnlr1
-0.931954	1.24577e-13	8.62666e-15	Nudt12
1.11254	1.2964e-13	8.98447e-15	Hip1
1.77054	1.29739e-13	8.99856e-15	Themis2
-0.484468	1.31381e-13	9.11975e-15	Sbds
1.34737	1.33095e-13	9.2461e-15	Ppp1r18
-0.810643	1.34153e-13	9.32705e-15	Xk
-0.302416	1.34212e-13	9.3386e-15	Bmpr1a
-1.61007	1.3562e-13	9.44412e-15	Efna3
-0.495794	1.37271e-13	9.56677e-15	Klhl2
1.17896	1.3942e-13	9.7243e-15	Pltp
2.05336	1.41845e-13	9.90128e-15	Cd7
-0.683846	1.43354e-13	1.00146e-14	Gjb1
1.53684	1.4506e-13	1.01419e-14	Gpr132
-0.762385	1.46205e-13	1.023e-14	Hist1h2bc
-0.697737	1.47113e-13	1.03017e-14	Phldb1
1.93509	1.52805e-13	1.07088e-14	Lgals2
-0.337601	1.54978e-13	1.08698e-14	Rnf10
1.40356	1.56696e-13	1.0999e-14	Clec4n
0.526208	1.58493e-13	1.11339e-14	Tmem176b
0.732715	1.68934e-13	1.18768e-14	Ccdc88a
2.34126	1.69845e-13	1.19503e-14	Ocstamp
-0.997558	1.70795e-13	1.20266e-14	Chrnb4
1.36644	1.71834e-13	1.21093e-14	Arhgap9
0.906706	1.76754e-13	1.24659e-14	Shisa5
0.844976	1.78112e-13	1.25716e-14	2610524H06Rik
-0.454662	1.79864e-13	1.27053e-14	Rtn3
1.80734	1.8043e-13	1.27552e-14	Atp8b4
-0.986169	1.8362e-13	1.2991e-14	Cutal
-1.06103	1.89293e-13	1.34029e-14	Adk
1.95636	1.95476e-13	1.38515e-14	F830016B08Rik
-1.81208	1.99271e-13	1.41315e-14	Pla2g2c
1.57433	1.99483e-13	1.41577e-14	Rassf5
0.448519	2.03317e-13	1.44411e-14	Gnptab
1.08024	2.17551e-13	1.54641e-14	Gpr34
-0.468163	2.18701e-13	1.55581e-14	Plekha3
-0.369547	2.25693e-13	1.60681e-14	Max
1.94974	2.27977e-13	1.62433e-14	C2
3.41397	2.2878e-13	1.63132e-14	Gata1
-0.755444	2.29256e-13	1.636e-14	Them4
-0.684919	2.37017e-13	1.6927e-14	Pnpla6
-0.695288	2.37464e-13	1.69721e-14	Nipsnap2
2.33298	2.38278e-13	1.70435e-14	Ctla4
-1.07341	2.39919e-13	1.71742e-14	Fam83b
0.661731	2.39956e-13	1.71902e-14	Dna2
0.864697	2.40849e-13	1.72676e-14	Naaa
1.61549	2.41555e-13	1.73316e-14	Ly9
-0.894467	2.44677e-13	1.75693e-14	Pgm2
-1.64367	2.4887e-13	1.78842e-14	Syt14
-0.703166	2.49043e-13	1.79105e-14	Ilvbl
-1.12535	2.499e-13	1.7986e-14	Ccl28
1.49272	2.50803e-13	1.80649e-14	Cmklr1
0.453499	2.51158e-13	1.81045e-14	Cpsf2
-1.15112	2.57766e-13	1.85952e-14	Tubal3
0.766453	2.59622e-13	1.87435e-14	Spata6
-0.906967	2.60556e-13	1.88254e-14	Nr1i2
3.97407	2.73507e-13	1.97764e-14	Ly6g
-1.56775	2.81162e-13	2.03455e-14	Ntn4
1.56322	2.81933e-13	2.04169e-14	Limd2
1.48857	2.82126e-13	2.04467e-14	Rgs19
-1.35443	2.82793e-13	2.05107e-14	Pm20d2
0.926982	2.96098e-13	2.14921e-14	Rab11fip5
0.80792	3.06576e-13	2.22698e-14	Spag5
-0.494968	3.06705e-13	2.22962e-14	Scarb2
0.598718	3.08349e-13	2.24329e-14	Smchd1
-1.02521	3.08383e-13	2.24525e-14	Tns4
0.670212	3.09977e-13	2.25858e-14	Kcnn4
0.819288	3.15487e-13	2.30048e-14	Tulp3
0.447336	3.1617e-13	2.30722e-14	Inpp5b
-0.406858	3.27688e-13	2.39309e-14	Akap7
-1.37941	3.28052e-13	2.39758e-14	Nyap1
3.69909	3.33416e-13	2.43864e-14	Cxcl9
-1.02738	3.35719e-13	2.45734e-14	4921536K21Rik
1.03531	3.42136e-13	2.50622e-14	Nab2
1.64187	3.49566e-13	2.56259e-14	2001-09-01
0.737887	3.50849e-13	2.57395e-14	Otulin
1.18468	3.54062e-13	2.59949e-14	Ppm1m
-0.545377	3.6421e-13	2.67602e-14	Rxra
1.5706	3.64462e-13	2.67989e-14	Nxpe3
-0.817459	3.76205e-13	2.76834e-14	Rhbdf1
-0.431239	3.81213e-13	2.80731e-14	Mtfr1
0.847942	3.88995e-13	2.86678e-14	Slc44a2
1.34365	3.9179e-13	2.88956e-14	Pik3cg
-0.649977	3.93115e-13	2.90152e-14	Ndfip2
0.548147	3.94594e-13	2.91463e-14	Zc3hav1
-2.45372	3.95173e-13	2.9211e-14	Neu4
1.82233	4.00066e-13	2.9595e-14	Cass4
-0.895441	4.09425e-13	3.031e-14	Pank3
0.515118	4.26823e-13	3.16218e-14	Bnip2
1.81594	4.45595e-13	3.30374e-14	Htr7
-0.761943	4.47892e-13	3.32326e-14	Fah
1.03664	4.59272e-13	3.41025e-14	Ctla2a
0.408187	4.6696e-13	3.46993e-14	Arl5a
-1.40345	4.68183e-13	3.48162e-14	Adra2a
-1.19619	4.72726e-13	3.51803e-14	Erbb3
-0.668536	4.86528e-13	3.62346e-14	Gramd3
1.27127	4.89821e-13	3.65071e-14	Sp100
-0.905506	4.9147e-13	3.66573e-14	Macrod1
1.61919	4.98063e-13	3.71768e-14	Arhgap25
-0.474561	5.06386e-13	3.78497e-14	Chuk
0.501873	5.06386e-13	3.78543e-14	Ano6
-0.406346	5.08788e-13	3.80622e-14	Lasp1
1.55511	5.17627e-13	3.87522e-14	Thy1
-1.22274	5.18071e-13	3.88143e-14	Ank3
2.13957	5.23396e-13	3.92423e-14	Lilra6
0.885165	5.26015e-13	3.9468e-14	Dlgap5
0.701455	5.35344e-13	4.01977e-14	Zfp991
-0.646946	5.46132e-13	4.10381e-14	Tmem63b
0.345927	5.54606e-13	4.17057e-14	Isg20l2
2.1323	5.56561e-13	4.18837e-14	Bcl2a1a
0.63565	5.62788e-13	4.23836e-14	Rcc2
0.952694	5.69309e-13	4.29064e-14	Trafd1
-3.03459	5.74376e-13	4.33202e-14	Phospho1
0.758777	5.82309e-13	4.39509e-14	Ncapg2
0.948502	5.85652e-13	4.42512e-14	Nod1
1.63854	5.85652e-13	4.42684e-14	Card9
0.921809	5.86829e-13	4.439e-14	Mad2l1
-1.0295	5.87754e-13	4.44927e-14	Cbr2
3.0419	6.02551e-13	4.56463e-14	Klra3
-0.527922	6.15438e-13	4.6689e-14	Asb7
0.355332	6.15438e-13	4.6691e-14	Ipo9
0.424231	6.3116e-13	4.79189e-14	Serp1
-0.677384	6.45796e-13	4.9066e-14	Sgsm2
0.895967	6.49429e-13	4.93781e-14	Ckap2l
3.85024	6.51825e-13	4.95965e-14	Cyp11a1
1.62929	6.6484e-13	5.06238e-14	Myo1g
0.623102	6.76588e-13	5.1556e-14	Zfp281
0.748729	6.7827e-13	5.17219e-14	Gins3
-0.374642	6.81186e-13	5.19822e-14	Pip4k2c
1.4229	7.06084e-13	5.39215e-14	Ffar2
0.913746	7.12436e-13	5.44462e-14	Kif4
-0.691019	7.15741e-13	5.47689e-14	Patj
3.826	7.15741e-13	5.47783e-14	Ifng
-0.723968	7.18972e-13	5.50873e-14	Grpel2
-0.75724	7.18972e-13	5.51056e-14	Spint1
-0.279998	7.22565e-13	5.54211e-14	Tm9sf3
-0.912456	7.24209e-13	5.55876e-14	Rhoc
-0.950271	7.71325e-13	5.92469e-14	Lyplal1
-0.663149	7.8107e-13	6.00389e-14	Oxsm
0.486394	7.89588e-13	6.07375e-14	Xrcc1
-0.551726	7.95384e-13	6.12276e-14	Slc39a11
1.07437	8.09011e-13	6.23216e-14	Eva1b
2.06746	8.50848e-13	6.55918e-14	Il18rap
-0.992958	8.50856e-13	6.56398e-14	Gspt2
1.37977	8.592e-13	6.63313e-14	P2ry6
3.7573	8.60477e-13	6.64777e-14	Mrgpra9
-0.865669	8.86049e-13	6.85026e-14	Eps8
0.37117	9.07526e-13	7.02135e-14	Sf3b3
0.661718	9.31172e-13	7.21465e-14	Aaas
0.675764	9.31172e-13	7.2126e-14	Kif20b
-0.46981	9.44674e-13	7.32452e-14	Ccdc91
-1.81987	9.50465e-13	7.37471e-14	Nr1i3
1.01537	9.66027e-13	7.50083e-14	Dock11
0.830426	9.90169e-13	7.69378e-14	Cdk17
-1.62395	1.00058e-12	7.78022e-14	Fabp2
-1.24941	1.0032e-12	7.8062e-14	Utp14b
-1.32849	1.00374e-12	7.81595e-14	B3gnt6
-1.17522	1.02096e-12	7.95573e-14	Celf3
2.46088	1.02105e-12	7.96217e-14	Pira6
0.515065	1.03144e-12	8.04885e-14	Mphosph9
-0.61471	1.03564e-12	8.0874e-14	Gstz1
1.57689	1.04274e-12	8.14868e-14	Cysltr2
-1.93918	1.0578e-12	8.27225e-14	Ces1g
-0.584234	1.06621e-12	8.34662e-14	Ppp2ca
0.870242	1.06621e-12	8.3499e-14	Fen1
-0.518515	1.06912e-12	8.37859e-14	Stam2
-0.304301	1.07072e-12	8.39706e-14	Vapb
1.14195	1.0816e-12	8.48843e-14	Slc7a5
-0.601775	1.09037e-12	8.56334e-14	Ap1ar
-1.64435	1.10916e-12	8.71709e-14	1810065E05Rik
1.68879	1.1168e-12	8.78332e-14	Arhgdib
0.77413	1.11723e-12	8.79295e-14	Rasa3
-0.964348	1.12739e-12	8.87914e-14	Rab4a
0.764209	1.12926e-12	8.9002e-14	Haus5
-0.745341	1.1578e-12	9.13152e-14	Ccdc120
0.91246	1.16995e-12	9.23388e-14	Man1c1
-0.449002	1.20193e-12	9.49293e-14	Irak2
1.47811	1.25055e-12	9.88391e-14	C5ar1
-0.729455	1.25711e-12	9.9428e-14	Mccc1
-0.455638	1.25723e-12	9.9507e-14	Atp9a
1.3853	1.26399e-12	1.00112e-13	Rab30
-0.60907	1.26932e-12	1.00605e-13	Arhgef39
-0.44344	1.27249e-12	1.00927e-13	Dnm2
-0.601741	1.28964e-12	1.02359e-13	Sft2d2
-0.45976	1.29094e-12	1.02534e-13	Nipal3
-0.608142	1.30348e-12	1.03603e-13	Elmo3
1.60904	1.32409e-12	1.05314e-13	Il10ra
0.3502	1.34644e-12	1.07167e-13	Trp53
1.88341	1.34783e-12	1.07352e-13	Tlr8
0.906151	1.3544e-12	1.07951e-13	St3gal6
1.86573	1.37804e-12	1.09912e-13	Cd3d
1.42869	1.38691e-12	1.10697e-13	Cyfip2
-0.706948	1.42207e-12	1.13582e-13	1110032A03Rik
0.51908	1.4269e-12	1.14048e-13	Orc2
2.35301	1.46797e-12	1.17411e-13	Samd3
0.431719	1.48166e-12	1.18589e-13	Rbmxl1
3.0789	1.4869e-12	1.19173e-13	Gbp2b
0.768897	1.4869e-12	1.19147e-13	Parp11
1.49188	1.51116e-12	1.21202e-13	Arl5c
1.38099	1.57723e-12	1.26589e-13	Dram1
1.20104	1.5975e-12	1.28388e-13	H2-D1
-0.890889	1.5975e-12	1.28393e-13	Dhrs11
1.26193	1.61991e-12	1.30285e-13	Cks1b
1.92541	1.68477e-12	1.35595e-13	AB124611
1.63921	1.72279e-12	1.38751e-13	Pdcd1
-0.912517	1.74273e-12	1.40454e-13	Lrrc8e
-0.699424	1.77913e-12	1.43486e-13	Prss32
0.632277	1.79483e-12	1.44852e-13	Nrm
-0.580273	1.7981e-12	1.45216e-13	Pgap3
-0.630203	1.84914e-12	1.49441e-13	Nbr1
-0.827481	1.85662e-12	1.50149e-13	Ugp2
0.242578	1.86436e-12	1.50879e-13	Ctcf
-0.801503	1.8733e-12	1.51706e-13	Tacc2
-0.772965	1.87618e-12	1.52044e-13	Stard5
0.875792	1.88038e-12	1.52489e-13	Rogdi
1.4559	1.89932e-12	1.5413e-13	Ticam2
2.71563	1.90797e-12	1.54939e-13	Oosp1
1.62769	1.95112e-12	1.58551e-13	P2ry13
-1.17003	1.98476e-12	1.61395e-13	Prdx6
0.708381	1.99522e-12	1.62356e-13	Vrk1
-2.18571	2.08362e-12	1.69666e-13	Ces2b
-0.396788	2.16767e-12	1.7663e-13	Ifngr2
-0.438257	2.19574e-12	1.7904e-13	Mul1
0.780532	2.20756e-12	1.80127e-13	Gas2l3
0.851	2.27832e-12	1.86027e-13	Kif23
1.94968	2.31882e-12	1.89463e-13	Slamf1
-0.658007	2.33919e-12	1.91257e-13	Napepld
1.03063	2.37347e-12	1.94192e-13	Oas1a
1.6526	2.39792e-12	1.96325e-13	Clec10a
0.768055	2.44028e-12	2.00041e-13	Crem
-0.497793	2.44028e-12	2.00065e-13	Hectd3
-0.565684	2.44247e-12	2.0038e-13	Zfp768
-0.73705	2.48123e-12	2.03698e-13	Fosl2
2.35251	2.52367e-12	2.07323e-13	H2-Q6
1.25021	2.52943e-12	2.07937e-13	Ctse
1.31081	2.53271e-12	2.08399e-13	Tlr6
-0.946711	2.53271e-12	2.08488e-13	Dcxr
1.52547	2.61304e-12	2.15246e-13	Lrmp
0.993983	2.63424e-12	2.17139e-13	Cenpn
2.44578	2.67741e-12	2.20846e-13	Ccl12
-0.578626	2.68628e-12	2.21728e-13	Arhgap18
-0.963427	2.68638e-12	2.21885e-13	Prkg2
-0.672703	2.75964e-12	2.28089e-13	Slc30a4
3.34041	2.83764e-12	2.34694e-13	Ccl7
-0.735536	2.84785e-12	2.35697e-13	Rapgef4
-0.602634	2.85569e-12	2.36505e-13	Ick
0.88964	2.85576e-12	2.3667e-13	Cerk
0.418062	2.87315e-12	2.38271e-13	Rfc1
1.72625	2.94716e-12	2.44572e-13	Sash3
2.69064	2.98123e-12	2.47566e-13	Nkg7
1.85887	3.01482e-12	2.50522e-13	Clec5a
2.34447	3.02908e-12	2.51875e-13	Fam26f
-0.68631	3.07115e-12	2.55544e-13	Rasgef1b
0.707098	3.07564e-12	2.5609e-13	Cep192
0.580753	3.12608e-12	2.60463e-13	Csk
-0.886489	3.13648e-12	2.61504e-13	Ociad2
0.851369	3.143e-12	2.62222e-13	Trim12a
3.31171	3.16305e-12	2.64071e-13	Il6
-0.956541	3.18461e-12	2.66049e-13	Pdzd3
-0.590041	3.23322e-12	2.70289e-13	Prmt2
0.539788	3.31762e-12	2.7753e-13	Cdkn2aipnl
-0.524749	3.3671e-12	2.81856e-13	Gng12
0.682207	3.41132e-12	2.85747e-13	Zyx
-0.902328	3.49229e-12	2.92724e-13	Sema4g
1.56577	3.52963e-12	2.9605e-13	Cd80
0.828124	3.53839e-12	2.96982e-13	Nemp2
-0.643876	3.55116e-12	2.98251e-13	Rnf103
0.954055	3.60647e-12	3.03096e-13	Prc1
-0.95761	3.73041e-12	3.13721e-13	Satb2
-1.13771	3.74897e-12	3.1549e-13	Mpig6b
1.30696	3.75327e-12	3.16222e-13	Fcho1
-0.815303	3.75327e-12	3.16269e-13	Surf1
1.0002	3.77164e-12	3.18027e-13	Emp3
-0.59679	3.79115e-12	3.20094e-13	Tmbim6
-1.39519	3.79115e-12	3.20059e-13	Hykk
-0.6159	3.8621e-12	3.26299e-13	Usp33
-0.427248	3.8851e-12	3.28458e-13	Nsmf
-1.04917	3.88818e-12	3.28935e-13	Cyp2j6
-0.646257	3.90013e-12	3.30385e-13	Acsl1
1.22091	3.90013e-12	3.30304e-13	Vim
0.807744	3.90013e-12	3.30597e-13	Cbx4
0.292527	3.90675e-12	3.31375e-13	Paics
0.794587	3.94393e-12	3.34748e-13	Slx4
0.570712	4.05567e-12	3.44458e-13	Cdk5rap2
1.65615	4.05786e-12	3.4487e-13	Map4k1
-0.797079	4.08684e-12	3.4756e-13	Shroom3
-0.527006	4.10299e-12	3.49162e-13	Mfn1
0.846356	4.20931e-12	3.58444e-13	Cenpj
-0.471148	4.33674e-12	3.69536e-13	Tvp23b
-0.901689	4.45298e-12	3.79689e-13	Rhou
-0.700001	4.47805e-12	3.82075e-13	Ush1c
0.615071	4.5462e-12	3.88143e-13	Runx1
-0.462254	4.63156e-12	3.95688e-13	Rab11fip3
0.912167	4.64176e-12	3.96818e-13	Aurkb
0.887833	4.68525e-12	4.00796e-13	Lfng
0.629523	4.74093e-12	4.05823e-13	Pacs1
-0.602053	4.75551e-12	4.07336e-13	Fuca2
0.80424	4.82097e-12	4.1321e-13	Cdc6
-0.434287	4.83338e-12	4.14543e-13	Ei24
2.09153	4.86754e-12	4.18285e-13	Ms4a4b
1.72802	4.86754e-12	4.18029e-13	Ifi205
1.71245	4.86754e-12	4.18065e-13	Tgm1
-0.571998	4.9552e-12	4.26094e-13	Rtn4ip1
-1.11665	5.15101e-12	4.43505e-13	Hsd11b2
-0.58179	5.15101e-12	4.43345e-13	Lactb2
1.39219	5.17958e-12	4.46252e-13	Gimap6
-0.899076	5.22951e-12	4.50845e-13	Oplah
-1.50948	5.27373e-12	4.5495e-13	Slc26a3
1.93573	5.2783e-12	4.55639e-13	Lat
-0.640031	5.37163e-12	4.63993e-13	Fastkd1
0.586643	5.44483e-12	4.70619e-13	Akr1b10
0.611323	5.73739e-12	4.96226e-13	Hps3
-0.96645	5.84927e-12	5.06228e-13	Naip1
0.763152	5.94449e-12	5.14799e-13	Tuba1b
-0.663696	5.96422e-12	5.1684e-13	Prss8
-0.485733	6.04465e-12	5.24146e-13	Cttn
1.97778	6.26626e-12	5.4371e-13	Sval1
2.84577	6.34188e-12	5.50624e-13	Olfr56
-1.42644	6.37865e-12	5.54172e-13	Ces2g
0.666064	6.49956e-12	5.65037e-13	Cep128
-0.615972	6.59944e-12	5.74088e-13	Nfe2l2
-0.351325	6.67912e-12	5.81391e-13	Agpat3
-0.670673	6.68475e-12	5.82253e-13	Tmem98
-0.455081	6.97056e-12	6.07923e-13	Pbx1
2.55002	6.97056e-12	6.07571e-13	Fasl
0.805717	7.04534e-12	6.14836e-13	Rhog
2.14348	7.16957e-12	6.26076e-13	Ly6c2
1.40488	7.20649e-12	6.29701e-13	Card11
0.493329	7.49341e-12	6.55189e-13	Tspan14
0.71483	7.49751e-12	6.55964e-13	Git2
-0.439724	7.56035e-12	6.61883e-13	Fam149b
-0.801134	7.61744e-12	6.67304e-13	Sh3gl2
-0.595595	7.619e-12	6.67865e-13	Pcgf2
1.13877	7.84522e-12	6.88131e-13	Metrn
1.69457	7.86507e-12	6.90748e-13	Coro1a
-0.674443	7.86507e-12	6.90531e-13	Lrp12
-2.12226	7.90182e-12	6.94414e-13	Scnn1b
1.61352	7.93974e-12	6.98189e-13	Tnfsf9
-0.544781	7.94973e-12	6.99509e-13	Erlin2
1.30099	7.98185e-12	7.02779e-13	Ecscr
0.794453	8.03633e-12	7.08023e-13	Eng
0.801408	8.23132e-12	7.2566e-13	Mis18bp1
0.855226	8.27843e-12	7.30274e-13	Rad54l
-0.749223	8.3298e-12	7.35269e-13	Nipsnap1
0.464444	8.43237e-12	7.44946e-13	Tor3a
-0.54686	8.43237e-12	7.4526e-13	Gpatch2
-0.445799	8.54943e-12	7.56082e-13	Deaf1
-0.505711	8.58013e-12	7.59274e-13	Aktip
0.702105	8.5902e-12	7.60643e-13	Kntc1
0.851629	8.63519e-12	7.65107e-13	Fbn1
-0.489169	8.75466e-12	7.76179e-13	Iars2
1.0523	8.79985e-12	7.80675e-13	Arid3a
1.14101	8.8609e-12	7.86584e-13	Mgp
0.580235	9.13434e-12	8.11366e-13	Jak1
-1.20867	9.1672e-12	8.14794e-13	Papss2
-0.58612	9.24098e-12	8.21866e-13	Ano10
1.25387	9.33519e-12	8.30764e-13	Matk
-1.00115	9.34462e-12	8.32123e-13	Fa2h
-0.718798	9.39564e-12	8.37189e-13	Tcea3
-0.368006	9.51485e-12	8.4834e-13	Capn1
1.73357	9.67587e-12	8.63235e-13	Cacna1s
-1.15318	9.88316e-12	8.82278e-13	Aoc1
0.929082	9.91724e-12	8.85872e-13	Rad51
-0.927028	9.99124e-12	8.93037e-13	Unc5b
-1.20169	1.02477e-11	9.16535e-13	Akr1c14
1.01665	1.02486e-11	9.17183e-13	Cp
0.716256	1.06058e-11	9.49742e-13	Col5a2
1.04064	1.07526e-11	9.63485e-13	Csrnp1
-0.392219	1.07938e-11	9.67778e-13	Tmem127
2.126	1.08557e-11	9.7393e-13	Klra6
-0.507658	1.08585e-11	9.74782e-13	Wls
-0.766471	1.10214e-11	9.90018e-13	Mmp15
-0.66088	1.12415e-11	1.01042e-12	Coq9
2.50696	1.13685e-11	1.02247e-12	A2m
0.668718	1.13891e-11	1.02495e-12	Ncaph
-0.77662	1.15608e-11	1.04105e-12	Fam109a
-0.880363	1.1944e-11	1.07622e-12	Calml4
-0.688223	1.22123e-11	1.10107e-12	Iqsec2
1.60303	1.23479e-11	1.11398e-12	Lax1
3.13871	1.24488e-11	1.12378e-12	9830107B12Rik
1.32535	1.24752e-11	1.12685e-12	Agap2
1.25691	1.26485e-11	1.14321e-12	S1pr3
0.345176	1.27886e-11	1.15658e-12	Rbms1
0.950951	1.28605e-11	1.16381e-12	Selenon
-0.939763	1.31686e-11	1.19242e-12	P2ry2
-0.739703	1.32658e-11	1.20196e-12	Sesn2
-0.386046	1.33324e-11	1.20873e-12	Mia2
0.451091	1.33367e-11	1.20986e-12	Eri1
-0.701529	1.3378e-11	1.21435e-12	Tpk1
-1.53583	1.34787e-11	1.22425e-12	Tmem35a
0.781277	1.34978e-11	1.22673e-12	Tmem132a
-1.14879	1.35097e-11	1.22857e-12	Cabcoco1
1.11275	1.35123e-11	1.22955e-12	Parp14
-0.351899	1.36841e-11	1.24594e-12	Smim10l1
1.07961	1.37428e-11	1.25206e-12	Scn1b
0.531485	1.37737e-11	1.25563e-12	Phc2
-1.10709	1.38042e-11	1.25919e-12	Fam161a
3.65451	1.38122e-11	1.26068e-12	Gzmk
-0.813522	1.38183e-11	1.26278e-12	Galm
1.12802	1.38183e-11	1.26215e-12	BC030867
2.10349	1.38582e-11	1.2672e-12	Trim29
-0.746587	1.39785e-11	1.27897e-12	Neo1
-0.903423	1.46939e-11	1.34524e-12	Gal3st1
1.51996	1.48188e-11	1.35832e-12	Tnfrsf26
2.68388	1.48188e-11	1.35788e-12	Slpi
-0.84032	1.50942e-11	1.38441e-12	Tex9
2.35507	1.5186e-11	1.39367e-12	Ifit2
-0.526922	1.52992e-11	1.40576e-12	Decr1
1.59555	1.52992e-11	1.40549e-12	Dock2
1.49703	1.54005e-11	1.41593e-12	Dnaaf3
-0.641087	1.54571e-11	1.42199e-12	Ipp
1.14333	1.54933e-11	1.42619e-12	Zfp296
-0.449924	1.57514e-11	1.45082e-12	Pcsk7
-0.657053	1.58083e-11	1.45694e-12	Pde5a
0.760061	1.64758e-11	1.51938e-12	Cxcl12
1.24007	1.69198e-11	1.56127e-12	Hpgds
-1.43532	1.7231e-11	1.59093e-12	Apob
-0.561252	1.72784e-11	1.59627e-12	Afg3l2
1.06577	1.7327e-11	1.60173e-12	Cd34
1.49949	1.74949e-11	1.61822e-12	Adgrg5
1.73117	1.76594e-11	1.63442e-12	Adgre4
-0.863089	1.77719e-11	1.64582e-12	Slc4a4
1.52219	1.80074e-11	1.66863e-12	Gimap3
1.16618	1.83328e-11	1.69981e-12	Klrb1c
-0.797177	1.86581e-11	1.731e-12	Pfkl
-0.850725	1.8871e-11	1.75181e-12	Phlpp2
1.80264	1.90156e-11	1.76628e-12	Endou
-0.844345	1.98944e-11	1.84902e-12	Insig1
1.68639	2.00679e-11	1.86627e-12	Cd69
-1.1652	2.09665e-11	1.951e-12	Tbc1d24
-0.681278	2.0976e-11	1.95305e-12	Acvr2a
1.06178	2.13372e-11	1.98786e-12	Mrc2
2.16024	2.14207e-11	1.99684e-12	Klra2
-0.645151	2.14972e-11	2.00516e-12	Map7
-0.536965	2.22182e-11	2.07365e-12	Pxylp1
-0.844637	2.24148e-11	2.09324e-12	Mier3
-0.393263	2.2465e-11	2.09918e-12	Ccdc47
1.0736	2.27293e-11	2.12514e-12	Pygl
1.11182	2.28175e-11	2.13466e-12	Loxl1
1.09178	2.29738e-11	2.15056e-12	Ptpn6
1.66033	2.31627e-11	2.16953e-12	Mefv
-0.63143	2.36318e-11	2.21478e-12	Klc4
0.990256	2.36875e-11	2.22132e-12	Gtse1
-0.464987	2.39543e-11	2.24768e-12	Lonp2
-0.702486	2.40627e-11	2.25918e-12	Snrk
0.715571	2.40652e-11	2.26075e-12	Scly
-0.895115	2.43754e-11	2.29125e-12	Wipf3
-0.988337	2.44934e-11	2.30371e-12	Cachd1
-0.536549	2.45235e-11	2.3079e-12	Yes1
1.48591	2.48228e-11	2.33745e-12	Oas3
-1.15456	2.5176e-11	2.37211e-12	Cntd1
-1.44543	2.61556e-11	2.46586e-12	Tsku
1.16395	2.62901e-11	2.48001e-12	Igfbp4
1.34205	2.63196e-11	2.48425e-12	Adcy7
-0.712597	2.73852e-11	2.58636e-12	Dnajc22
1.59337	2.79788e-11	2.64397e-12	Cd160
1.01201	2.84705e-11	2.69202e-12	Calhm2
1.46185	2.85107e-11	2.69741e-12	Arhgap15
-0.623656	2.8539e-11	2.70167e-12	Fnip2
0.970727	2.88748e-11	2.73507e-12	Ehd3
-1.56306	2.91528e-11	2.76302e-12	Tcf23
0.415855	2.92866e-11	2.77733e-12	Mknk2
1.56196	2.95563e-11	2.80455e-12	Nrros
0.357697	2.98106e-11	2.83034e-12	Tcf4
-1.71787	2.98175e-11	2.83265e-12	Acox2
0.812453	3.03451e-11	2.88446e-12	Myof
0.729627	3.09466e-11	2.94336e-12	Hmmr
1.33989	3.13174e-11	2.98037e-12	Jaml
0.93289	3.14919e-11	2.99872e-12	Cdca5
0.489689	3.1531e-11	3.00421e-12	Tmem176a
1.53789	3.15992e-11	3.01246e-12	Il27ra
-0.508455	3.16987e-11	3.02371e-12	Ptprg
0.476349	3.18493e-11	3.03985e-12	Ppat
-1.17116	3.23933e-11	3.09357e-12	Aspa
1.83463	3.26102e-11	3.1161e-12	Tnfsf8
1.66475	3.27336e-11	3.12971e-12	Lyz1
-0.694608	3.30956e-11	3.16616e-12	Itpkc
0.661728	3.34311e-11	3.20012e-12	Tmem206
-0.671917	3.34991e-11	3.20849e-12	L2hgdh
0.756995	3.3575e-11	3.21763e-12	Usp11
-0.759571	3.38868e-11	3.24939e-12	Synpo
1.54312	3.42341e-11	3.2846e-12	Ptprc
-0.465002	3.44385e-11	3.30613e-12	Socs6
0.876019	3.50837e-11	3.37002e-12	Pear1
1.3937	3.54502e-11	3.4072e-12	Stab2
0.852407	3.57473e-11	3.43774e-12	Slco3a1
1.20159	3.58166e-11	3.4464e-12	Dtx1
2.7905	3.58954e-11	3.45597e-12	Gm6460
-1.00541	3.59578e-11	3.46398e-12	Gstk1
-0.846326	3.62651e-11	3.4956e-12	Gjb3
1.47535	3.75012e-11	3.61684e-12	Ipcef1
-0.561415	3.76458e-11	3.63288e-12	Myo1d
1.42778	3.85317e-11	3.72051e-12	Plcg2
-0.835386	3.88697e-11	3.75531e-12	Gstm1
3.39187	3.96171e-11	3.82972e-12	Gm15056
0.989112	3.99048e-11	3.85975e-12	Ppfia4
2.46708	4.01929e-11	3.88985e-12	Gm21188
0.638103	4.02056e-11	3.89332e-12	Rad9a
-0.574979	4.04501e-11	3.91924e-12	Sdha
-0.536973	4.07487e-11	3.95044e-12	Slc25a16
0.672384	4.08766e-11	3.96512e-12	Birc3
-0.510426	4.08965e-11	3.96932e-12	Sec23a
-0.935859	4.1553e-11	4.03535e-12	Pirt
-0.514998	4.16243e-11	4.04459e-12	Clec14a
-0.832967	4.22694e-11	4.10963e-12	Parm1
-0.513274	4.26117e-11	4.14527e-12	2900026A02Rik
-0.84551	4.27455e-11	4.16066e-12	Selenop
0.901653	4.31957e-11	4.20689e-12	Sfrp1
1.89956	4.32493e-11	4.21452e-12	Socs3
-0.491642	4.3425e-11	4.23405e-12	Urgcp
0.419479	4.35998e-11	4.25353e-12	Txndc5
1.76646	4.37135e-11	4.26704e-12	Csprs
1.02256	4.40239e-11	4.29979e-12	Parp9
1.22584	4.41261e-11	4.31223e-12	Cmpk2
1.5204	4.42322e-11	4.32505e-12	Arhgap30
1.09892	4.5435e-11	4.44519e-12	Epsti1
1.94455	4.56905e-11	4.47274e-12	Serpina3n
-0.924498	4.75355e-11	4.65598e-12	Bco2
0.947364	4.81859e-11	4.72491e-12	Ccl9
0.698805	4.81859e-11	4.72505e-12	Dennd5a
-0.763501	4.85036e-11	4.75891e-12	Pigg
-0.455694	4.85688e-11	4.768e-12	Mcur1
0.383415	4.86734e-11	4.78098e-12	1700025G04Rik
-0.887916	4.87233e-11	4.78859e-12	Sema6a
-0.566896	4.89112e-11	4.80977e-12	Ppif
1.26257	4.90725e-11	4.82837e-12	Gata3
-0.656667	4.94241e-11	4.86571e-12	Pank1
3.4124	4.94591e-11	4.87191e-12	Nlrp12
-0.560517	4.95013e-11	4.87882e-12	Fam210a
-0.594588	4.98007e-11	4.9111e-12	Tpcn1
-0.544335	4.99567e-11	4.92926e-12	Aldh1b1
0.631064	5.01969e-11	4.95575e-12	Gusb
-2.22338	5.03464e-11	4.97332e-12	Dnah11
1.04231	5.03666e-11	4.97811e-12	Casp12
-0.299698	5.06882e-11	5.01271e-12	Ppp2r5e
-0.448015	5.12404e-11	5.07017e-12	Itfg1
-0.419263	5.15476e-11	5.10344e-12	Mfn2
1.02499	5.17878e-11	5.1301e-12	Asap3
-1.13918	5.22928e-11	5.18594e-12	Ugdh
0.681509	5.22928e-11	5.18533e-12	Zc3h12d
0.322203	5.2777e-11	5.23983e-12	D10Wsu102e
1.09281	5.2777e-11	5.23899e-12	Mtfr2
0.340389	5.29771e-11	5.26264e-12	Ddx21
-0.64197	5.31818e-11	5.28593e-12	Dip2a
-1.3572	5.48615e-11	5.45594e-12	Tppp
0.535962	5.50655e-11	5.48236e-12	Rap1b
0.557847	5.50655e-11	5.4809e-12	Gnai2
1.4347	5.7362e-11	5.71418e-12	Dhx58
0.87728	5.74744e-11	5.72858e-12	Rbm38
0.675154	5.75823e-11	5.74254e-12	Atp13a2
-0.555607	5.79261e-11	5.78005e-12	Riok3
-0.566104	5.84815e-11	5.84197e-12	Rdh14
0.429324	5.84815e-11	5.84183e-12	Inpp5f
1.03253	5.87814e-11	5.8752e-12	Trpv4
0.736359	5.92776e-11	5.92809e-12	Anapc15
-1.32372	5.98115e-11	5.98481e-12	Fbp1
-1.38263	6.02146e-11	6.0285e-12	Pcdh17
2.31286	6.04072e-11	6.05233e-12	1810011H11Rik
1.8625	6.04072e-11	6.05449e-12	Pou2af1
-1.01376	6.07237e-11	6.08959e-12	Ccdc116
1.5338	6.21259e-11	6.23367e-12	Cd28
0.656364	6.3116e-11	6.33652e-12	Rfx5
-0.476107	6.31646e-11	6.34492e-12	Btbd6
-0.449256	6.33379e-11	6.36585e-12	Nr2c1
-0.547103	6.4219e-11	6.45798e-12	Tkfc
1.90813	6.48693e-11	6.52698e-12	Fndc9
0.657473	6.61059e-11	6.65508e-12	Stmn1
0.735609	6.6517e-11	6.70016e-12	Nek2
-0.926541	6.65731e-11	6.70952e-12	Slc39a4
-0.586039	6.66735e-11	6.72335e-12	Pdlim1
-0.778985	6.71212e-11	6.77222e-12	Tsc22d1
1.43575	6.72491e-11	6.78887e-12	Art4
0.661126	6.73265e-11	6.80043e-12	Rhbdf2
1.36083	6.77087e-11	6.8428e-12	Hsh2d
-1.09067	6.80334e-11	6.8794e-12	Eps8l3
1.25978	6.91249e-11	6.99362e-12	Sulf1
-1.03561	6.93534e-11	7.02059e-12	Tmem25
-0.548468	6.94399e-11	7.03321e-12	Gde1
-0.457338	7.01187e-11	7.10586e-12	Stradb
-0.757233	7.03786e-11	7.13611e-12	Frk
2.81237	7.08431e-11	7.18715e-12	Ms4a18
1.50772	7.10456e-11	7.21165e-12	Cd247
1.04826	7.14446e-11	7.25612e-12	Dtx3l
1.36865	7.15096e-11	7.26671e-12	Fhl3
-0.76279	7.24751e-11	7.36885e-12	Kif21a
-0.402105	7.28428e-11	7.41028e-12	Tmem70
-0.834685	7.30474e-11	7.43516e-12	Slc25a20
0.600733	7.33035e-11	7.46531e-12	Phf6
-0.655899	7.38962e-11	7.52977e-12	Cds1
0.984475	7.41419e-11	7.55893e-12	Slc2a3
-0.834113	7.437e-11	7.58633e-12	Slc7a4
0.625568	7.46505e-11	7.6191e-12	Skp2
0.917947	7.49715e-11	7.65602e-12	Aspm
0.717693	7.50653e-11	7.66978e-12	Chaf1a
0.846996	7.51759e-11	7.68526e-12	Emid1
-1.05044	7.55497e-11	7.73012e-12	Gsdme
-0.599459	7.55497e-11	7.73187e-12	Cluh
0.954164	7.55704e-11	7.7382e-12	Cdc25c
1.53353	7.76288e-11	7.95329e-12	Ptprv
1.69998	7.77456e-11	7.96959e-12	Cd2
-0.843748	7.94494e-11	8.14865e-12	Cryz
-0.834092	7.98715e-11	8.19639e-12	Pex11a
0.3855	8.04454e-11	8.25976e-12	Arhgef2
-0.491165	8.07665e-11	8.29722e-12	Tbc1d13
0.622887	8.13718e-11	8.36393e-12	Pdia6
2.58692	8.1439e-11	8.37537e-12	Timp1
1.66288	8.53635e-11	8.78372e-12	Ikzf1
2.69856	8.53737e-11	8.79508e-12	Spaca9
-1.06647	8.53737e-11	8.79902e-12	Cftr
1.80785	8.53737e-11	8.79409e-12	Thbs4
2.84179	8.5923e-11	8.86041e-12	Hemgn
2.26411	8.69704e-11	8.97325e-12	Klra7
-0.393579	8.72302e-11	9.0049e-12	Tspan7
-0.485053	8.77763e-11	9.06616e-12	Dlg3
1.05	9.00393e-11	9.30992e-12	Pla2g15
-0.645558	9.00393e-11	9.30494e-12	Fam83e
0.440532	9.18149e-11	9.49862e-12	Tor1aip1
-0.725777	9.35921e-11	9.68769e-12	Hoxb8
-2.13015	9.47596e-11	9.8138e-12	Pkhd1
2.21712	9.63823e-11	9.98722e-12	Crtam
0.401476	9.7021e-11	1.00588e-11	Clasp2
1.88167	9.77826e-11	1.01432e-11	Ifi211
-1.51047	9.92985e-11	1.0306e-11	Bglap3
0.363453	9.97738e-11	1.03664e-11	Fbxw7
1.22591	9.97738e-11	1.03641e-11	Pfkfb3
1.37206	9.99614e-11	1.03914e-11	Rnf157
-0.585965	1.00568e-10	1.04601e-11	Mfsd8
2.11685	1.00738e-10	1.04833e-11	Padi4
0.549893	1.01912e-10	1.06112e-11	Mcm7
1.19764	1.03184e-10	1.07495e-11	H2-K1
0.795839	1.04435e-10	1.08856e-11	Dsn1
-0.904964	1.06098e-10	1.10648e-11	Lrp4
1.37285	1.06491e-10	1.11117e-11	Rsad2
0.961403	1.06513e-10	1.11199e-11	Nanos1
-0.744051	1.07289e-10	1.12069e-11	Gulp1
-0.898078	1.08461e-10	1.13353e-11	Acads
1.02232	1.09951e-10	1.14971e-11	Pdpn
1.17102	1.11844e-10	1.17014e-11	Oas1g
0.653972	1.12453e-10	1.17713e-11	Dexi
-0.924414	1.13699e-10	1.19081e-11	Mtch2
-0.644437	1.15294e-10	1.20815e-11	Rab11fip1
-0.586935	1.15779e-10	1.21388e-11	Zfyve1
-0.467284	1.19979e-10	1.25859e-11	Wdr13
0.495546	1.20369e-10	1.26334e-11	Stat3
-0.554827	1.21374e-10	1.27457e-11	Mindy1
1.21551	1.22607e-10	1.2882e-11	Abcb1b
-0.878681	1.22854e-10	1.29148e-11	Sectm1b
-0.798323	1.23401e-10	1.29791e-11	Styk1
1.68429	1.2618e-10	1.32854e-11	Phf11a
-0.687555	1.2618e-10	1.32787e-11	Dock1
0.392574	1.28062e-10	1.34907e-11	Rap1a
-1.80662	1.30083e-10	1.37108e-11	Bex4
-0.545137	1.3025e-10	1.37357e-11	Echdc2
-0.49	1.32724e-10	1.4004e-11	Wdfy1
-0.705506	1.33083e-10	1.40493e-11	Pon2
-0.514369	1.34305e-10	1.41858e-11	Bcl2l2
0.429234	1.35075e-10	1.42746e-11	Dek
0.309508	1.35496e-10	1.43266e-11	Cnot2
0.598338	1.3868e-10	1.4671e-11	Neu3
1.27622	1.38758e-10	1.46869e-11	Itga4
0.675669	1.39145e-10	1.47356e-11	Tcf3
0.672101	1.42368e-10	1.50928e-11	Zbtb25
-0.775141	1.42368e-10	1.50884e-11	Myh14
1.30952	1.42493e-10	1.5114e-11	Il33
-0.826535	1.42797e-10	1.51542e-11	Fahd1
1.49737	1.43361e-10	1.52219e-11	Ncf4
2.10658	1.43904e-10	1.52877e-11	Sh2d1a
-0.345945	1.46376e-10	1.55584e-11	Scap
0.926578	1.47954e-10	1.57344e-11	Trim34a
0.617506	1.50634e-10	1.60278e-11	Vars
0.977821	1.52673e-10	1.62531e-11	Atp10a
0.360932	1.53222e-10	1.63202e-11	Tomm34
-0.20709	1.55635e-10	1.65858e-11	D17Wsu92e
0.538257	1.56102e-10	1.66443e-11	Ptk2b
0.371519	1.56514e-10	1.6697e-11	Nup205
-0.438998	1.57185e-10	1.67773e-11	Gpr108
2.72418	1.59161e-10	1.6997e-11	Gbp11
1.11349	1.59486e-10	1.70405e-11	Gab3
-0.759694	1.59779e-10	1.70808e-11	Decr2
-0.55299	1.60554e-10	1.71725e-11	Fermt1
1.43566	1.61087e-10	1.72385e-11	Itk
1.50646	1.62185e-10	1.73651e-11	Irf4
-0.430581	1.6263e-10	1.74218e-11	Wwp2
0.58642	1.63339e-10	1.75067e-11	Rdx
-1.11315	1.6529e-10	1.77251e-11	Mroh3
0.618683	1.66108e-10	1.7822e-11	Tiam1
0.629362	1.68392e-10	1.80764e-11	Rab31
-1.07507	1.68927e-10	1.81433e-11	Cobl
-1.35871	1.72697e-10	1.85578e-11	Amn
-1.82774	1.72905e-10	1.85897e-11	Pm20d1
1.06725	1.74315e-10	1.87511e-11	Cenps
1.25731	1.74805e-10	1.88135e-11	Gpr68
1.32298	1.74922e-10	1.88358e-11	Rnd1
0.418344	1.81401e-10	1.95435e-11	Odf2
-0.853194	1.81533e-10	1.95679e-11	Tinag
-0.729718	1.82273e-10	1.96577e-11	Hoxb9
-0.791944	1.82339e-10	1.96751e-11	Vipr1
-0.820638	1.83027e-10	1.97595e-11	Cry2
2.33752	1.83774e-10	1.98504e-11	Chrdl2
3.0368	1.85106e-10	2.00044e-11	Tarm1
0.809386	1.86162e-10	2.0129e-11	Igfbp7
-0.79515	1.87179e-10	2.02494e-11	Ihh
-0.882232	1.90332e-10	2.0601e-11	Insr
0.756745	1.94268e-10	2.10379e-11	Apaf1
0.741857	1.95766e-10	2.1211e-11	Tpst1
-0.556328	1.966e-10	2.13123e-11	Pard3
0.931229	1.97156e-10	2.13835e-11	Fam169b
0.557589	1.97405e-10	2.14215e-11	Bid
1.53621	1.98408e-10	2.15414e-11	Sod3
-0.267053	2.01615e-10	2.19008e-11	Serinc1
0.749961	2.01997e-10	2.19535e-11	Sgo1
1.6734	2.02386e-10	2.20071e-11	Slamf6
0.442963	2.10318e-10	2.28812e-11	Nol8
-1.31641	2.10326e-10	2.28938e-11	Aldh1a7
-1.57544	2.1112e-10	2.2992e-11	Nudt11
1.66887	2.16709e-10	2.36127e-11	Cd83
-0.617144	2.21669e-10	2.41655e-11	Tmtc2
1.28039	2.28538e-10	2.4927e-11	Icam2
1.74484	2.28629e-10	2.49497e-11	Tnfsf14
0.677908	2.36994e-10	2.58757e-11	Mtbp
-0.499035	2.38647e-10	2.60695e-11	Agap1
1.47461	2.39424e-10	2.61676e-11	Pglyrp2
0.495177	2.3971e-10	2.62256e-11	Cep83
1.13294	2.3971e-10	2.62228e-11	Slc4a8
1.01629	2.403e-10	2.63035e-11	Depdc1b
1.35783	2.40972e-10	2.63904e-11	Sipa1
0.730151	2.41099e-10	2.64178e-11	Gng10
0.614631	2.43262e-10	2.66683e-11	Donson
0.575778	2.43421e-10	2.66993e-11	Esyt1
0.283512	2.47067e-10	2.71129e-11	2007-09-01
1.56739	2.47498e-10	2.71739e-11	Skap1
1.89509	2.48742e-10	2.73244e-11	Ifit1bl1
0.767838	2.50954e-10	2.75813e-11	Kifc1
2.697	2.54833e-10	2.80219e-11	Arg1
-0.358685	2.54854e-10	2.80384e-11	Ctdsp2
0.887068	2.55454e-10	2.81185e-11	Htra1
-0.47416	2.59172e-10	2.85422e-11	Rell1
-0.473389	2.59789e-10	2.86247e-11	Hexdc
-0.68306	2.66172e-10	2.93427e-11	Ptprd
0.39276	2.72849e-10	3.0094e-11	Lsr
-1.35244	2.72962e-10	3.01216e-11	Grip1
2.45594	2.7342e-10	3.01874e-11	Serpina3i
-0.537809	2.76064e-10	3.04947e-11	Enpp5
-0.841684	2.77112e-10	3.06258e-11	Tmem144
0.486117	2.78106e-10	3.07512e-11	Lsm6
-2.1606	2.86216e-10	3.16639e-11	Ces2a
0.874551	2.86276e-10	3.16864e-11	Trex1
-0.649358	2.88824e-10	3.19845e-11	Ssfa2
0.669626	2.89179e-10	3.20559e-11	Myo7a
2.68705	2.89179e-10	3.20528e-11	Cd5l
-0.602067	2.91597e-10	3.23402e-11	Sdc2
-0.779472	3.00054e-10	3.32949e-11	P2ry1
0.590089	3.01612e-10	3.34845e-11	Coro7
0.509758	3.02259e-10	3.35731e-11	Pip5k1c
1.35731	3.04762e-10	3.38681e-11	Kynu
0.353761	3.05001e-10	3.39116e-11	Tcerg1
[truncated: 15,980 more rows]
