# Supplementary material for: Gut microbiota-mediated polyphenol metabolism is restrained by parasitic whipworm infection and associated with altered immune function in mice
Source: Gut Microbes. 2024 Jun 30;16(1):2370917. doi: 10.1080/19490976.2024.2370917 (PMC11216105; doi:10.1080/19490976.2024.2370917)
Supplement: Supplemental Material [file KGMI_A_2370917_SM8428.zip › File S5.xlsx]

## Sheet: PAC vs control
log2FoldChange(PAC/Control)	Padj	Pvalue	Symbol
-0.00797555	0.980362	0.893745	Klhl1
0.0392787	0.908628	0.682542	Hmbox1
-0.0661046	0.799699	0.402385	Eif2ak3
-0.128557	0.38664	0.052183	Asb13
0.0800336	0.780997	0.372324	Bbs1
-0.103836	0.721617	0.285913	Klhl8
-0.150406	0.367005	0.0462014	Dhx8
0.00227825	1	0.978822	Trim62
0.0627193	0.791005	0.385859	Ccdc22
0.202384	0.302931	0.0275534	Lrrc32
0.0609818	0.871935	0.531438	Myo18b
-0.00499179	0.996103	0.940403	Atad3a
0.00773346	0.931634	0.750349	F830045P16Rik
-0.0089046	0.951966	0.805847	Mtnr1a
0.145197	0.59595	0.163009	Cnn2
0.00842549	0.987189	0.91913	Tmem126a
-0.16932	0.326399	0.0339923	Nmnat1
-0.00669218	0.991892	0.931695	Kit
0.00134524	1	0.981659	Raet1d
-0.0503242	0.876127	0.538152	Dstyk
-0.0732166	0.75895	0.329793	Prkg2
0.137138	0.646462	0.2031	Gbp5
0.125578	0.132741	0.00441733	Lrrc47
0.161649	0.182909	0.00837578	Trim27
0.0208073	0.889775	0.637735	Vmn2r96
0.0495786	0.876127	0.538187	Sec61b
0.119641	0.705133	0.264025	Akap5
0.0114907	0.902157	0.665019	Xlr5c
0.0307771	0.822639	0.445817	Tac4
-0.0246856	0.953324	0.811352	Bmper
0.000281306	1	0.990222	Vmn2r37
-0.0139274	0.962333	0.840515	Psors1c2
-0.137873	0.545531	0.128827	4933427D14Rik
0.0103367	0.959798	0.834354	Gp5
0.155461	0.4225	0.0646824	Crls1
0.031599	0.918623	0.715837	Itgav
-0.0142763	0.924454	0.731747	H60a
-0.127553	0.571479	0.14719	Acat3
0.0158666	0.945074	0.783518	Akp3
-0.0394292	0.905424	0.670279	Klk1b5
0.00619895	0.883591	0.622469	Ccnb1ip1
-0.0307011	0.597677	0.164206	Gja10
-0.0177034	0.964172	0.847863	Zfp850
-0.182401	0.427929	0.0669423	Zfp971
0.000232895	1	0.993689	Iapp
0.230864	0.209793	0.0114366	Rab11fip5
0.139426	0.485928	0.0946643	Cdk14
0.00688238	0.990172	0.927967	Rnf219
0.00089971	1	0.98676	Sdr16c6
-0.0838105	0.794872	0.393094	Sycp3
-0.0363698	0.811932	0.422065	Kdm1a
-0.0731875	0.740126	0.306429	Nufip1
0.0299061	0.90899	0.685559	Galnt11
0.0659235	0.87711	0.540152	Zfp951
-0.00614699	0.883591	0.625389	Olfr519
-0.0205906	0.950553	0.8002	Zbtb44
0.0394895	0.883591	0.608381	Zfp316
-0.147395	0.441853	0.0734237	Bclaf3
0.0194517	0.953705	0.8147	Serpina3f
0.0835732	0.669185	0.227933	Xiap
-0.0697288	0.570297	0.146448	Thrap3
0.11491	0.557817	0.138157	Plk4
-0.00686304	0.989011	0.92539	Adtrp
-0.114473	0.618837	0.181716	Tln2
-0.170379	0.331277	0.0350612	Aim2
0.116947	0.445176	0.0748291	Fam222b
0.10242	0.644968	0.201869	Tmem9
-0.163131	0.540083	0.125829	Tppp
-0.0636314	0.792213	0.3875	Tkt
-0.00769971	0.931953	0.75092	Bpifb4
0.00755568	0.99412	0.935964	Nod2
0.0484921	0.883591	0.610419	Mrps28
0.104106	0.432211	0.0692043	Akt1
-0.102166	0.493255	0.0987056	Rfxank
-0.0419403	0.900339	0.660795	Mvd
-0.193344	0.379206	0.0492636	Slc25a27
-0.096148	0.770381	0.357916	Gm5431
0.151439	0.579458	0.152549	Sv2a
-0.0488195	0.892523	0.642835	Zfp354b
0.0521631	0.867948	0.524793	Med13
0.172041	0.512489	0.109507	AU021092
0.0809418	0.740126	0.305425	Psen2
-0.0239337	0.91199	0.697919	Gbp11
-0.0185059	0.871986	0.532336	Chst9
-0.0336888	0.933775	0.754486	Gal
0.101342	0.681877	0.239237	Bax
-0.0190449	0.797125	0.399816	Csmd3
0.19238	0.312499	0.0302475	Ccdc71l
-0.0610405	0.78535	0.377663	Efemp1
0.109061	0.563279	0.141357	Mtrr
-0.190015	0.441719	0.0731281	Gm1966
-0.0698527	0.751084	0.321901	Noc3l
0.193478	0.344835	0.0390435	Syt4
-0.0811169	0.692203	0.247991	Ehf
-0.247015	0.0832948	0.00152348	Golga3
-0.111717	0.716618	0.279816	Vipr2
0.0741278	0.843392	0.483958	Serpina3n
0.0277517	0.948413	0.793916	Ifitm10
0.0968244	0.743379	0.310638	Zfp689
-0.0464227	0.900284	0.66005	Ddo
-0.21096	0.315474	0.0311719	Rhbdl1
-0.0361201	0.897358	0.655477	Aaed1
-0.0194194	0.883591	0.616906	Fezf1
0.0882431	0.796486	0.396503	Mfap4
0.107339	0.740126	0.306438	Hs3st2
0.186327	0.430913	0.0684645	Kcnk3
0.208605	0.253338	0.018376	C1qc
-0.024997	0.654031	0.210191	Hist1h2bl
0.0392353	0.915579	0.708563	Dusp1
0.0827871	0.693318	0.251022	Terb1
-0.0511847	0.852534	0.49988	1110004E09Rik
-0.0351245	0.925432	0.734131	Tmem132b
0.156533	0.345825	0.0393185	Rap2b
0.112722	0.725574	0.29002	Rnf144a
-0.00322639	1	0.975491	Srsf12
-0.00351936	0.999438	0.949051	Tmod3
0.0185737	0.967139	0.858234	Ky
0.1006	0.623906	0.18617	Swsap1
0.146131	0.533425	0.122122	Erg28
0.00619895	0.883591	0.622469	Spin2d
-0.0338567	0.883591	0.610717	Dcdc2b
-0.0549126	0.840256	0.480166	Mfsd6
0.00901475	0.964642	0.849126	Cdh9
0.2273	0.237887	0.0158205	Vwa1
-0.111109	0.484785	0.0940884	Prr15l
0.00784437	0.989148	0.926063	Cyp4f39
0.00920085	0.94758	0.790174	Mettl21c
-0.0320862	0.883591	0.572953	Plcl2
-0.0112348	0.977132	0.884812	1810037I17Rik
0.095181	0.776967	0.367213	F2rl3
0.0111635	0.883591	0.623851	Ugt1a10
0.00862196	0.991476	0.92994	Cyp26b1
0.139097	0.622198	0.184612	Basp1
-0.080398	0.750692	0.321246	Asap1
0.044237	0.908628	0.681012	Wdfy2
-0.146369	0.607287	0.17296	Zfp583
0.0200713	0.941449	0.772751	L2hgdh
-0.00928399	0.964172	0.847468	Dmgdh
0.0138561	0.977132	0.885055	Nlrc5
0.0319413	0.883591	0.604988	Zfyve9
0.0142667	0.762573	0.344466	Crybb2
-0.0415891	0.601032	0.167677	Ccdc63
-0.00852767	0.92998	0.747042	Ano4
0.033183	0.909283	0.6875	Cd276
0.178351	0.488189	0.0968912	Tspyl3
0.0487044	0.883591	0.575299	Ube2c
0.13583	0.161908	0.00669013	Mapre1
-0.0585838	0.762573	0.342571	Pdk1
0.243957	0.247503	0.0177686	Slc6a14
0.0905058	0.71176	0.273298	Churc1
0.118922	0.453371	0.079686	Laptm4b
0.111767	0.604372	0.170637	Fstl4
0.0390533	0.913694	0.702048	Prr16
-0.0770759	0.762573	0.340597	Fchsd1
0.0762416	0.756767	0.327612	Als2
-0.141065	0.234438	0.0152333	Rtf2
-0.118558	0.441719	0.0731165	Stk3
-0.057559	0.796486	0.398036	Nup98
-0.00614699	0.883591	0.625389	4930444P10Rik
-0.17612	0.441038	0.0722271	Ceacam2
0.0652001	0.76299	0.349111	Samd15
0.0913872	0.79157	0.386408	Cd300c2
0.2852	0.0118995	2.03044e-05	Pcbp1
-0.128061	0.453371	0.0796672	Gm3336
0.091937	0.780515	0.371543	Stac2
-0.00608125	0.995456	0.938843	Etfrf1
-0.124854	0.570438	0.146542	Dusp18
0.184854	0.444989	0.0747655	Fndc7
-0.103142	0.557193	0.137194	Ppdpf
0.192496	0.269285	0.0214678	Aoc3
0.128268	0.483976	0.0936995	Aph1b
-0.0567991	0.848684	0.494619	Dtd1
0.0439258	0.883591	0.60331	Ift80
-0.0159862	0.956569	0.825881	Heca
0.405396	0.00456226	3.84201e-06	Lum
-0.0708211	0.830267	0.456493	Klhl24
0.0701967	0.844942	0.487412	Gprc5a
0.114326	0.72215	0.28641	Opn3
0.124433	0.606934	0.172621	Itga9
0.0940288	0.769409	0.356543	Srrm3
-0.094321	0.787877	0.381111	Gnat3
0.0785188	0.505231	0.106453	Ptchd4
0.0664837	0.868176	0.525087	Ntng1
-0.0173251	0.956453	0.825171	Uhrf1bp1
0.130904	0.660614	0.217848	Csf2rb
-0.01443	0.967519	0.859968	Adam7
0.0520912	0.883591	0.575043	Ly6i
-0.0357596	0.889686	0.637148	Adam6b
0.117394	0.672473	0.231378	Tmem203
0.0666859	0.759828	0.330382	Ttc9b
0.0900597	0.608564	0.174236	Zc3h10
0.0822684	0.803322	0.408035	Pthlh
-0.000142166	1	0.992307	Calhm1
0.0618034	0.671846	0.230705	March2
0.0596143	0.86916	0.526854	Gpr183
-0.0211222	0.910001	0.692289	Eif3j1
0.00180558	1	0.979026	Zdhhc13
-0.00272995	1	0.962875	Insig2
-0.155552	0.498967	0.101351	Rdh16
-0.0460165	0.830511	0.459454	Capn2
-0.0565497	0.883591	0.573154	Klhdc8b
0.112729	0.61328	0.17749	Ccnc
-0.00614699	0.883591	0.625389	Svs3b
-0.0202822	0.952703	0.808503	Abca7
-0.126577	0.589514	0.158797	4931414P19Rik
0.0186217	0.948413	0.793755	Cyld
-0.0716587	0.698103	0.255772	Mios
-0.00275957	1	0.979421	Nrip3
0.00886244	0.985332	0.911456	Acot9
-0.00701475	0.997346	0.943948	Adamts10
-0.0194598	0.96107	0.836593	Asic4
0.171512	0.229845	0.0144524	Tspan2
0.0133461	0.964172	0.847611	Pdgfra
-0.12002	0.40123	0.057148	Stambp
0.000380309	1	0.995936	Gm4737
-0.0552589	0.742439	0.30928	Muc19
0.153603	0.481826	0.0912689	Coro2b
-0.206936	0.316448	0.0314458	Gm14440
0.068236	0.822639	0.445508	Pex11g
0.0405669	0.883591	0.601845	Zyg11b
0.000334371	1	0.995347	Acot5
-0.0995972	0.543043	0.127405	Zcrb1
-0.194799	0.267965	0.0212136	Paxbp1
0.0483376	0.883591	0.60466	Gpr119
0.122463	0.546375	0.129815	Ccm2
7.89479e-05	1	0.997247	Fam50b
-0.0194509	0.946209	0.785369	Rabepk
-0.0098756	0.952899	0.810148	Vwc2l
-0.0570238	0.737007	0.301785	Brinp1
0.00317014	1	0.966781	Mrpl2
0.239239	0.0795743	0.00135603	Slc39a10
0.0682967	0.850786	0.497184	Mamstr
0.21856	0.213583	0.0119909	Pde4a
0.0550522	0.709029	0.269932	Ankrd66
0.13272	0.551358	0.132837	Dpf1
0.230316	0.161546	0.00665703	Gpm6b
0.241434	0.0486217	0.000435388	Slc35c2
0.127994	0.398966	0.056176	Atp6v1a
0.0622058	0.654031	0.209681	Pak2
-0.249252	0.167285	0.00714711	Ccdc84
0.01018	0.988057	0.923544	Tlr12
0.0391871	0.833205	0.467597	Nacc2
-0.0953997	0.760568	0.331319	Eml5
0.120311	0.705133	0.264049	Pced1b
0.330067	0.0690441	0.00101441	Pclaf
0.10769	0.540083	0.125913	Kdm2b
0.0139436	0.763	0.35003	Npsr1
-0.00511361	1	0.959353	Gm3776
0.109267	0.725122	0.289017	Tifab
0.109743	0.484785	0.0940797	Scoc
0.0434222	0.805119	0.410153	Pkn1
0.00792273	0.908628	0.681501	Speer4a
0.0409491	0.883591	0.556442	Skp1a
-0.135063	0.312499	0.0302699	Cog1
-0.0398515	0.883591	0.618581	Smco3
0.00619895	0.883591	0.622469	Kctd16
0.26692	0.127374	0.00409039	Scn2b
-0.0197834	0.963562	0.844993	Nkain4
0.105831	0.744001	0.313232	Pcdh19
0.0962054	0.521507	0.114675	Tmem104
-0.00562406	0.98991	0.927424	Pdcl
-0.000499222	1	0.991585	Wnt10a
-0.0180242	0.92012	0.720671	Exoc2
0.0627909	0.803856	0.408635	Tmem179b
0.0267714	0.949689	0.797453	Mical1
-0.169258	0.449458	0.0774251	Akap8l
0.0905801	0.698122	0.255932	Rsl1
0.171277	0.362371	0.0445334	Zdhhc18
-0.023988	0.908836	0.684835	Trappc10
-0.0569685	0.819829	0.439602	Maob
-0.0719079	0.746528	0.316173	Cars2
0.102827	0.620169	0.182861	Mcm6
-0.0361823	0.890217	0.638783	1810022K09Rik
0.0973857	0.607999	0.173607	Pgm5
0.00879173	0.954584	0.818353	Actl9
-0.0819016	0.805428	0.411588	Slc5a9
-0.0871818	0.7502	0.320816	S100a13
0.000122462	1	0.993499	Ang3
-0.00845648	0.952251	0.806569	Apoa5
0.067118	0.762573	0.340004	Rab12
-0.0826003	0.761222	0.332437	Zfp33b
-0.044571	0.883591	0.556212	Neo1
-0.0140411	0.974962	0.879614	Adgrv1
-0.232599	0.241168	0.0164806	Mthfs
0.00352671	1	0.973827	Efcab11
-0.0152431	0.934641	0.756658	Defb50
0.00647958	0.997346	0.943545	Btk
0.0911866	0.525777	0.117465	Wdr82
-0.0674982	0.822639	0.44558	Ccser1
-0.136526	0.383072	0.0507094	Whamm
-0.000375439	1	0.997206	Pappa
2.13357e-05	1	0.998846	Wfdc5
-0.0568851	0.879994	0.544765	Urah
-0.0859229	0.72215	0.286481	Kdm6a
-0.0326063	0.928973	0.743015	Gan
0.0412497	0.867906	0.524179	Bivm
0.0246711	0.654031	0.212618	Acan
-0.000167176	1	0.996955	5830473C10Rik
-0.112143	0.654031	0.212025	Lrrn4
0.169497	0.233906	0.0151411	Fam220a
0.119504	0.574368	0.149161	Lsm1
0.00337236	0.999487	0.949434	Dlg1
-0.0655742	0.712786	0.27612	Hsd3b7
0.0365844	0.892109	0.642	Phip
-0.0508792	0.745985	0.315406	Gm9733
-0.00114064	1	0.990255	Rbm43
0.167897	0.483423	0.0924717	Tcf23
-0.118656	0.401997	0.0574403	Akr1e1
0.0121479	0.964093	0.847143	Mlh1
0.110033	0.738954	0.304115	Tmem88
-0.0934937	0.589618	0.159128	Abca3
0.136185	0.225158	0.013551	Nol9
0.0237289	0.956	0.823592	Ctsk
0.127399	0.678526	0.236051	Npy4r
0.207973	0.112531	0.00314868	Pom121
-0.0377448	0.867028	0.522507	Gmeb1
0.0593435	0.712091	0.273846	Psg22
-0.24685	0.185331	0.00865681	Limch1
-0.0780645	0.782189	0.3741	Tceal6
0.15119	0.576215	0.150165	Col17a1
0.11156	0.263234	0.0201578	Cog8
0.0455302	0.86767	0.523823	Ces2g
0.0231002	0.926736	0.738087	Slc25a23
-0.204319	0.0799779	0.00138248	Taf15
0.0236547	0.883591	0.623357	Ces2f
-0.0793664	0.808166	0.41772	Ttll4
0.115229	0.693207	0.250522	Hhex
-0.00946132	0.989725	0.926936	Ebf3
-0.0886331	0.604982	0.171083	Rabggta
-0.109827	0.514159	0.110332	Polr2j
-0.0165872	0.965706	0.854091	BC030499
0.026099	0.944269	0.780141	Prrg3
-0.00134589	1	0.984763	Sort1
-0.122544	0.550925	0.132519	Crcp
0.00730426	0.997346	0.943711	Chsy3
0.124021	0.487518	0.0959366	3300002I08Rik
0.0899116	0.785843	0.378612	Xpo4
-0.125122	0.544457	0.128197	Timm9
-0.0491408	0.775403	0.364847	Cited2
0.0153086	0.959909	0.834615	Adra2b
0.128079	0.53244	0.121422	Pprc1
0.0180173	0.965224	0.851417	Ppp1r26
0.123782	0.660381	0.217705	Unc119
-0.0140941	0.762573	0.347982	Cdcp2
0.11725	0.70745	0.267589	Cd74
-0.0847785	0.549247	0.131309	Coq9
0.040205	0.871798	0.5304	Rsu1
0.0408809	0.883591	0.620358	Dnajb14
-0.125108	0.56795	0.144858	Eps8l3
-0.0652207	0.763	0.349804	Setdb1
-0.0343489	0.671846	0.230049	Mdh1b
0.0519511	0.661693	0.219326	Rap1gds1
0.0979267	0.524489	0.117016	Efnb1
-0.00912945	0.980046	0.892727	Gskip
-0.00314046	1	0.973103	Cables1
0.042442	0.87857	0.542486	Nutf2
-0.0312541	0.897358	0.654601	Pdx1
0.0999006	0.59633	0.163434	Det1
-0.167961	0.528386	0.119156	Zfp987
-0.125222	0.684109	0.241472	Cyp2d12
-0.021109	0.8943	0.647854	Dpcr1
-0.267386	0.197317	0.0101361	Sgtb
-0.0355873	0.915579	0.707797	Dock8
-0.0212567	0.901012	0.663119	Kmt5a
0.0336904	0.922032	0.726155	Sgk2
-0.00561514	1	0.954101	Tmem169
0.261311	0.20918	0.0113092	Slc8a2
-0.171783	0.355391	0.0421991	Upk1a
0.162937	0.53175	0.121145	Trpv4
0.122373	0.357548	0.0430477	Tada2b
0.108837	0.564222	0.142803	Acta2
-0.0085161	0.929947	0.746721	Trpc5os
0.0968705	0.762573	0.33696	Rac2
0.0081604	0.985713	0.913107	Taok2
-0.149333	0.598377	0.165535	Lama1
-0.00789094	0.908836	0.683502	Rnf133
0.0153806	0.883591	0.62385	Frem3
0.066568	0.715203	0.278524	March5
-0.0969018	0.514159	0.11034	Rnf19a
0.0418792	0.902157	0.664991	Rab7b
0.0839731	0.616397	0.179777	Gns
0.100473	0.760482	0.331227	Radil
-0.00689603	0.958462	0.832117	Spata32
0.130857	0.667861	0.224665	Pld5
-0.0170848	0.971251	0.868793	Caly
-0.0600941	0.828124	0.453404	Ttc25
0.0809547	0.824225	0.447703	Prkcq
-0.0248392	0.654031	0.211655	Dux
0.00604602	0.995741	0.939391	Taf5
0.00791081	0.908628	0.680989	Pou3f4
-0.0477401	0.883591	0.55412	Kif1b
-0.272786	0.195583	0.009931	Cntrl
0.0928296	0.719434	0.284182	Vpreb3
0.0940433	0.677393	0.235179	Mpp6
-0.102903	0.670505	0.229176	Rrp15
0.107982	0.6423	0.200421	Piezo1
-0.0796421	0.668311	0.225749	Fxr1
-0.128207	0.367807	0.0465231	Btf3
0.148233	0.424323	0.0655191	Tuba4a
0.100581	0.384023	0.0513123	Lman2
-0.0187343	0.949757	0.798164	Zfp358
0.0527843	0.738954	0.303945	Tssk2
0.085531	0.502161	0.103358	Msantd4
0.156171	0.357071	0.042871	Nt5c3b
0.0199657	0.945756	0.784873	Lrch1
0.310119	0.0410265	0.000300447	Palm
-0.00614699	0.883591	0.625389	Fbxw28
-0.0576279	0.712361	0.27499	Mre11a
-0.105997	0.61904	0.182041	Asl
-0.106258	0.709029	0.269666	Flnb
0.127454	0.589557	0.158994	Tssc4
-0.0181757	0.968361	0.862619	Alpk2
-0.0196991	0.953324	0.812306	Slc12a8
0.113862	0.718039	0.282136	Adam28
0.110843	0.672473	0.231412	Pars2
0.0706586	0.81053	0.420822	Tmem241
-0.0130245	0.954341	0.817138	Irf3
0.127948	0.604364	0.170361	Hsf3
0.0964896	0.75836	0.329231	Pla2g2d
-0.199264	0.121231	0.00368213	Exoc1
0.0591029	0.836532	0.474624	Vrk1
0.00962659	0.94758	0.790323	Styxl1
0.0464516	0.893234	0.645907	Smarcd3
0.025391	0.928139	0.740708	Banf1
-0.134191	0.487935	0.0964233	Anks4b
-0.108048	0.317525	0.0316419	Txlna
0.0802601	0.6034	0.169177	Smndc1
0.187506	0.183901	0.00851575	Ptges3
-0.00451649	1	0.953828	Mcm10
0.0218175	0.937565	0.763127	Slc25a11
0.0132458	0.983171	0.902159	A930007A09Rik
0.0210407	0.915579	0.708103	Gmps
0.115393	0.606458	0.172274	Cuedc1
-0.061938	0.777885	0.368373	Wdr55
-0.163242	0.449463	0.0776219	Ccdc125
0.0613375	0.74235	0.308951	Tmbim6
-0.035898	0.883591	0.589563	Mettl7a1
0.107672	0.743768	0.311671	Lrfn1
-0.053109	0.883591	0.619033	Gm5148
0.0884849	0.638921	0.196999	Ppp1ca
0.256941	0.103601	0.00252611	Marveld1
0.00556297	0.988685	0.924631	Pcid2
0.119371	0.69868	0.256533	Was
0.12305	0.514343	0.110654	Angel1
0.0351444	0.805428	0.411152	Srarp
0.206001	0.320325	0.0323526	Rbm38
0.0538177	0.882567	0.550886	Plod2
0.270431	0.0835295	0.00157043	Cd99
0.0492926	0.805966	0.414661	Utp4
0.0216448	0.938661	0.765736	Ppa2
0.0993357	0.425448	0.0660195	Rbms2
-0.226433	0.259695	0.0193219	Alpk1
-0.0373492	0.904044	0.668286	Ablim1
-0.00460062	1	0.965813	Gja5
-0.0341152	0.905277	0.670051	Sec24a
0.187778	0.0868817	0.00178453	Rrs1
-0.171495	0.0209026	9.6228e-05	Hnrnpdl
0.0164944	0.940061	0.770304	Casp9
0.00619895	0.883591	0.622469	Gm4567
-0.0541312	0.808584	0.418773	Bcs1l
0.00761469	0.910001	0.691736	Zfp541
-0.0698126	0.830511	0.460375	Fahd2a
0.0245189	0.948799	0.795398	Klhl6
0.118575	0.706146	0.265102	Nes
0.0571909	0.867953	0.524904	Ctsf
-0.0613515	0.883591	0.555381	Mgat5
-0.00412024	0.999133	0.947528	Fam206a
-0.0137346	0.943093	0.777395	Eps15
-0.0363212	0.821862	0.44466	Abraxas2
0.00924932	0.965601	0.852479	Gsdma2
0.000408694	1	0.990685	Klk9
0.0159574	0.955958	0.82319	Atg4d
0.0320879	0.883591	0.619422	Trex2
0.107224	0.607316	0.173037	Kcnj8
-0.0727619	0.656634	0.214915	Prpsap1
-0.02889	0.885863	0.629542	Cox6a2
0.0679693	0.844678	0.487117	P3h4
0.0328127	0.884828	0.627198	Cdx2
-0.195297	0.271152	0.0217594	Supt20
0.028901	0.885389	0.628001	Ctnnb1
-0.0405053	0.883591	0.599646	Ssna1
0.129215	0.296087	0.0259963	Cebpe
-0.0155612	0.96457	0.848845	Trp53inp1
-0.00149978	1	0.987821	Bahcc1
0.0846802	0.796486	0.397769	Cnp
-0.0676639	0.805825	0.41282	Nsd1
0.0140658	0.762573	0.347913	Vmn2r2
0.0691105	0.811932	0.422035	Gfpt1
0.134822	0.619279	0.182286	Serpinf1
0.0131469	0.983171	0.901537	Hsph1
-0.0694825	0.793397	0.39037	Tctn2
0.0304412	0.92196	0.725994	Stc2
-0.00773502	0.987742	0.920895	Ces2e
-0.116044	0.709029	0.270381	Sbsn
-0.00758282	0.910243	0.69354	Hoxb1
0.329489	0.0783304	0.00131929	Mmp17
0.0357579	0.887857	0.633742	Ogfod2
-0.221631	0.0371583	0.000250337	Cast
0.0289412	0.905424	0.670476	Hcfc1
0.0550619	0.773004	0.360508	Lasp1
-0.100104	0.762573	0.338457	Klhl38
0.0183161	0.934784	0.757754	Paip2b
-0.0558718	0.818816	0.436611	Serinc4
0.0160975	0.883591	0.612783	Saxo1
-0.0273268	0.94537	0.784182	Fam26f
-0.0558124	0.831638	0.462676	Gpank1
0.0863966	0.743768	0.31162	Fastkd2
0.00619895	0.883591	0.622469	Sprr3
-0.073358	0.796486	0.396944	Polr1e
-0.396777	0.000159805	1.79436e-08	Hmgn5
0.0541908	0.883591	0.56075	Gpr174
-0.163854	0.236509	0.0156117	Myo6
0.0931133	0.580519	0.15331	Fbrsl1
0.096012	0.767741	0.354431	Ly6e
-0.00212683	1	0.981563	Arhgap24
0.128259	0.206474	0.0110934	Dgkz
0.0742523	0.541719	0.12685	Rhoa
0.0696552	0.827615	0.452698	Pcbp4
-0.289804	0.0435369	0.000334861	Ccdc116
0.0663935	0.871778	0.530029	Hebp1
0.0434312	0.883591	0.590688	Tctn1
0.168667	0.434563	0.0699779	Adgra2
0.134104	0.390556	0.0534355	Carnmt1
0.126086	0.530195	0.120294	Rbpms
0.231222	0.232784	0.0150231	Cd300ld5
-0.0112536	0.983823	0.904549	Cep72
0.154796	0.555531	0.135589	Dscaml1
0.129548	0.535071	0.123013	Wee1
-0.0303458	0.599648	0.166711	Ccl1
-0.151964	0.357548	0.0430575	Zfp97
-0.148613	0.570516	0.146729	Lmcd1
0.0949742	0.341863	0.0382288	Csnk1d
0.0259542	0.886202	0.630521	Tpm1
-0.0490435	0.449458	0.0773843	Mybpc3
0.0184033	0.953324	0.811566	Rubcn
0.0458848	0.820288	0.440268	Sertad2
-0.0389142	0.762573	0.333874	Lrp1b
0.107252	0.675375	0.233797	Nfkbil1
0.127583	0.467266	0.0859137	Mplkip
-0.048908	0.834731	0.472008	Bzw2
0.104708	0.74871	0.318233	Gpr22
-0.00202017	1	0.975487	Arl1
-0.129157	0.407427	0.0593116	Trmt1l
0.226523	0.266156	0.0207253	Plxnd1
-0.00614699	0.883591	0.625389	Vmn2r52
-0.165872	0.183901	0.00850882	Lonp2
-0.164307	0.140442	0.00489638	Zrsr2
0.178636	0.490161	0.0974445	Slc6a11
0.125929	0.634821	0.193541	Spc25
0.18366	0.315474	0.0311671	Zfp367
-0.22375	0.112531	0.00319963	Pcsk5
-0.00999335	0.954801	0.820792	Ptpn9
0.0387461	0.915579	0.708442	Rfc4
-0.233569	0.271152	0.0217603	Zfp975
0.0308515	0.942417	0.774695	Nalcn
0.0319969	0.938756	0.766571	Tlr6
-0.061697	0.50487	0.106108	Mgrn1
0.0177101	0.96107	0.836448	4930432K21Rik
0.101105	0.762573	0.347741	Pik3cg
-0.0546145	0.842638	0.482677	Slc25a37
0.037276	0.882834	0.55135	Tatdn2
-0.105312	0.521381	0.114305	Dcun1d4
-0.0246124	0.954146	0.816112	Angptl4
-0.0104087	0.981462	0.896661	Cdh17
0.0644392	0.879994	0.54468	Igfals
-0.00751469	0.99758	0.944374	Cdh3
0.0192513	0.942553	0.774966	Sec11a
-0.0741113	0.638459	0.19648	Tsx
0.0177796	0.952696	0.808037	Gal3st1
0.0123733	0.977132	0.884471	Exosc4
-0.0432898	0.88762	0.633226	Phc3
0.198314	0.189172	0.0091726	Ckap4
-0.0365472	0.920066	0.720553	Htr2b
0.0596648	0.841003	0.481121	Slc25a26
0.0685751	0.550925	0.132535	Vmn1r35
0.179264	0.297535	0.0264093	Slc39a6
0.0321439	0.883591	0.597619	Drd1
-0.169588	0.216294	0.0122525	Zscan21
0.0749076	0.710868	0.271957	Cct7
-0.0386053	0.918485	0.715316	Otud3
-0.12912	0.545439	0.128649	Sirt5
-0.034487	0.883591	0.591753	Ubxn7
0.00775506	0.909167	0.686881	Dsc1
-0.0591174	0.712097	0.27446	Traf3ip2
0.170586	0.422674	0.0647838	Esrrb
-0.0668522	0.634821	0.193561	Faah
0.02783	0.948872	0.795756	Bend5
-0.17276	0.508599	0.107591	Asxl3
0.00544729	0.987015	0.918894	Cdk7
-0.020951	0.953413	0.813763	Epn3
-0.00614699	0.883591	0.625389	Gtsf2
-0.195722	0.359878	0.0436008	Rbp2
-0.136145	0.108943	0.00296028	Dctn4
-0.0127378	0.981719	0.897891	Gpt
-0.0349564	0.883591	0.606286	Hmgcl
0.126086	0.618095	0.180962	Recql4
-0.0518726	0.883591	0.579755	Ralyl
0.0765501	0.707693	0.267948	Gfer
0.0759485	0.824225	0.447683	Ndufaf6
0.0654622	0.70745	0.267527	Sympk
-0.00767542	0.909676	0.689152	Tctex1d1
0.0544458	0.883591	0.599745	Klf8
0.0731949	0.731214	0.294875	Hgsnat
0.0476876	0.892109	0.642153	Ubash3a
0.0533824	0.883591	0.566784	Rasl10a
-0.0993407	0.725665	0.290262	Slc43a1
0.220243	0.335139	0.0359125	Kank4
-0.149957	0.242775	0.0172334	Ints11
0.0465443	0.829681	0.455411	Spata20
-0.0169586	0.912219	0.699162	Araf
-0.109786	0.702496	0.260409	Ank2
0.169228	0.460703	0.082737	Mex3a
-0.147512	0.355426	0.0423003	Bfar
0.0013954	1	0.986303	Tox3
-0.0600299	0.762573	0.333798	Thtpa
0.0987865	0.736624	0.301332	Tubb4a
-0.271355	0.205432	0.0109035	Ambp
0.0883572	0.749817	0.319777	Sar1b
0.23047	0.104793	0.00270427	Zfp362
0.0361827	0.546441	0.129922	Mup2
0.054625	0.848124	0.493164	Gga3
0.176806	0.443848	0.0740577	Tspan10
0.0970132	0.502161	0.104099	Armt1
0.201771	0.0382106	0.000261717	Raver1
0.00104636	1	0.992054	Arntl2
-0.106536	0.75087	0.321657	Zfp94
0.107864	0.571479	0.147152	Desi2
0.15188	0.137299	0.00472515	Rnpepl1
-0.156937	0.441719	0.0729152	Fkbpl
0.23464	0.15653	0.00625699	Nrarp
-0.0829115	0.742799	0.309805	Fer
-0.000220286	1	0.998213	Siglecf
-0.111502	0.712786	0.276562	Zfp607a
-0.190498	0.447031	0.0758993	Itga2b
-0.0478503	0.889879	0.638133	Cacna2d3
-0.00770722	0.910001	0.691491	Gldn
0.0485142	0.88883	0.635884	Rgl3
-0.0214222	0.959148	0.833466	Sstr3
-0.0607594	0.824225	0.447775	Cdk5rap2
0.024487	0.937296	0.762417	P2ry1
0.00557227	1	0.9521	Camsap2
0.0641564	0.882312	0.55004	Lefty1
0.0748781	0.816697	0.430271	Arxes1
0.0659961	0.869437	0.527266	Klra6
-0.0980615	0.640826	0.199142	Rpl11
0.278476	0.0135207	3.69572e-05	Ehd2
-0.00873325	0.971251	0.868763	Lor
-0.0525978	0.828339	0.453698	Xrcc6
-0.00614699	0.883591	0.625389	Gm438
0.0458483	0.883591	0.570724	Fam173b
-0.0591303	0.826545	0.450952	Retsat
0.170914	0.338262	0.0371808	Ninj1
0.150304	0.595041	0.162542	Tcf7
0.135062	0.650516	0.205895	Pcdhga6
0.12396	0.494088	0.0990993	Yif1b
0.0255216	0.925681	0.735526	Kcnn4
0.0345004	0.793523	0.390553	Gm9992
0.141442	0.474546	0.0886579	Cadm4
0.000378127	1	0.993196	Hist1h2bm
-0.0588098	0.788375	0.381569	Tmsb15b2
0.160336	0.227374	0.0141055	Clptm1
-0.0369664	0.883591	0.612333	Klk10
-0.169265	0.391238	0.0537284	Lamc2
-0.009386	0.948799	0.795469	Spata3
0.103341	0.759914	0.330734	Gdf5
0.043506	0.866495	0.521091	Ldlrap1
0.097131	0.749817	0.320511	Gpr161
0.0150137	0.957398	0.827957	Pfas
0.0181533	0.953019	0.810751	Gm10220
0.0597587	0.857556	0.506291	Fcrla
-0.0390898	0.883591	0.613509	Alkbh6
0.280347	0.145684	0.00545539	Fcna
0.0460668	0.904427	0.668817	Smim10l2a
0.16685	0.338701	0.0375933	Atp6ap2
0.0168766	0.925681	0.735395	Zfp819
0.043378	0.883591	0.616349	Nuf2
0.103984	0.582533	0.154506	Arhgdia
0.19863	0.368136	0.0466266	BC147527
-0.0398276	0.787484	0.380665	Rlbp1
-0.0440888	0.897358	0.65563	Sfmbt2
0.011954	0.984586	0.908577	Fsd1l
0.0560756	0.883591	0.598871	Aoah
-0.0730137	0.848124	0.492928	Mns1
0.101131	0.615343	0.179297	Thada
-0.0688572	0.717076	0.280851	Serf2
-0.15314	0.331992	0.0352644	Phax
-0.175443	0.222655	0.0131843	Rrbp1
0.0434036	0.883591	0.611102	Proser2
-0.0543323	0.797925	0.400662	B3galnt2
0.0386391	0.883591	0.621007	Pex16
0.161145	0.554728	0.134802	Nrtn
-0.0890708	0.762573	0.333987	Hes1
-0.112719	0.704208	0.262233	Mfsd3
0.121157	0.691008	0.247276	Fcgr2b
0.0030045	1	0.977745	Milr1
0.0153417	0.946623	0.786463	Ybx1
0.000150162	1	0.99193	Gm45618
0.0650228	0.833205	0.467639	Fopnl
-0.00898468	0.970279	0.865472	Cpsf4l
-0.0353186	0.917034	0.710789	Grk4
0.00563152	0.925741	0.73604	Zpld1
0.17321	0.472916	0.0874828	Adcyap1r1
0.0648444	0.777696	0.368152	Gpc4
-0.0310215	0.92998	0.747085	Nphp1
0.0287383	0.920611	0.721704	Snrpd3
0.0668619	0.871935	0.531447	Tmem71
-0.0772256	0.721933	0.286187	Atg2a
0.0322889	0.937813	0.763545	Musk
-0.0735566	0.703323	0.261291	Tti1
-0.00795146	0.985657	0.912697	Isca2
-0.0154514	0.977254	0.885576	Fam213b
-0.159293	0.399496	0.0562731	Ubc
0.16099	0.501672	0.102499	Fam171b
-0.0199346	0.914794	0.705425	Cct2
-0.167567	0.447369	0.0760517	Gnal
0.106773	0.441719	0.0726951	Btbd9
0.0521032	0.780515	0.371321	Lipa
-0.203729	0.110846	0.00306799	Wdsub1
-0.0165797	0.949338	0.796631	Myl12a
0.0816716	0.742499	0.309347	Matn4
-0.0674716	0.825222	0.449767	Fut2
0.0271792	0.928068	0.740339	Casp12
0.172757	0.189677	0.00921623	Degs1
0.0818001	0.706146	0.265084	Tpm4
-0.136773	0.603159	0.169076	Cep350
0.00900987	0.991732	0.930709	Traip
-0.109731	0.490161	0.0975951	5730455P16Rik
-0.0491	0.883591	0.60054	Eme1
-0.0513625	0.813135	0.425938	Tmem87a
-0.110271	0.680604	0.238492	Edrf1
0.0886916	0.802705	0.407066	Adamtsl2
-0.0541727	0.853847	0.50155	Comtd1
-0.228913	0.0969531	0.00220991	Cadps2
-0.131385	0.424323	0.0655989	Acaa1a
0.0726342	0.564283	0.143037	Asb10
-0.0381784	0.839425	0.478668	Mpp4
-0.0330705	0.914136	0.704232	Gch1
0.141172	0.594622	0.162343	Cdh24
0.104448	0.606316	0.172071	H3f3a
-0.173938	0.455093	0.0803542	Acvr1c
-0.128673	0.59595	0.16304	Chd2
-0.0518673	0.84435	0.486597	Chd4
-0.0842547	0.805966	0.415069	Gnat2
-0.122164	0.537765	0.124508	Snx24
0.0533171	0.883591	0.612492	Fam69b
0.0262965	0.796486	0.397183	Fam159a
-0.0763409	0.663215	0.220828	Rbm8a
-0.172964	0.241694	0.0166636	Boc
0.0136869	0.953371	0.812903	Stkld1
0.0677011	0.725273	0.28952	Tpt1
-0.148975	0.412033	0.0605835	Polr3b
0.0568922	0.868833	0.526307	Gabbr2
-0.00614699	0.883591	0.625389	Pnma5
0.131386	0.356442	0.0425407	Rtn3
-0.0130721	0.980962	0.895323	Tnfrsf22
0.132069	0.485827	0.0945361	Abca13
-0.0731047	0.84999	0.496282	Clca4b
0.075294	0.710907	0.272118	Mmgt2
0.042791	0.888497	0.635546	Nipal1
-0.0195232	0.950666	0.800583	Etaa1
-0.125829	0.321424	0.032574	Plcd1
0.0386566	0.918764	0.716875	Cntnap2
-0.0644035	0.824558	0.448852	Gzma
0.119614	0.597013	0.1638	Timm17b
0.194157	0.427931	0.0673771	Fsbp
-0.0998763	0.667735	0.224503	Zfp846
-0.116785	0.70883	0.269214	Alox15
-0.258105	0.0564315	0.000639971	Zfp7
-0.021329	0.962102	0.838355	Trpc3
0.173736	0.10098	0.0023687	Man1a
0.0288351	0.889686	0.637237	Smurf2
-0.000431707	1	0.996381	Brf2
0.0332701	0.883591	0.623786	Tes
0.0367277	0.883591	0.553106	Wdr26
0.00299359	1	0.962799	Ammecr1l
-0.0783351	0.694766	0.253441	Dip2a
0.0319954	0.937648	0.763352	Cetn4
-0.011631	0.967336	0.85915	Tceal9
-0.0484877	0.883591	0.585799	Tmc7
-0.10486	0.382261	0.050476	Zw10
-0.0367517	0.908836	0.6848	Prph
0.0939687	0.762573	0.334925	Golt1a
-0.0698163	0.824558	0.449027	Zfp1
0.149588	0.587492	0.157215	Sapcd2
-0.102012	0.592308	0.160572	Zfp46
-0.0214469	0.955878	0.82297	Fam19a3
0.154815	0.461384	0.0830362	Smim12
-0.181245	0.36762	0.046373	2810408A11Rik
-0.030854	0.883591	0.572983	Ddx47
-0.0741574	0.796486	0.39687	Il23r
-0.123082	0.436369	0.070703	Supt5
0.0513754	0.740126	0.305617	Usp14
0.430099	0.0161749	6.17501e-05	Hist1h2ap
-0.109295	0.639736	0.197927	Lmo7
-0.292243	0.118742	0.00358359	Haghl
-0.201242	0.383787	0.0509787	Cyp2d9
0.143793	0.595241	0.162712	Shisa3
0.0316807	0.913694	0.701948	Mcpt4
-0.124895	0.475944	0.0892942	Tbc1d2
0.0222274	0.956374	0.824737	Pappa2
-0.204821	0.274057	0.0222562	Baz2b
-0.0344653	0.901012	0.663137	Blvra
0.00397123	1	0.959667	Tspan3
-0.0427515	0.883591	0.569053	Mcm3ap
0.022877	0.816916	0.431397	Asz1
-0.130672	0.666422	0.223016	Trip11
-0.0221005	0.95471	0.819785	Palb2
0.0900214	0.668255	0.225365	Gtpbp3
-0.354198	0.0647214	0.000897496	Gvin1
-0.0714957	0.800769	0.404262	Mmp10
0.0570863	0.751084	0.3219	Tmem161a
0.0390702	0.844591	0.486972	Smg5
-0.0348796	0.886932	0.632367	Lrch4
0.0867056	0.79157	0.386355	Lyz1
0.29822	0.140119	0.00486984	Nova1
0.000698981	1	0.98767	Lrrc63
0.0938277	0.697855	0.255525	Zdhhc15
-0.0418086	0.887852	0.633689	Fgd4
-0.03177	0.892993	0.644715	Abcc12
0.0125821	0.962333	0.83996	Wdr7
0.010133	0.951787	0.805268	AY358078
0.0412542	0.892109	0.642186	Tnfrsf21
-0.0440889	0.906265	0.673237	Fam184a
0.103572	0.738954	0.304002	Cd83
0.00226822	1	0.980223	Dnajc25
0.148672	0.404861	0.0584007	Nkapl
0.0892035	0.343772	0.0386051	H13
0.0753717	0.783672	0.375567	Fat4
0.00619895	0.883591	0.622469	Prss34
0.128364	0.366819	0.0459873	Manea
0.0204739	0.94004	0.770102	Cactin
0.0774864	0.796486	0.39878	Necab2
-0.0559352	0.779648	0.37039	Ubl5
0.110163	0.391693	0.0540964	Zdhhc3
0.191454	0.192153	0.00945683	Cybrd1
0.0935359	0.709029	0.270112	Smim19
-0.0232298	0.668705	0.226914	Rhox4a
0.0284338	0.908628	0.680936	Nup93
0.131164	0.504444	0.105182	Ripor1
0.146849	0.564222	0.142708	Gdf1
0.0866522	0.694248	0.251437	Haus6
0.050214	0.887747	0.633564	Kcnip1
-0.223907	0.0911829	0.00197629	Hmmr
-0.00489549	0.991879	0.931515	Ptcd2
-0.0497178	0.883591	0.609949	Wnk3
0.205053	0.144129	0.00529973	Snrpc
-0.022626	0.883591	0.56999	Fgf5
-0.00230594	1	0.964925	Slc37a3
-0.00614699	0.883591	0.625389	Sox3
-0.00483034	0.999697	0.949873	Mettl6
-0.0476477	0.889814	0.637936	Guca1b
0.0251598	0.8943	0.64793	Rsl24d1
0.14292	0.457596	0.0811792	Ednrb
-0.0678619	0.736624	0.300945	Fus
0.0242244	0.918698	0.716411	Zfp26
0.0939883	0.636674	0.195394	Med14
-0.217117	0.0583464	0.000699404	Sec16b
0.000317286	1	0.988929	4930505A04Rik
-0.0217426	0.924092	0.730734	Pxk
-0.0503279	0.67881	0.236814	Apof
0.210963	0.124771	0.0038667	Map7d1
0.0354899	0.909167	0.686603	Atp7a
0.0739322	0.762573	0.340878	Tmx3
-0.060599	0.881724	0.548974	Ahnak
0.244436	0.222655	0.0132622	Prdx4
-0.0162839	0.958137	0.83038	Mcph1
-0.0304732	0.938639	0.765477	Dnah8
-0.00714376	0.987742	0.921452	Tnfsf13
-0.166002	0.483423	0.0928469	2810474O19Rik
0.17465	0.496441	0.10042	Sema4d
-0.046919	0.813049	0.425078	Rpf1
-0.0456309	0.883591	0.578634	Lhfpl2
-0.0920345	0.662988	0.220638	Harbi1
-0.059909	0.818816	0.43745	Zfp719
-0.0933677	0.694631	0.252859	Zfp866
-0.131243	0.483807	0.0932195	Myzap
-0.113545	0.56795	0.144889	Daam1
0.000935713	1	0.990154	Clic1
0.0394624	0.913887	0.70252	Fgd3
0.00619895	0.883591	0.622469	Glipr1l1
-0.15108	0.354121	0.0417104	Rbak
-0.025934	0.883591	0.558683	Ncoa4
-0.0412219	0.867948	0.524693	Myrfl
0.132471	0.634969	0.193642	Col1a1
-0.121531	0.502161	0.104005	Gm7827
0.0801854	0.424323	0.0654354	Krt36
-0.0460111	0.883591	0.565186	Sars2
-0.0957878	0.655762	0.214156	Ndufa8
0.00478727	0.992053	0.932347	Ap2a2
0.0718545	0.664395	0.221714	Vapa
0.0296565	0.910001	0.690309	Sidt1
0.0297672	0.943748	0.778821	Dlgap1
0.124027	0.597797	0.164384	Zbtb12
0.157155	0.383787	0.0509451	Acvrl1
-0.0815579	0.824558	0.448895	Plekhs1
0.0265211	0.794872	0.393327	Stra8
-0.000262491	1	0.990824	Hormad1
0.0759134	0.821995	0.444884	AB124611
0.112978	0.488189	0.0968301	Dag1
-0.0167365	0.936599	0.760708	Cphx1
0.0612722	0.880249	0.546029	4930503L19Rik
0.0228949	0.95834	0.831311	S100b
-0.175332	0.37507	0.0482977	Znhit6
-0.040395	0.883591	0.588318	AI464131
-0.0318348	0.910133	0.692973	Cd59a
-0.0644221	0.792389	0.388136	Igf2bp2
-0.0119217	0.983411	0.903852	Renbp
-0.0257948	0.919844	0.719417	Zfp266
0.0285628	0.837906	0.476287	Fbxw15
-0.0279864	0.92908	0.743963	Abcc3
0.11202	0.523135	0.116333	Cavin1
0.176139	0.354915	0.0418487	Ms4a18
-0.0614985	0.880249	0.545648	Tnfaip6
-0.0611474	0.837087	0.475455	Zfp784
0.0284403	0.893107	0.645362	Hps1
0.165423	0.336255	0.0366823	Cbx5
0.213583	0.303595	0.0278627	Cystm1
0.0286549	0.94758	0.790134	Fam107a
-0.0177634	0.957873	0.82897	2610301B20Rik
0.0178143	0.913968	0.70323	Akap14
-0.152799	0.413874	0.0614351	Gm6904
-0.0552263	0.883591	0.585335	Kcnc2
0.0814183	0.796486	0.397425	Eef1akmt4
-0.0384984	0.918368	0.714452	Gria2
0.0323909	0.882327	0.550222	Cbx1
-0.015855	0.954341	0.817347	Ltn1
-0.0938552	0.751384	0.322343	Evx1
-0.0413025	0.866495	0.521541	Rasgrf1
0.0256901	0.929464	0.744949	Arhgef12
-0.0704602	0.8259	0.450276	Dnm3
-0.283228	0.112531	0.00317398	Ankrd24
-0.118506	0.404861	0.0585361	Hbp1
0.0169009	0.971281	0.868998	Gimap8
0.0545265	0.856175	0.504595	Ptcra
0.212543	0.326399	0.0339778	Nuak1
-0.0927019	0.631701	0.19171	Osbpl7
-0.189235	0.428209	0.0675298	Hist1h2br
0.0394972	0.912167	0.698345	Sarm1
0.028339	0.941449	0.772843	1110034G24Rik
0.0943773	0.783383	0.375141	Xkrx
0.108221	0.738628	0.303668	Satb1
-0.0353452	0.702997	0.260821	Ucn2
0.0262262	0.827381	0.45231	Duoxa1
0.0415195	0.883591	0.564896	Nfkbib
0.000197832	1	0.989374	Prop1
0.00872604	0.964172	0.847362	Parva
-0.0732953	0.762573	0.345835	Dgcr14
-0.177042	0.457075	0.080935	Cep250
-0.0237125	0.762573	0.341429	Fcrl6
-0.0836426	0.812004	0.42284	Tmsb15l
0.00959297	0.987742	0.921043	Grin3b
0.119548	0.416742	0.0624692	Epn2
0.0641753	0.753022	0.324624	Sgpl1
0.0829273	0.640069	0.198306	Urm1
0.0690489	0.843429	0.484066	Il27ra
-0.174607	0.336381	0.0367881	Ppp1r9a
0.0136285	0.973724	0.875674	Ptrhd1
0.0471348	0.883591	0.553756	Pcdh1
0.00765724	0.910001	0.69006	Slc26a7
0.0374617	0.71176	0.273138	Garem2
-0.0232348	0.868983	0.5266	Cacng1
0.0392275	0.908036	0.676338	Pdss1
-0.0790138	0.654031	0.209241	Pkp2
0.159931	0.344835	0.0390679	Ap1s3
-0.0241409	0.937897	0.764207	Slc39a13
-0.0330195	0.898845	0.658247	Nicn1
-0.120967	0.623535	0.185802	Ppargc1a
-0.139678	0.618586	0.181471	Abhd1
-0.0551567	0.883591	0.569655	Hecw1
-0.0314673	0.934781	0.757416	2210408I21Rik
0.0187851	0.868833	0.526152	Otog
0.0839585	0.743379	0.310963	BC052040
0.106026	0.749033	0.318866	Ets1
-0.0012492	1	0.986027	Nsun4
0.0288296	0.927046	0.738823	Rubcnl
-0.211246	0.228258	0.0142116	Ttf1
0.088852	0.74211	0.308685	Mmd2
0.10442	0.540083	0.125573	Tmem164
0.0587416	0.818936	0.437698	Rpp14
-0.0851317	0.706916	0.265655	Nudt9
0.0772097	0.818063	0.434329	Fam151b
0.0199817	0.896357	0.652095	Gm17660
-0.113759	0.445829	0.0750891	Dap3
-0.0483119	0.754661	0.325811	Mt4
-0.0816706	0.662103	0.219806	Arel1
0.0466036	0.900967	0.66222	Tmem131l
-0.0562508	0.770278	0.357765	Zfp937
0.00619895	0.883591	0.622469	Pfn3
0.058035	0.883591	0.566668	Ebpl
0.0301672	0.897358	0.655273	Etv3
-0.0293529	0.70745	0.267405	1700113H08Rik
-0.0168279	0.943714	0.778565	Ppp6r2
0.0267576	0.79319	0.389655	Ppp3r2
-0.101903	0.467266	0.0858503	Gm5150
-0.0483061	0.84821	0.493937	Tmem170b
0.0200312	0.963209	0.842241	Bcan
0.00774554	0.909283	0.687492	Ghrh
0.00417283	0.998324	0.946143	Ccser2
0.0164111	0.883591	0.556005	Fgf17
0.118396	0.398335	0.055848	Csnk2a2
0.0302527	0.883591	0.574723	Scamp3
-0.0528186	0.883591	0.561542	Tmem163
0.0132485	0.977457	0.886766	Dapl1
0.00168968	1	0.978208	Cnbp
0.0383177	0.883591	0.578114	Bace2
-0.0190285	0.963562	0.843357	Lrmda
-0.109479	0.712786	0.276519	Zfp14
-0.2684	0.12682	0.00405835	Naip6
0.0401895	0.912068	0.69803	Snx22
-0.0434601	0.833587	0.469742	2008-09-01
0.0882266	0.743926	0.31203	Slc6a6
0.149222	0.579838	0.152899	St8sia1
-0.0475653	0.851086	0.497598	Nvl
-0.137113	0.529565	0.119785	Acsm3
0.0390411	0.874648	0.536757	Ccnyl1
0.163351	0.151706	0.00594491	Mgat1
0.0351972	0.928977	0.743255	Tmem17
0.10585	0.652584	0.20784	Ctcfl
0.0662381	0.809144	0.419498	Tmem211
0.207523	0.192153	0.0094685	Bri3
-0.07339	0.795793	0.394763	1810062G17Rik
0.0262842	0.844591	0.486953	Ppp2r2a
0.347094	0.0274864	0.00015056	Fignl1
0.0444322	0.883591	0.586604	Dnajb1
0.070745	0.831665	0.463317	Mgst3
-0.0687432	0.70745	0.26698	Tbp
-0.100808	0.412436	0.0609011	Uts2b
-0.108038	0.684109	0.241189	Gipr
0.112025	0.298654	0.0267937	Rab5b
0.0452944	0.883591	0.56816	Tpgs1
-0.0334837	0.924454	0.731742	Ptpru
-0.0763305	0.775864	0.365679	Zfp870
0.146049	0.2634	0.0202592	Sar1a
-0.00209987	1	0.981331	Haus8
-0.238586	0.0969531	0.0022059	Plekha5
0.145934	0.556764	0.136084	Rcan2
-0.155822	0.221872	0.0129388	Zfp830
-0.1219	0.525582	0.117321	Acpp
-0.0696603	0.762573	0.342422	Clasrp
-0.107906	0.641256	0.199556	Ubr2
0.0741169	0.833039	0.466282	Cd8a
-0.0530955	0.743791	0.311773	Scarb2
-0.0534236	0.883591	0.553051	2410089E03Rik
0.097828	0.414807	0.0618276	Oxsr1
-0.0107057	0.805966	0.413654	Krtap12-1
-0.0146217	0.974503	0.878586	Ntmt1
0.0443888	0.89714	0.653983	Kcnh3
-0.0312367	0.914926	0.706532	Prr14l
0.0494405	0.883591	0.581023	Tet3
0.0741055	0.820673	0.440739	Dok3
-0.0176933	0.954584	0.818382	Far2
-0.0501701	0.886543	0.631659	Fbln7
0.165941	0.500103	0.101943	Slc7a11
-0.0679903	0.842733	0.482778	Tlcd2
-0.070267	0.704208	0.262319	Kctd9
0.057666	0.883591	0.591104	Zfp982
0.143911	0.531114	0.120822	Cacna1h
-0.141815	0.555323	0.135355	Dgkb
-0.0777535	0.809479	0.419736	Mkrn3
0.0784324	0.752411	0.323994	Nipsnap3b
0.0328108	0.929066	0.743475	Tmem237
0.132262	0.349254	0.0405152	Rgs3
0.210357	0.349015	0.0404036	Pcdhb5
-0.0246223	0.898362	0.657644	Fam163b
-0.0952063	0.606458	0.172326	Hsd17b4
-0.0715001	0.709801	0.271124	Slc44a3
0.0429951	0.909283	0.688162	Cd209b
0.0662274	0.857988	0.506835	Zfp947
-0.169803	0.159648	0.0064533	St6galnac2
0.0749765	0.796486	0.396642	Rita1
-0.0208384	0.937197	0.762248	Atp12a
-0.0707715	0.592952	0.161021	Clcc1
0.0831213	0.816916	0.431142	Npl
0.0836335	0.818816	0.437182	Cyth4
0.146352	0.216593	0.0122948	Phf2
0.10268	0.762573	0.337642	Wisp1
0.0347885	0.651568	0.206707	Fscn2
0.0207837	0.964044	0.846975	Gper1
-0.0567176	0.861886	0.512961	Helq
0.25964	0.216593	0.012342	Ephb6
-0.0383854	0.80642	0.41565	Hist1h4j
-0.159027	0.482157	0.0914733	Amy1
0.111863	0.709029	0.270306	Tmem200a
0.0235983	0.929561	0.745601	Smpd3
-0.00368832	1	0.972408	Psmc3ip
0.00619895	0.883591	0.622469	Csn1s2a
-0.202265	0.0444607	0.000358525	Casp1
0.184035	0.255226	0.0187421	Foxd2
0.0477422	0.892993	0.644828	Dab1
-0.00240547	1	0.974009	Rps6kb2
-0.0765243	0.835491	0.473477	Zfp318
0.0366195	0.883591	0.579552	Med16
0.0090976	0.962643	0.841204	Magee2
-0.0832445	0.685921	0.243244	Opa3
-0.0509042	0.725593	0.290082	Gm6460
0.0696489	0.819136	0.438282	Fcamr
-0.0910786	0.693207	0.250404	Mrpl42
0.000690588	1	0.991529	Glp1r
-0.132511	0.589557	0.159037	Cers3
0.0145399	0.942917	0.77656	Tmed4
-0.121522	0.284047	0.0240334	Trim24
-0.180945	0.483423	0.0925049	Slc17a1
-0.0170626	0.972966	0.873992	Mcoln3
-0.067925	0.816916	0.431263	Ints6
-0.0159603	0.913103	0.700776	Slc5a10
0.0936006	0.51165	0.108949	Txndc5
-0.0572836	0.755333	0.326483	Dazl
0.125896	0.556953	0.136667	Taf6l
-0.0248278	0.954346	0.817559	Rassf8
0.0082933	0.990908	0.929072	Obscn
-0.0380277	0.841002	0.480984	Mgea5
0.0661725	0.762573	0.337262	Nagpa
-0.027771	0.944416	0.780783	Adgrg3
-0.127775	0.441719	0.0728732	Phkg2
-0.0600068	0.797468	0.40014	D8Ertd738e
0.0647599	0.762573	0.339149	Ak8
-0.0829121	0.642268	0.200213	1700029I15Rik
0.0743436	0.637238	0.195837	Pias2
0.196292	0.0529436	0.000534917	Mapkapk2
0.00400088	0.998432	0.946391	Tpd52
0.0498793	0.888397	0.634895	Sla
-0.0386636	0.883591	0.605771	Ncoa1
0.1038	0.444989	0.0747464	Rae1
-0.0206862	0.896015	0.651689	Ace3
-0.128928	0.671846	0.230249	Pde11a
0.0789396	0.821687	0.444104	Prdm11
-0.143056	0.427929	0.067071	Baiap2l2
0.123765	0.69328	0.250853	Cxcr6
-0.00119353	1	0.986228	Itfg2
-0.157384	0.231653	0.0147482	Bloc1s2
-0.11579	0.536814	0.124046	Rps24
-0.00292797	1	0.977275	Hap1
0.0513259	0.871985	0.532277	C1ql3
0.0544142	0.880249	0.545942	Rab34
-0.022884	0.958348	0.831485	Lca5
-0.04894	0.883591	0.570913	Bola2
-0.15794	0.361627	0.0442727	Crnkl1
0.0584603	0.863078	0.514639	Hs3st4
-0.159205	0.483976	0.0935777	D630023F18Rik
0.133281	0.592994	0.161099	Nxt2
0.0141751	0.762573	0.346032	Ugt3a2
0.0277682	0.926784	0.738222	Ass1
-0.0767134	0.698103	0.255709	Tsta3
-0.083048	0.751384	0.322287	Mb21d2
0.0297653	0.702997	0.260842	Atp1a4
-0.0442838	0.893234	0.646005	Trpm6
0.0497254	0.832923	0.466029	Iba57
-0.110116	0.45104	0.0787713	Ercc4
0.0701149	0.623936	0.186537	Hnrnpa3
0.136508	0.464352	0.084257	Vegfb
-0.101101	0.695042	0.253676	Phf21b
-0.0449513	0.762573	0.344007	Armc8
0.0310278	0.929553	0.745542	Ccdc92
-0.0958019	0.736265	0.30026	Ly75
-0.0339213	0.883591	0.621006	Babam2
-0.110763	0.738628	0.303393	Abcb1b
0.0308762	0.917872	0.713738	Amotl2
0.261823	0.18838	0.00898964	Tmem158
0.0970023	0.762573	0.337441	BC055324
-0.104909	0.619848	0.182558	Bckdhb
0.0929484	0.787473	0.380433	Apln
0.140791	0.546052	0.129382	Mptx1
0.0484633	0.883591	0.600747	Mtcl1
0.0413121	0.858264	0.507425	Ush1g
-0.00507564	0.994635	0.937561	Alg5
-0.0678134	0.741607	0.308293	Rnf215
-0.0939025	0.59633	0.163558	Atp6v1e1
0.026115	0.944652	0.781984	Csf1r
-0.0671167	0.772253	0.359506	Zfp51
0.166334	0.32212	0.0327761	Snu13
-0.109939	0.711835	0.273481	N4bp2
0.227829	0.0988417	0.00227022	Itm2c
0.177644	0.236509	0.0155147	Srsf9
-0.025469	0.926572	0.73764	Fubp1
-0.0898708	0.72639	0.291143	Zfp511
8.71015e-05	1	0.997472	Tmem72
0.0540195	0.87857	0.542672	Rreb1
-0.159019	0.299872	0.0270448	Usp40
-0.00760246	0.980362	0.893736	Gpa33
-0.0222288	0.925681	0.734792	Samd11
0.048828	0.895437	0.650074	Plcb2
0.00758636	0.992053	0.931951	Poc1a
0.127506	0.639616	0.197501	Cd109
-0.103215	0.541719	0.126818	Klc4
0.030753	0.901781	0.664377	Mark1
-0.0172519	0.956	0.823567	Osbpl10
-0.00729737	0.949757	0.798152	Gm7244
-0.0561565	0.716722	0.279937	Chmp1b
0.0829811	0.685046	0.242528	Abi2
0.200232	0.213254	0.0117929	Mmgt1
-0.0409798	0.840597	0.480658	Cwc25
-0.0511992	0.88408	0.626232	Cidec
0.150568	0.424483	0.0656791	Rprml
-0.218833	0.333644	0.0355709	Mylpf
0.0954847	0.715203	0.278879	Rnaseh2c
0.0242455	0.942917	0.776798	Scn4b
-0.0641021	0.820673	0.44116	Sepsecs
-0.0429349	0.49405	0.0990486	Clrn1
-0.0634049	0.847424	0.491651	Rfx3
0.110224	0.740126	0.306141	Chad
-0.0325912	0.883591	0.5744	Tbc1d17
-0.101576	0.616754	0.180097	Ythdc1
0.0518912	0.86402	0.516513	Cdc42ep5
0.171988	0.327495	0.0342535	Rora
0.0762088	0.710907	0.272109	Spint2
-0.0491644	0.883591	0.586576	Ranbp2
0.0975389	0.762573	0.347119	Susd1
-0.020901	0.963562	0.846227	Olfr1033
-0.0246156	0.946209	0.785443	Nsdhl
-0.168356	0.320325	0.0323336	Zfp995
0.12728	0.286665	0.02452	Ubac2
0.118822	0.458108	0.081941	Gna12
-0.085314	0.800769	0.404296	Epha5
0.0533904	0.883591	0.620341	Ccdc69
-0.140038	0.551392	0.133025	Ikbkb
-0.133613	0.331277	0.0351441	Lap3
0.0243632	0.936673	0.761099	Ier2
0.0165061	0.939534	0.769319	Bscl2
0.0138592	0.967794	0.86131	Zswim1
-0.208946	0.269285	0.0214282	Myo19
-0.0398957	0.883591	0.596991	Prr15
0.159717	0.418305	0.0628914	Cep76
-0.00023156	1	0.991905	Klk1b11
-0.0493836	0.838066	0.476578	Zfp53
-0.195143	0.146088	0.00548798	Uros
0.0998378	0.744001	0.312885	Ankrd9
-0.0772674	0.726884	0.291537	Coa7
0.162942	0.303595	0.0279519	Pdxk
0.00895011	0.992253	0.932646	Sdhaf3
-0.00614699	0.883591	0.625389	Awat1
0.0267701	0.845127	0.487914	Klk1b27
-0.00614699	0.883591	0.625389	Olfr9
-0.143362	0.502161	0.103876	Zfp738
0.149344	0.572877	0.147819	Kcna1
-0.0370455	0.921203	0.724316	Cd300lb
-0.0405148	0.79064	0.385195	Traf7
0.00793163	0.908628	0.680545	Cyp2c67
0.0826326	0.744001	0.313113	Hes7
0.00644822	0.97183	0.871398	Gm13288
0.115934	0.449893	0.0780272	Stom
0.0182088	0.920611	0.722076	Wfdc8
0.285071	0.0269298	0.000144088	Flt4
-0.0100983	0.971439	0.869506	Rmi1
0.0797022	0.762573	0.334188	Arvcf
-0.0183256	0.968119	0.861915	Ltk
-0.0732781	0.714055	0.277813	Ing5
-0.00614699	0.883591	0.625389	Olfr763
0.0175165	0.946623	0.786245	Camk1g
0.0443809	0.883591	0.563186	Defb1
0.202296	0.40123	0.0570799	Npas4
0.071383	0.79549	0.394128	Stard5
-0.178149	0.462129	0.0835455	Zc3h8
-0.085556	0.72639	0.290946	Psmb10
-0.144968	0.446543	0.0757045	Fhod1
-0.117452	0.355382	0.0421553	Hmgxb4
-0.0512806	0.794872	0.393206	Aig1
0.0783289	0.830511	0.459646	Ugt8a
0.0451905	0.907277	0.674868	Pilra
0.0253077	0.952696	0.808046	Stat1
0.133609	0.654735	0.21304	Cpa3
-0.0342131	0.906113	0.67264	Tmem131
-0.0137577	0.962333	0.840356	Elof1
0.0600253	0.842838	0.483122	Trim23
0.188933	0.446543	0.0756478	BC035044
0.0210739	0.92998	0.746989	Kdm4b
-0.0871542	0.518701	0.11303	Apoc3
0.038153	0.89678	0.652799	Ephx4
0.19946	0.298756	0.0268517	Nme1
0.0586954	0.793108	0.389252	Vmac
-0.134031	0.297407	0.0263381	Oser1
-3.72666e-05	1	0.998011	Magel2
0.0329738	0.892538	0.642991	Cdh18
-0.11563	0.457915	0.081675	Kdsr
0.0982235	0.52165	0.114949	9130011E15Rik
-0.223152	0.328373	0.0344191	Rab33a
0.147982	0.6022	0.168232	Mpped2
0.0846887	0.703323	0.261357	Kdelr2
-0.229484	0.23789	0.0159313	Dgkg
0.120532	0.28085	0.023485	Amfr
-0.0224259	0.938224	0.765086	Coq8a
-0.068453	0.713456	0.277237	Atp9b
0.00619895	0.883591	0.622469	1700065D16Rik
0.00119074	1	0.986723	Poldip2
0.0189798	0.956102	0.823874	Ino80d
0.0300829	0.892382	0.642683	Asnsd1
0.0183052	0.897358	0.655153	Ddn
-0.0247461	0.654031	0.212524	Isl2
0.0458587	0.822639	0.445792	Trim8
-0.0881621	0.798921	0.401613	Zfp458
0.107524	0.694631	0.252363	Crtam
0.161942	0.549063	0.131008	Klra2
0.0279488	0.917084	0.711719	Sema3a
0.0951901	0.494088	0.0991394	Spast
-0.213844	0.267965	0.0212622	Ern2
-0.0442465	0.8895	0.636962	Gsdmc
-0.101415	0.541156	0.126539	Kansl1
0.140068	0.332599	0.0354222	Slc35c1
-0.120137	0.376578	0.048753	Rpl7a
-0.0236432	0.95471	0.819375	Tmprss5
0.00475477	0.999281	0.948494	Mettl16
-0.0357464	0.918485	0.715582	Tcp11
-0.0104731	0.981617	0.897078	Zfp874a
-0.0777355	0.736624	0.301467	Pank4
0.124568	0.441719	0.07299	Alg9
0.204029	0.404797	0.0583379	Ankrd33b
-0.0631577	0.846096	0.489804	Klhl33
-0.0923622	0.775828	0.365378	Msantd3
0.00582908	0.987746	0.922365	Ago1
0.142993	0.522092	0.11531	Tgfb2
-0.0941813	0.411813	0.060505	Imp4
0.0468046	0.883591	0.558854	Paqr8
-0.0243846	0.906113	0.672973	Rundc1
-0.0828914	0.820673	0.440653	Spa17
-0.0324128	0.909043	0.686069	Ces1f
0.00850696	0.982433	0.899423	Corin
-0.0785637	0.621989	0.184208	Vps41
-0.148476	0.25598	0.0188119	Polr1c
0.140541	0.2388	0.016088	Map3k11
-0.09294	0.703413	0.26143	Anapc15
0.16263	0.336255	0.0364713	Cmtm6
0.140858	0.335411	0.0360606	Ormdl3
-0.240515	0.20918	0.0112959	Izumo4
0.0174479	0.971745	0.870575	Prkar2b
0.0002238	1	0.988076	Olfr267
-0.0679328	0.81781	0.43352	Greb1
-0.0262272	0.951129	0.803357	Gmfg
0.0278289	0.918973	0.717503	Zfp991
-0.153097	0.545116	0.128405	Klhl41
0.0998165	0.719434	0.284098	Mars2
0.0151945	0.966495	0.856755	Mctp1
0.0200843	0.965224	0.851477	Sowaha
0.161229	0.533887	0.122294	Eif5a2
0.0465458	0.879801	0.544319	Mrps23
0.0797051	0.357077	0.0429206	Pxn
-0.191797	0.34869	0.0402517	Zranb3
-0.0775031	0.57097	0.146937	Irs4
0.0215807	0.920028	0.720341	Ranbp3
0.0589129	0.860984	0.511256	Tbc1d9
0.12801	0.668705	0.226859	Fbxo48
-0.126759	0.495189	0.0996702	Stra6l
0.147662	0.441719	0.0730609	Armcx2
-0.0257976	0.883591	0.612611	Lmnb2
-0.0638529	0.781495	0.373236	Snapc1
0.130383	0.421855	0.0642987	Bmpr1a
0.0775261	0.716521	0.279657	Socs6
0.0428903	0.883591	0.574539	Nat2
0.159527	0.255226	0.0187297	Atic
0.0824118	0.819967	0.439952	Slc14a1
0.0116787	0.954146	0.816526	Slc25a21
0.0146422	0.977707	0.887816	Mbd4
0.0422103	0.883591	0.588558	Pde7a
0.167341	0.364775	0.045177	Slc52a3
-0.00698588	0.980362	0.89369	Eif5
-0.0828284	0.782023	0.373933	2700097O09Rik
-0.0432827	0.868833	0.526204	Lancl2
0.0161132	0.90812	0.677911	Hoxc11
0.113005	0.729693	0.293934	Grrp1
-0.0592686	0.755931	0.326999	Sirt6
0.0364961	0.883591	0.603583	Itih2
-0.105045	0.744001	0.313118	Zfp697
0.0537329	0.883591	0.569258	Bmf
0.0238658	0.955821	0.822842	Ptpn6
-0.00757618	0.910243	0.693756	Lhx9
-0.0863537	0.789189	0.382985	1700094D03Rik
-0.0662199	0.684109	0.241543	Galk2
0.114676	0.213409	0.0118254	Shc1
-0.070587	0.640826	0.199121	Tmc6
-0.00781127	0.908836	0.684764	Clec2f
-0.0358518	0.883591	0.59307	Sel1l3
-0.0743413	0.707345	0.266567	Tdrd7
-0.116457	0.486189	0.0949319	Rab27a
-0.0161192	0.883591	0.560884	Kcnk18
-0.0942923	0.619848	0.182621	Afmid
-0.0391744	0.863926	0.516283	Ankrd53
-0.108436	0.713161	0.276905	Banp
0.0520334	0.883591	0.614485	Apba2
-0.055544	0.796486	0.397015	Sh3gl2
0.000261171	1	0.9949	3110035E14Rik
0.0534764	0.883591	0.569277	Zfp831
0.106482	0.668705	0.226883	Ssc5d
0.00619895	0.883591	0.622469	Foxl2
-0.0498507	0.788884	0.38244	F10
0.320311	0.0433231	0.000330785	Camk2a
-0.0798181	0.762573	0.344966	Chp2
-0.132239	0.435342	0.0703654	Kif20a
0.0273229	0.932322	0.752128	Aldh1a7
-0.0249228	0.94863	0.795194	Zfp691
-0.0231252	0.895437	0.650663	Tdrd5
-0.125765	0.510805	0.108516	Mrpl30
0.0668771	0.846198	0.490003	Rhoh
-0.22345	0.112531	0.00315223	Cwc27
0.248789	0.142563	0.00515441	Dact1
-0.286872	0.0457137	0.000389278	Krt18
0.0162016	0.94812	0.792129	Slc1a6
0.120144	0.676765	0.234618	Hlf
-0.0739126	0.762573	0.33892	Denr
0.0913697	0.767841	0.35465	Nudt15
0.00782683	0.908836	0.683661	Slfn14
0.179226	0.308747	0.0288605	Dtl
0.110285	0.657221	0.215667	Sec61g
0.270242	0.103931	0.00259068	B4galnt4
0.192071	0.444989	0.0746137	Cpne5
-0.0284303	0.928973	0.743079	Ackr4
-0.0305038	0.598377	0.165594	Cdh7
0.252239	0.23789	0.0158811	Shank3
0.0580332	0.881724	0.548879	Xlr4c
0.0769702	0.645136	0.202139	Canx
0.236437	0.185661	0.00871905	Pcna
0.0954135	0.683809	0.240912	Pdlim3
0.0764501	0.762573	0.347939	Akr1c12
-0.149077	0.14194	0.00506815	Aggf1
-0.2363	0.144129	0.00530003	Slu7
-0.0526685	0.780515	0.371387	Eef1b2
-0.0651326	0.820673	0.441009	Sprr2a1
0.0534325	0.833587	0.469935	Mien1
0.242709	0.195583	0.00983328	Lfng
0.0206271	0.953666	0.814513	Cd302
-0.0502303	0.819429	0.438946	Tbc1d14
-0.0712039	0.775864	0.366119	St3gal5
-0.081956	0.564222	0.142494	Sirt7
-0.227401	0.186673	0.0088243	Cbr1
-0.0336223	0.88134	0.547563	Impdh2
0.338564	0.0306453	0.00018457	Chst12
0.0747123	0.740126	0.306559	Gtf3c4
0.119852	0.554944	0.135091	Lysmd3
-0.0323018	0.928973	0.742411	Gm13212
-0.152278	0.540083	0.125764	Zfp595
0.184198	0.444647	0.074241	Spin2c
0.00885892	0.984281	0.906814	Chmp6
-0.0660299	0.760568	0.33196	Nat10
-0.0136583	0.963562	0.845774	Wipi1
0.0174636	0.941794	0.77376	Camk2g
0.0644654	0.82869	0.45417	Cd79a
0.158318	0.551425	0.133151	Col28a1
0.071552	0.845614	0.488958	Ppp1r12b
0.0659444	0.780786	0.371983	Rps10
0.0791702	0.775864	0.365899	BC048403
0.0342288	0.931513	0.749991	Gdap1l1
0.0142089	0.762573	0.345453	4930564C03Rik
-0.0355911	0.883591	0.612827	Tmem183a
-0.0516992	0.827078	0.451893	Wac
0.0173654	0.958106	0.829981	Ift27
-0.0630908	0.799263	0.40193	Zkscan6
0.0443638	0.908408	0.679612	Ube2cbp
0.114461	0.590077	0.159412	Grb10
-0.0422445	0.706841	0.265482	Rgr
-0.126826	0.660788	0.218323	Tmc3
0.021907	0.942917	0.776572	Fam189b
-0.00978133	0.980602	0.894444	Fam204a
0.0560246	0.612812	0.17705	Ccdc153
-0.179776	0.338262	0.0372217	Mus81
0.0665896	0.610514	0.175593	Gnpat
5.85613e-06	1	0.99983	Cfap61
0.0583268	0.808107	0.417619	Slc25a25
-0.0455072	0.883591	0.581199	Rmdn1
-0.0825546	0.719434	0.283998	Vil1
-0.00614699	0.883591	0.625389	En2
0.123641	0.550539	0.132342	Tedc1
-0.0101461	0.974583	0.878777	Zxdc
-0.051904	0.824558	0.448812	Ggcx
0.0625093	0.881724	0.548281	Pik3cd
-0.170418	0.376602	0.0487969	Lyrm2
-0.178087	0.0928499	0.00206426	Lars2
-0.0178761	0.965038	0.850382	Ly96
-0.000249779	1	0.993229	Got1l1
-0.0512499	0.83334	0.4681	Mpi
0.0200137	0.963562	0.844371	Clcf1
0.0344031	0.883591	0.619538	Rab11fip3
-0.000363775	1	0.992273	Olfr829
-0.139876	0.635115	0.194328	Rnase1
0.0468476	0.901323	0.663544	Slc27a3
0.0844943	0.794872	0.392666	Cst7
-0.189235	0.122013	0.00372088	Phf14
0.179641	0.309393	0.029118	Med28
0.107519	0.74871	0.318098	Ppp2r2b
-0.132758	0.392067	0.0543021	Ctnna1
0.0985018	0.607519	0.173328	Lancl1
0.000345259	1	0.99504	Ubl4a
0.0114277	0.979117	0.890286	Ppp2r3d
-0.00851931	0.963562	0.845973	Gm21319
0.0447167	0.908036	0.677275	Arhgef6
-0.0792822	0.65844	0.216475	Rbmx
0.0747711	0.694349	0.251551	Vstm2a
-0.0672204	0.871935	0.531494	H2-Q10
0.0161483	0.971181	0.867586	Cacnb1
-0.00590991	0.97183	0.871867	Nxnl2
0.045993	0.826641	0.451342	Tmed9
0.0128054	0.983171	0.901923	Zfp931
0.0247453	0.944822	0.782488	Ralgps2
-0.0222018	0.895874	0.651429	Ap1ar
0.0549429	0.773856	0.362731	Armc5
0.142734	0.614266	0.178354	Lrrtm3
-0.0686433	0.833587	0.469444	Plxna4
-0.126158	0.264035	0.0203674	Mindy1
-0.0251506	0.914132	0.70377	BC037034
-0.0291145	0.883591	0.614351	Lrig1
0.0544865	0.838867	0.477985	Piga
0.0539188	0.883591	0.596074	Ctxn1
-0.0915415	0.773475	0.361485	Slfn9
-0.0884225	0.652584	0.207491	Ndufs3
0.0528428	0.812004	0.422766	Fam168a
-0.0823154	0.699104	0.257463	Mvp
-0.00614699	0.883591	0.625389	Ssxb10
0.255831	0.242775	0.0170122	Tbx21
0.0183604	0.954146	0.8161	Plekha2
0.000190785	1	0.993948	Crb1
0.188204	0.149647	0.0058054	Foxm1
-0.238551	0.134171	0.00456476	Ndufa3
0.128568	0.526799	0.118065	Tmem243
-0.0473538	0.773856	0.362642	Deup1
-0.0564902	0.808166	0.417995	Car2
0.0506673	0.883591	0.593631	Ms4a2
0.00532968	0.99655	0.941273	Wwc1
0.00988273	0.987742	0.921383	Kcnd2
9.00375e-05	1	0.997852	Aldh3b3
-0.0321768	0.781495	0.373287	Slc27a5
0.120262	0.424323	0.0655435	Trim37
-0.0269666	0.908628	0.681722	Taco1
-0.0497536	0.883591	0.622649	Prx
0.00020162	1	0.989169	Mucl1
0.00853586	0.962333	0.840143	Gabrg1
0.123419	0.42141	0.0638896	Oosp1
0.0299548	0.944416	0.780713	Unc13a
-0.0674161	0.871935	0.531527	Gprin3
0.032377	0.832636	0.46508	Pdzph1
0.0419518	0.868833	0.526252	Irgq
0.0300541	0.861722	0.512627	Atp13a1
0.125817	0.618837	0.181693	Pecam1
-0.143539	0.462846	0.0838019	Tppp3
-0.0382958	0.858954	0.508618	Zfp639
0.0574404	0.805966	0.413211	Cpsf4
-0.147183	0.367005	0.0461989	Odf2
-0.0217832	0.961336	0.837189	Rsph1
-0.060722	0.716876	0.280486	Sdf4
0.00566245	0.925923	0.736445	Tmem270
0.0470491	0.879003	0.543431	Stmnd1
0.00580426	0.985657	0.912347	Ppp2r2d
0.211467	0.37041	0.0472058	Rit2
-0.0799821	0.773085	0.360718	Tsr3
0.0212765	0.954584	0.818049	Hmces
-0.238419	0.274642	0.0224106	Pdzd7
-0.0986237	0.638953	0.197081	Slc31a2
0.133965	0.483423	0.0923709	Ube3a
0.197456	0.0988417	0.00227516	Fkrp
-0.0301633	0.883591	0.615208	Vps4b
-0.0181059	0.877587	0.541077	Slc4a1
0.0273513	0.912219	0.698635	Kif11
0.172202	0.283137	0.0238916	Spcs2
-0.0205214	0.952899	0.80952	Phf1
-0.0695662	0.81781	0.433483	Ccdc149
-0.0247542	0.949785	0.798472	Gria3
-0.0821761	0.598038	0.164838	Zfp655
0.146245	0.265012	0.0205022	Slc41a1
-0.0636926	0.752411	0.324096	Fam209
0.0501493	0.838066	0.476632	Prg3
0.0981912	0.717616	0.281696	Fzd3
-0.154231	0.578023	0.151493	Tcea2
0.0358721	0.926184	0.736986	Tdrd1
-0.00614699	0.883591	0.625389	C8b
-0.140036	0.623535	0.185675	Hsf4
0.0191711	0.957398	0.827986	Lamp3
-0.0859051	0.812873	0.424525	Syt17
0.0002238	1	0.988076	Opn1mw
0.177576	0.479286	0.0902934	Lin7a
-0.193295	0.441719	0.0725691	Kif9
0.161939	0.277343	0.0230133	Mvb12b
0.0983877	0.517914	0.11267	Nol6
0.113958	0.711165	0.272339	Ptafr
-0.0477034	0.823092	0.446342	Tmprss2
-0.022677	0.923944	0.730202	Sirt1
-0.0419376	0.883591	0.583643	Lig1
0.117192	0.712091	0.274241	Angptl6
0.0766136	0.762573	0.338464	Trnau1ap
0.144187	0.432804	0.0693964	Zbtb33
0.118872	0.699908	0.258457	Ccdc8
-0.00476245	0.999697	0.949867	Yes1
0.108538	0.719434	0.284026	Magi2
0.0195038	0.94812	0.792555	St6galnac6
0.00641884	0.988685	0.924573	Elp4
0.0596971	0.630139	0.189911	Gatad2a
-0.0800333	0.692431	0.248716	Mrrf
2.90158e-05	1	0.999767	Susd4
-0.0598057	0.816916	0.430916	Mrpl48
0.0335721	0.904631	0.669128	Mical3
0.0089437	0.987742	0.921267	Dnal1
-0.0190816	0.871935	0.531624	Masp2
-0.0711629	0.646601	0.203687	Ccdc47
-0.0564727	0.701968	0.259947	Ptgr2
0.00660251	0.987742	0.921506	Cald1
0.0248516	0.920617	0.722468	Gdpgp1
-0.104658	0.580453	0.153227	Zfp629
0.0584658	0.833172	0.466875	Nubp1
-0.0113458	0.970683	0.866238	Chm
0.0134625	0.95971	0.834188	Oxnad1
-0.0381433	0.864805	0.517951	Car3
-0.0377747	0.883591	0.5779	Atp5c1
0.0074635	0.997346	0.943872	Clec9a
0.0385696	0.910001	0.689555	Slc37a2
-0.0941943	0.51744	0.111988	Dnah7c
0.140951	0.587387	0.157105	Slc25a33
-0.0289207	0.784475	0.376639	Hrg
-0.134808	0.542924	0.127221	2410141K09Rik
0.0186428	0.93379	0.754917	Atp6v1d
-0.0184895	0.943714	0.778652	Anxa5
-0.068192	0.646908	0.203893	Qrich1
0.105373	0.752217	0.323243	Icam2
0.160192	0.435849	0.0705337	Dpy19l1
-0.0551626	0.86731	0.522957	Nsmaf
-0.00614699	0.883591	0.625389	Spaca7
-0.118079	0.422993	0.0649164	Ociad2
0.00619895	0.883591	0.622469	1700009N14Rik
-0.0874403	0.694631	0.252531	Top2a
-0.0147886	0.97183	0.871801	5730409E04Rik
0.174899	0.405114	0.0586845	Chrna3
6.09065e-05	1	0.996733	Fscn3
0.0360955	0.924974	0.7326	Csf3r
-0.00556184	0.997599	0.944784	Tfb1m
0.0347793	0.917084	0.71177	Gap43
0.05312	0.883591	0.574719	Zfp560
0.0230257	0.930518	0.747743	Uspl1
0.0106133	0.80612	0.415279	Vmn2r60
-0.185142	0.320859	0.03244	Mep1b
0.00263039	1	0.973409	Rbm12b2
0.0863432	0.765167	0.352125	Adra2c
-0.00150143	1	0.986261	Nupl2
0.064119	0.84999	0.496328	Atp5g3
0.114199	0.654031	0.210405	Ccr7
-0.059444	0.862317	0.513647	Jakmip3
0.0243158	0.917531	0.712933	Pa2g4
-0.0470918	0.886434	0.630835	Zfp300
-0.173477	0.336255	0.0364656	Onecut2
-0.044293	0.883591	0.559966	Cyp4f40
2.35585e-06	1	0.99995	Sp8
-9.00715e-05	1	0.998008	Crisp1
-0.195123	0.337357	0.0370085	Nfkbiz
0.0750757	0.740869	0.30717	H2-D1
0.00749228	0.984281	0.90773	Asb7
0.0428126	0.897358	0.65494	Slitrk6
-0.134033	0.456497	0.0807558	Eprs
0.0452944	0.84435	0.485845	1810013L24Rik
0.028136	0.865829	0.519649	Pabpc1
-0.0322956	0.883591	0.605593	Wwp1
-0.0681736	0.694631	0.252102	Cyth2
-0.0613787	0.883591	0.568833	Atf7ip2
-0.136041	0.593879	0.16154	Ifi27l2b
0.21864	0.336255	0.036397	Apbb1ip
-0.0787717	0.609906	0.17535	Trappc12
0.153966	0.457596	0.0814127	Etv1
0.0990082	0.762573	0.344169	Bst2
-0.00534883	0.995995	0.940041	Ttc19
-0.00372035	1	0.955831	Atp8a1
0.00527367	0.993507	0.935052	Rbm42
0.200479	0.36091	0.0440312	Defb37
-0.0193986	0.909961	0.689452	Sprr2h
0.00619895	0.883591	0.622469	Gm8439
-0.0482576	0.832715	0.465585	Psmd8
0.060803	0.836253	0.474324	Olfr920
0.00619895	0.883591	0.622469	Ube2d2b
-0.0896503	0.714256	0.277971	Arhgef3
0.0143349	0.950821	0.802561	Manba
0.0185424	0.883591	0.582318	Tsnaxip1
0.201108	0.409999	0.0599392	Clec5a
0.0742973	0.769421	0.357021	Wdr83os
0.0918137	0.788703	0.382103	Ankrd6
0.0382288	0.883591	0.591074	Entpd4b
0.22157	0.338579	0.0374264	Atp1a3
0.0451003	0.86159	0.512155	Arap1
-0.134745	0.560654	0.139874	Dtx3l
-0.0575864	0.883591	0.585691	Cyp2r1
0.0320671	0.90739	0.675346	Ptger4
-0.03682	0.910001	0.691182	Trmt44
0.0514269	0.883591	0.572601	Il1r2
-0.00112858	1	0.987948	Fam83g
-0.150404	0.434655	0.0701568	Gstm3
0.0312662	0.909283	0.688269	Arhgef19
-0.16319	0.519907	0.113463	Nrap
0.0568157	0.667874	0.224787	Dnajc14
-0.00415934	1	0.960906	Mdc1
-0.00614699	0.883591	0.625389	4930447A16Rik
0.149049	0.354915	0.0418836	Pdia6
-0.0612024	0.883591	0.559717	Jph1
0.0198541	0.950821	0.801242	Rnf152
-0.0143026	0.762573	0.344415	Tnp2
-0.0785792	0.654031	0.211815	Ankrd10
0.0722367	0.781495	0.373292	Nod1
-0.0276753	0.92524	0.733603	Cenpo
-0.119086	0.570516	0.14664	Dnajb13
0.148334	0.533038	0.121648	P3h1
0.0319919	0.923379	0.72958	Oprk1
0.0100308	0.963562	0.843676	Cmtr1
-0.10389	0.502161	0.104032	3830406C13Rik
0.209206	0.384697	0.0516	Sox7
0.0083965	0.979949	0.892288	Rps6ka1
0.070474	0.853847	0.501388	Akna
0.182519	0.373161	0.047842	Vamp7
-0.0589129	0.818816	0.435929	Cebpzos
0.0247008	0.917872	0.713772	Relb
-0.206248	0.39676	0.0553976	Tchh
-0.236617	0.304409	0.0280619	Tmem191c
0.0286743	0.910001	0.690892	Fam229b
-0.138645	0.405225	0.0587616	Ctnnal1
0.0756152	0.812873	0.42446	Zfp341
-0.0377616	0.830511	0.46012	Ssrp1
0.0102816	0.980865	0.894959	Rpl27
0.226199	0.0832948	0.00153207	Pcdhgc3
0.0676514	0.861585	0.511911	Rassf5
0.0675499	0.641186	0.19936	Ube2q2
-0.0178775	0.920171	0.720763	Elovl3
0.119643	0.662572	0.220213	Fam110a
-0.0973853	0.762573	0.345466	Fbxl15
-0.188638	0.262078	0.0197765	Ppip5k1
-0.0975169	0.402853	0.0578315	Bhlha9
-0.00614699	0.883591	0.625389	Vmn1r43
-0.0806755	0.718229	0.282542	Scgb2b20
-0.00899966	0.981681	0.897301	Mfsd13b
-0.0809173	0.826545	0.450921	Tmem151a
0.168565	0.132994	0.00448741	Srebf2
-0.0759004	0.618586	0.181459	Rars2
-0.0175021	0.931471	0.749833	Pepd
0.0200978	0.962064	0.838214	Fbn2
-0.020007	0.963562	0.84573	Pou2f3
0.00552422	0.989011	0.925491	Pdia3
0.0603309	0.81781	0.433507	Rps6ka4
-0.00385908	0.992606	0.933257	Gm21948
0.00619895	0.883591	0.622469	A930017K11Rik
-0.0591509	0.762573	0.344522	Upp2
0.162726	0.520202	0.113666	Igf2bp1
-0.00305249	1	0.973357	Gm5113
-0.189755	0.421855	0.0641748	Gdpd3
-0.00670057	0.9891	0.925906	Pex26
-0.0156469	0.958741	0.833058	Plxnb2
0.212764	0.0948268	0.00213288	Ptp4a1
-0.00992071	0.956	0.823523	Gm17455
-0.155237	0.189677	0.00922187	Vps39
0.155483	0.564222	0.142886	Zfp575
0.174662	0.487935	0.0964255	Qrfpr
-0.0088715	0.979949	0.892455	Cxcl9
0.0471622	0.849789	0.495838	Usp6nl
-0.137455	0.600084	0.167181	Hyls1
-0.0584605	0.883591	0.561177	Npff
0.148409	0.57939	0.152427	Scrn1
-0.17543	0.222655	0.013242	Terf1
0.0742982	0.79157	0.386464	Spry1
0.0809645	0.802679	0.406795	Prex2
-0.0232309	0.912523	0.699454	Klk1b3
0.0434946	0.908628	0.681375	Cpne4
-0.0997992	0.65514	0.213643	Rrnad1
-0.0157079	0.974058	0.877265	Cd1d1
0.127401	0.601728	0.167999	Sema4c
0.0103402	0.984281	0.908023	Lingo4
-0.0825426	0.743379	0.31088	Grhpr
-0.0398647	0.883591	0.616059	Mctp2
0.0275183	0.918759	0.716665	Mrpl43
-0.157473	0.36762	0.0464262	Serac1
-0.133374	0.392767	0.0544431	Kat5
-0.0405014	0.908628	0.681965	Lrp1
-0.194736	0.242775	0.0169699	Miip
-0.00614699	0.883591	0.625389	1700012B09Rik
0.144109	0.420167	0.0634965	Gemin7
-0.143459	0.483423	0.0923184	Tsc1
-0.0885429	0.695321	0.253871	Map2k6
-0.218193	0.355382	0.0421468	Ddx43
-0.0139557	0.85681	0.505514	Dok6
0.0210527	0.928973	0.742565	Elac1
-0.0839036	0.564222	0.14206	Skiv2l2
-0.0499681	0.883591	0.620088	Vsig10l
0.0843015	0.620169	0.182842	Tmco1
-0.0740843	0.84435	0.486491	Zscan18
-0.0126684	0.978293	0.888604	Nudt1
-0.010791	0.987289	0.919499	Galr1
0.125092	0.636674	0.195482	Fzd2
0.0892691	0.772513	0.359714	Robo1
0.114346	0.72215	0.286497	Lhfpl4
0.125697	0.363971	0.0449753	Rapgef1
0.0440577	0.766704	0.353488	Skint4
0.180995	0.457222	0.0810124	Rtp3
-0.0589582	0.883591	0.559931	Slc9a4
-0.0473008	0.867028	0.522549	Smarcal1
-0.0915508	0.457915	0.0816477	Hist2h2ac
0.16195	0.540083	0.125601	Klrb1b
-0.01431	0.762573	0.344289	Olfr186
0.0263789	0.883591	0.581649	Fbxo43
0.0278155	0.926859	0.738334	Bloc1s3
0.154443	0.578014	0.151351	Slc15a3
0.0542552	0.762573	0.334241	Aspscr1
0.00758991	0.986752	0.917475	Abca14
-0.029327	0.908628	0.680731	Fkbp2
-0.0937052	0.564222	0.142039	Mterf3
0.0665909	0.840256	0.480086	Fgf13
0.0942349	0.783205	0.3749	Nell1
0.0314185	0.883591	0.618113	Cyp1a1
0.353101	0.0638299	0.00088155	Rtn4r
0.162042	0.381305	0.0499858	Impdh1
0.150583	0.346898	0.039847	Clp1
0.204056	0.370059	0.0470781	Tnfsf9
0.154207	0.444761	0.0743599	Naaa
-0.0222303	0.955554	0.822403	Pou4f1
0.0337548	0.883591	0.560915	Ythdf3
-0.199825	0.14211	0.00510615	Magi1
0.216194	0.267412	0.0210333	Ckb
0.0968997	0.656634	0.21507	Mturn
0.0959241	0.483224	0.092022	Farsb
-0.00983426	0.983411	0.90321	Ptprj
-0.0915105	0.795975	0.395549	Mfsd2b
0.0578044	0.816916	0.430865	Slc30a7
-0.16359	0.26267	0.0198969	Ebna1bp2
-0.111199	0.690793	0.246975	Nkx6-3
-0.0866988	0.668705	0.226478	Tmem45b
0.0226515	0.917084	0.711444	Pyurf
0.14429	0.608012	0.173645	Mgmt
-0.0541795	0.747343	0.316861	Pcdha9
0.00285693	1	0.963729	Epb41l4b
-0.120195	0.602967	0.168954	Thnsl2
-0.0901371	0.715203	0.278902	Dtd2
-0.0414996	0.889814	0.637896	Gm14124
0.00282864	1	0.968433	Calm1
0.114652	0.39159	0.0538766	Ctbp1
-0.0521426	0.828859	0.454588	Flcn
-0.0401296	0.829685	0.45552	Cdc37
0.0616971	0.785216	0.377297	Dpysl2
0.0645869	0.762573	0.338013	Mrpl50
0.00925594	0.987277	0.919378	Kcna2
-0.246395	0.0741347	0.00116574	Gne
0.0485265	0.893362	0.64689	Pkib
0.0704165	0.861722	0.512665	Pcdhb16
0.0140736	0.762573	0.347778	Uts2r
-0.0928873	0.762573	0.347402	Chd9
0.0388369	0.912219	0.69917	Gimap4
0.011512	0.973507	0.874898	Stk19
-0.13578	0.634281	0.193112	Cyp2w1
0.00846541	0.981681	0.897563	Galns
0.00215651	1	0.975023	Rhoc
-0.00614699	0.883591	0.625389	Ear6
0.0577645	0.876127	0.538134	Ndufb2
-6.78894e-05	1	0.999006	Fbxo16
0.0939427	0.715203	0.278817	Prf1
0.00488786	1	0.956563	Prdm2
-0.0106712	0.984281	0.905773	Rasd2
0.0189325	0.965729	0.854257	Aplnr
0.0979001	0.712479	0.275371	Tmem56
0.0277646	0.738628	0.303649	Bpifa6
-0.0987689	0.427547	0.0666861	Ddx50
-0.0991776	0.513335	0.109976	Abr
0.0372542	0.883591	0.578121	Tas1r1
0.161041	0.149065	0.0057647	Lrp10
-0.147865	0.586633	0.156626	Frmd3
-0.0410445	0.883591	0.588698	Axin2
0.124759	0.391693	0.0540779	Zxdb
-0.00463085	1	0.952349	Selenow
-0.196342	0.312638	0.0304827	Ercc5
0.129224	0.422422	0.0645387	B3gnt2
0.15757	0.525777	0.117482	Ddah2
0.032302	0.895437	0.650238	Tmem161b
0.000277303	1	0.997021	Mybpc1
0.0264621	0.795793	0.394714	Slc2a2
0.0772474	0.651855	0.206987	Tmem55b
0.0375376	0.908628	0.681339	Cdkn2b
-0.0153869	0.963038	0.841874	Fam160a2
0.0380585	0.88312	0.55216	4930447C04Rik
0.0439595	0.905677	0.671427	H2-T10
0.0967301	0.455167	0.0804372	Srprb
-0.135184	0.555323	0.135327	Dopey2
-0.0803773	0.787004	0.379847	4930451G09Rik
-0.0600368	0.763279	0.350593	Ralgds
-0.00770973	0.910001	0.689983	Atp6v1g3
0.009219	0.983171	0.901693	Chmp1a
0.0151471	0.915579	0.708641	Tmc2
0.00144367	1	0.985288	Lmbr1
-0.0357153	0.926736	0.738132	Serpine1
0.211275	0.143537	0.00523841	Lims2
0.142633	0.50487	0.106044	Psmb3
0.154358	0.523135	0.116363	Phyhipl
-0.00992102	0.971251	0.868746	Pitpna
0.0753841	0.815568	0.428978	Stx1a
0.0897466	0.800637	0.403472	Zfp30
0.0142884	0.962333	0.840451	Rps4x
0.0823426	0.762573	0.337164	Vkorc1
0.278566	0.0856699	0.00169013	Tns1
0.0593218	0.792389	0.387836	Gata1
-0.0341901	0.901012	0.663171	Taok1
0.104887	0.752411	0.324014	Zfyve28
-0.00614699	0.883591	0.625389	Xlr3c
-0.141941	0.607519	0.173305	Zfp940
0.121509	0.520224	0.11374	Borcs6
0.0546142	0.868833	0.526314	Rad18
0.0253421	0.952351	0.807296	Gm21188
0.104568	0.680135	0.237543	Arhgef9
-0.0903839	0.794872	0.39182	Pax8
-0.0545634	0.828124	0.453487	Actn4
-0.00231718	1	0.97321	Cyp39a1
-0.00161594	1	0.9793	Stat6
-0.0730687	0.768354	0.355448	4921524J17Rik
-0.0173507	0.96107	0.83635	Fbxo6
-0.054231	0.792389	0.388311	Sorbs2
0.141448	0.408944	0.0596932	Htra1
-0.00998695	0.925681	0.735228	Fam205a2
-0.12375	0.343772	0.0386484	Usp30
-0.00407975	0.994803	0.937836	Arih2
-0.0657831	0.654031	0.209655	Osbp
-0.0485748	0.895437	0.650852	Ell3
-0.0797621	0.68541	0.242733	Noxa1
0.123601	0.462129	0.0836461	Arl6ip1
0.000754419	1	0.986104	Cyp2c70
-0.010716	0.979023	0.890036	Dvl3
0.224402	0.221872	0.0129408	Rhobtb3
-0.110888	0.562577	0.14108	Wdr3
0.0177112	0.971251	0.868067	St8sia6
0.01431	0.762573	0.34373	Prss55
0.107504	0.546375	0.129809	B4galt6
0.0497287	0.89281	0.643443	9530077C05Rik
0.0855218	0.675041	0.233566	Acsf3
-0.162544	0.221872	0.0128347	Zkscan1
0.13848	0.573866	0.148726	Ppp1r3e
-0.00590422	0.921017	0.723841	Tex48
0.000253315	1	0.998125	Hexim2
-0.037986	0.886543	0.631653	Slc8a1
0.00157797	1	0.987231	Abcb4
-0.0553731	0.84894	0.495009	Rnd3
0.129567	0.670505	0.229314	Ebi3
-0.0310137	0.910001	0.690845	Aldh1a1
0.0955446	0.630139	0.189835	Il1rap
0.0873521	0.725122	0.289043	Slc25a4
0.0439654	0.908036	0.67614	Socs3
0.0161032	0.974503	0.87853	Fam110b
-0.0770311	0.796486	0.397233	Ugt1a6b
-0.185012	0.312449	0.0301826	Cachd1
0.144464	0.29721	0.026247	Usp39
-0.142081	0.427671	0.066787	Fcor
-0.0275914	0.932322	0.752295	Trpm1
-0.0152231	0.966434	0.85533	Sdcbp2
0.06012	0.607287	0.172934	D1Pas1
-0.115095	0.613375	0.177814	Fam3b
-0.183476	0.0914205	0.00200489	Golga2
0.239183	0.176154	0.00788202	Col14a1
0.174639	0.449463	0.0776693	Tk1
0.0787137	0.822255	0.445104	Kcnq5
0.08217	0.773106	0.360901	Diaph3
0.00908535	0.965038	0.850775	Gm5820
-0.0097867	0.948413	0.794132	Myh6
0.00619895	0.883591	0.622469	Gk2
-0.0035332	1	0.971923	Ccdc142
-0.0451966	0.883591	0.611618	Myo9b
0.0133048	0.883591	0.56737	Gm14288
-0.00885901	0.926184	0.737016	Klhl40
-0.0602689	0.883591	0.557879	Msantd1
0.000158181	1	0.994497	Vmo1
-0.230457	0.0693816	0.00104002	Epb41l3
0.0204262	0.914926	0.706433	Fbxw5
-0.0203845	0.962333	0.840316	Armc9
0.0278109	0.936673	0.761343	Slamf6
0.00357391	1	0.955215	Tor2a
-0.0127761	0.983171	0.901802	Lrrk2
0.0775651	0.618586	0.181458	Armc1
-0.00614699	0.883591	0.625389	Gltpd2
0.0938353	0.762573	0.337511	Pdcd1lg2
-0.0616568	0.731983	0.295308	Spo11
-0.00614699	0.883591	0.625389	Olfr1330
0.194167	0.239144	0.0162052	Qk
-0.17132	0.275519	0.0225977	Cyp2d22
-0.00614699	0.883591	0.625389	H2-M1
-0.00614699	0.883591	0.625389	Vmn1r192
-0.0263656	0.883591	0.597373	Smpd4
-0.0757836	0.762573	0.337875	Ing3
-0.134226	0.232333	0.0148175	Skiv2l
0.0196175	0.925681	0.735628	Foxa1
0.0353752	0.883591	0.570276	Gemin4
0.199803	0.256808	0.018948	Stum
-0.0243624	0.900339	0.660231	Yipf2
-0.00298959	0.999472	0.949222	Gosr1
-0.0952855	0.672845	0.231963	AW209491
-0.0371563	0.849169	0.49519	Tbc1d9b
-0.0649037	0.689592	0.245873	Wdr1
-0.0187747	0.937949	0.764387	Mcu
-0.0708713	0.848684	0.494508	1810046K07Rik
0.0726761	0.588921	0.158387	Tor1aip1
-0.113115	0.337325	0.0369643	Cul4a
-0.0831165	0.81053	0.420842	Tmem63c
0.00619895	0.883591	0.622469	Krt75
0.171569	0.449611	0.0777202	Polr2h
-0.0707222	0.702709	0.260537	Brat1
0.116197	0.623952	0.186693	Rnf26
-0.0104438	0.978559	0.889065	Mxd4
0.00619895	0.883591	0.622469	Olfr424
-0.000208439	1	0.991864	1700001C02Rik
-0.00839657	0.983171	0.901483	Scyl2
-0.0267913	0.94812	0.792375	Nme4
-0.0471081	0.883591	0.612609	Trmt12
-0.0240757	0.928973	0.742428	Dmac1
-0.0090479	0.991879	0.931256	Lrrc14b
0.176975	0.493392	0.0988469	Sucnr1
-0.138465	0.241694	0.0166685	Tubgcp3
0.103266	0.684315	0.242036	Tfpi2
0.0136176	0.883591	0.591778	Selenov
0.215577	0.329608	0.034669	Rin3
8.4484e-05	1	0.997314	S100a5
0.0103577	0.986814	0.917839	Itgb3bp
0.0231806	0.917872	0.713567	Vamp2
-0.0124102	0.969085	0.863706	Lacc1
0.0273214	0.743362	0.310477	Wdr95
[truncated: 15,813 more rows]
