# Supplementary material for: Gut microbiota-mediated polyphenol metabolism is restrained by parasitic whipworm infection and associated with altered immune function in mice
Source: Gut Microbes. 2024 Jun 30;16(1):2370917. doi: 10.1080/19490976.2024.2370917 (PMC11216105; doi:10.1080/19490976.2024.2370917)
Supplement: Supplemental Material [file KGMI_A_2370917_SM8428.zip › File S6.xlsx]

## Sheet: TmPAC vs Tm
log2FoldChange(PAC_Tm/Tm)	Padj	Pvalue	Symbol
0.42071	0.537435	3e-05	Ifit3b
-0.256128	0.702248	7.83e-05	Mrgbp
-0.251337	1	0.000265094	Sec61a2
-0.202957	1	0.000407832	Srsf11
-0.167034	1	0.000494828	Ccnl1
-0.216776	1	0.000816607	Srsf5
-0.156397	1	0.00101079	Arglu1
-0.298818	1	0.0010976	Ccdc18
-0.210089	1	0.00113123	Gpatch11
0.166471	1	0.00149577	Ptgfrn
0.228323	1	0.0015349	Vwa5a
-0.284237	1	0.00206277	Rims2
0.162583	1	0.002261	Arf3
-0.293225	1	0.0028607	Doc2g
-0.294626	1	0.00303115	Slc25a27
-0.281741	1	0.00319847	Echdc2
-0.252883	1	0.00338021	Zfp692
-0.171317	1	0.00357456	Zcchc7
0.290866	1	0.00357627	Xdh
-0.291585	1	0.00367798	Rgs11
0.221875	1	0.00392004	Parp10
0.238973	1	0.00459439	Gm12185
0.271644	1	0.00499793	Irgm2
0.174343	1	0.00504476	Isoc1
-0.18828	1	0.00510746	Paxbp1
-0.222951	1	0.00511143	Sap25
-0.186638	1	0.00517764	Miip
0.154801	1	0.00520909	Acly
-0.18225	1	0.00531158	Clk2
-0.221085	1	0.00560546	Cep70
-0.194901	1	0.00562222	Uimc1
0.200762	1	0.00599424	Klb
-0.174068	1	0.00686865	Luc7l3
-0.270779	1	0.00694805	Ccdc17
-0.193933	1	0.00706357	Poli
-0.204872	1	0.00740464	Parp6
0.248409	1	0.00782882	Trim21
-0.239394	1	0.00794589	Kcnab3
0.236347	1	0.00807065	Rnf141
0.136591	1	0.00809293	Tnks1bp1
0.262393	1	0.00812103	Meox1
-0.181001	1	0.0082077	Ddx55
-0.161064	1	0.00872317	Supt20
-0.197324	1	0.00905448	Krt4
0.19106	1	0.00911758	Nrarp
0.255297	1	0.00917958	Ifit3
-0.16264	1	0.00926989	Ap4b1
-0.213926	1	0.0100268	Hemgn
0.222513	1	0.0103827	Gm12250
0.210806	1	0.0107572	Gpc4
0.180572	1	0.011319	B4galt5
-0.229436	1	0.0114871	Cmc4
0.151794	1	0.0117151	Marc1
0.250478	1	0.0127946	Slc6a20a
0.250267	1	0.0129911	Herc6
-0.200781	1	0.0142332	Faap20
0.102439	1	0.0144584	D17Wsu92e
-0.177935	1	0.0145933	Ppox
0.245047	1	0.014599	Hist1h2ao
-0.206633	1	0.0146381	Rmnd1
0.230985	1	0.0148806	Znfx1
-0.228285	1	0.0150722	Cnbd2
0.239849	1	0.0153569	Rps6ka6
0.213236	1	0.0156104	Sh3tc2
-0.180968	1	0.0162915	2510002D24Rik
-0.172377	1	0.0163061	Primpol
-0.203205	1	0.016371	1700094D03Rik
0.22638	1	0.0163725	Sprr2a2
-0.227822	1	0.0166441	Nim1k
-0.158741	1	0.0171691	Mum1
0.239472	1	0.017354	Slc2a5
-0.150766	1	0.0178881	Mterf3
0.228388	1	0.0179239	Gm5431
0.191105	1	0.0179991	Casp3
-0.238232	1	0.0180875	Tbx6
-0.23159	1	0.0182316	Arhgap28
0.230139	1	0.0182344	Ciart
0.152758	1	0.0183145	Cdkal1
0.123209	1	0.0185461	G3bp2
0.22482	1	0.0186154	Hist3h2a
-0.233663	1	0.0188998	Fam227a
-0.18892	1	0.0189705	Nek8
-0.184026	1	0.0190098	Tbx4
0.233627	1	0.0192711	Oas3
0.235097	1	0.0192987	Rtp4
-0.167416	1	0.0196669	Rbm25
-0.225761	1	0.0197131	Mmp2
-0.138309	1	0.0197641	Dalrd3
0.202493	1	0.0203883	Mt2
0.224783	1	0.0204547	Mmrn2
-0.150818	1	0.0204569	Srsf6
0.146816	1	0.0204592	Slc25a44
0.199318	1	0.0207815	Spns2
-0.173751	1	0.0209469	Nxf1
-0.187968	1	0.0209564	Stac3
-0.128737	1	0.0211993	Rufy3
-0.224417	1	0.0213711	Ccl27a
-0.217828	1	0.0215011	Mterf2
0.195675	1	0.0215993	Erap1
0.222447	1	0.0216389	Irgm1
-0.191227	1	0.0216994	4833420G17Rik
0.229502	1	0.0220455	Sema3g
0.181583	1	0.0220944	Slc7a1
-0.223379	1	0.0225301	Ovgp1
0.1598	1	0.0227553	Wfs1
-0.218809	1	0.0230595	Rab30
-0.13019	1	0.0236116	Trmt2a
-0.134713	1	0.0237825	Cdk11b
0.166123	1	0.02379	Rxra
-0.111114	1	0.0240927	Habp2
0.227255	1	0.0241163	Slfn5
-0.225761	1	0.0241633	Ppm1j
-0.204921	1	0.0243004	Chka
0.220799	1	0.0243856	Usp18
-0.169075	1	0.0246239	2410002F23Rik
-0.147871	1	0.0248297	Zrsr1
0.221539	1	0.025063	Sprr2a1
-0.146023	1	0.0251145	Mif4gd
0.210955	1	0.0251391	Irf7
-0.222701	1	0.025482	Slc26a11
0.197707	1	0.0255154	F830016B08Rik
-0.216089	1	0.0256239	Chrm4
0.205719	1	0.026107	Dnajb13
-0.164899	1	0.0261461	Slc7a6os
0.121048	1	0.0262391	Gtpbp1
-0.149975	1	0.0262547	Naa16
0.187301	1	0.0265928	Acer2
-0.155332	1	0.0268316	Tnip2
-0.218735	1	0.0276041	Dnaic1
-0.213212	1	0.027796	Ccdc173
-0.191665	1	0.0281165	Zfp932
0.207878	1	0.0281214	9930111J21Rik2
0.218881	1	0.0281736	Cmpk2
-0.189192	1	0.0283571	Bbs9
0.210333	1	0.0285535	Stat1
-0.129609	1	0.028558	Dmtf1
-0.0809796	1	0.0286481	Gtf3c2
0.160178	1	0.0287392	Nbas
-0.135371	1	0.0287739	Dmp1
-0.220116	1	0.0289205	Tshz3
-0.219995	1	0.0289249	Tmem37
0.0807796	1	0.0290451	Csnk1d
-0.173141	1	0.0299187	Cdh23
-0.168039	1	0.0302629	Upf3b
0.132242	1	0.0305081	Lasp1
0.160784	1	0.0305951	Fgl2
0.100364	1	0.0306517	Amfr
-0.186947	1	0.0307106	Snapc3
-0.20614	1	0.0310897	Snhg11
-0.164937	1	0.0311721	Fancc
0.195234	1	0.0315124	Ddx60
-0.181558	1	0.0316196	Akap8l
-0.212796	1	0.0317566	Pla2g4f
0.125204	1	0.0318742	Sncb
0.215835	1	0.0319319	Parp14
-0.169731	1	0.0320995	Ccnl2
-0.190108	1	0.0321102	Tmem80
-0.212676	1	0.0322118	Nup210l
0.213636	1	0.0325113	Rassf9
-0.168301	1	0.0333419	Fgd2
0.122809	1	0.0337334	Max
-0.125697	1	0.033773	Fbxo9
-0.206141	1	0.0338689	Pcsk4
0.21265	1	0.0340056	Dhx58
0.178572	1	0.0341304	Ccrl2
-0.17359	1	0.0341852	Ccdc84
-0.16734	1	0.0341994	Zfp821
0.210472	1	0.0342715	Tll1
-0.212914	1	0.0343544	Tnfrsf25
-0.191512	1	0.034445	Parp8
-0.203864	1	0.0344665	Fbln7
0.0763479	1	0.0347861	Fbxo39
0.211762	1	0.0349226	Hist1h2ap
-0.145201	1	0.0352393	H2-Ke6
-0.172338	1	0.0352879	Nlrp9b
-0.1282	1	0.0355582	BC037034
0.160462	1	0.0355807	Csf2
-0.145017	1	0.0356597	Mylk3
-0.163072	1	0.0357018	Col25a1
0.140034	1	0.0358382	Dynll2
-0.155733	1	0.0360479	Irf2bp2
-0.0970719	1	0.0360975	Hgd
-0.209995	1	0.0361675	Bco2
0.149449	1	0.0362786	Irf2
0.180618	1	0.036333	Ifit1bl1
-0.147455	1	0.0365651	Uckl1
0.196851	1	0.036677	Ddx58
-0.201463	1	0.0368225	Sirt4
0.154595	1	0.0368752	Tbcd
-0.205731	1	0.0372171	Armcx6
-0.193975	1	0.0377406	Ccdc62
0.101886	1	0.0379282	Cd164
0.141611	1	0.0379644	Arhgef26
-0.134235	1	0.0383652	Ddx5
-0.204275	1	0.0384086	Ccdc189
-0.150504	1	0.0384956	Lrrc45
-0.165444	1	0.0389075	Gtf2ird2
0.173779	1	0.0391018	Slc13a1
-0.148588	1	0.0394544	Tbce
-0.20668	1	0.0395681	Cxcr2
-0.168267	1	0.0396975	Ccdc66
-0.138501	1	0.0399316	Zkscan3
0.133614	1	0.0400389	Btbd9
-0.182754	1	0.0402165	Ccdc163
-0.146158	1	0.0402798	Leng1
-0.193654	1	0.0407121	Naalad2
0.206223	1	0.0407576	Steap4
0.204627	1	0.040958	Clic5
-0.147137	1	0.0410077	Ddb2
-0.185898	1	0.041133	Ttll6
-0.166741	1	0.041144	Rassf6
-0.204956	1	0.0414155	Dtx3
-0.15638	1	0.0417513	Rbm48
-0.192853	1	0.0418371	Prdm9
0.203251	1	0.0423403	Gcnt4
-0.130293	1	0.0426498	Surf2
0.20424	1	0.0427245	Sdc3
0.152377	1	0.0429337	Gbe1
0.175562	1	0.0429899	Siglec1
-0.0673952	1	0.0437574	Ccdc150
0.12211	1	0.0439305	Atg13
-0.116842	1	0.0440092	Skiv2l
0.201103	1	0.0440515	Wars
-0.151444	1	0.0449758	Gdi1
0.201023	1	0.0450305	Irf1
0.159783	1	0.0451634	Fer
0.201575	1	0.0454306	Apol9b
-0.152864	1	0.0456049	Kiz
-0.121367	1	0.0457876	4930555G01Rik
-0.0717505	1	0.0459223	Krtap3-1
0.201042	1	0.0459933	Dpf3
-0.199863	1	0.0461783	Il1f9
-0.20054	1	0.0465457	Nfkbiz
0.138884	1	0.0468038	Pappa2
0.19054	1	0.0468805	Ifit1
-0.167351	1	0.0470487	Grm6
0.171539	1	0.0473651	Ifi44
-0.17864	1	0.0476388	Metap1d
-0.191147	1	0.0479766	Hectd2
0.133616	1	0.0480588	Zmynd19
0.181671	1	0.0482104	Acta1
0.190727	1	0.0482344	Mt1
0.116131	1	0.0486231	Fem1a
-0.132276	1	0.0489135	Klf1
0.196319	1	0.0491033	Thsd1
0.190488	1	0.0497103	Ifi47
0.140808	1	0.0497409	Cx3cl1
-0.165932	1	0.0497916	Ypel3
0.185299	1	0.0499644	Tap2
-0.133487	1	0.0499867	Glrx2
0.192419	1	0.0500801	Gpihbp1
0.163621	1	0.050199	Igtp
0.183292	1	0.0502542	Gbp3
0.0405797	1	0.0505853	Topaz1
0.155336	1	0.0506167	Adar
-0.159613	1	0.0508158	Rnf225
-0.130766	1	0.0508295	Tial1
-0.101124	1	0.0510347	Mlc1
-0.158342	1	0.0512874	Zmat1
0.0403174	1	0.0513462	D430041D05Rik
0.195271	1	0.0516088	Dtx3l
-0.189612	1	0.0521109	Gm3776
-0.195364	1	0.0522994	Cldn34c1
-0.104223	1	0.0523804	Zc3h11a
-0.0873273	1	0.0526474	Tceal6
-0.114328	1	0.0527127	Eif4a2
-0.118686	1	0.0529268	Rad51d
-0.152896	1	0.0529342	Krt12
0.15817	1	0.0531402	Trim14
-0.18184	1	0.0531671	Znrd1as
0.147481	1	0.0532513	Lrp5
-0.165626	1	0.0534118	Rab24
0.167643	1	0.0538065	Gjb2
0.167453	1	0.0539067	1600014C10Rik
-0.0691141	1	0.0539503	1700113H08Rik
0.106081	1	0.0541769	Fbxl14
-0.0616807	1	0.0544363	Lhx5
0.140524	1	0.054607	Spata2
0.169484	1	0.0547048	4930432K21Rik
-0.191099	1	0.0548022	Fbxo36
0.168454	1	0.0550317	Gbp5
0.14668	1	0.0551072	Sgms2
0.191867	1	0.0551542	Ptprr
-0.126888	1	0.0554523	3110002H16Rik
0.164791	1	0.0555328	Tgtp2
0.189959	1	0.0556564	Lrrn3
0.181759	1	0.0559655	Isg15
0.0697772	1	0.0561707	Orm3
0.137151	1	0.0563867	Tmem52
-0.0862243	1	0.0565738	Cntnap3
-0.148974	1	0.0565842	Adam6b
-0.109923	1	0.0570606	Sfswap
0.147749	1	0.0572183	Tns3
0.0810463	1	0.0573755	Ttc30a2
0.124021	1	0.0573815	Gpr107
-0.184744	1	0.0579238	Fam216a
-0.188129	1	0.0580635	Prkcg
-0.159993	1	0.0580846	Cep95
-0.190776	1	0.0583462	Tmem86b
0.0901185	1	0.0583809	Hist1h2af
0.16972	1	0.0584599	Kcna5
-0.14829	1	0.0586602	Rbm39
0.184349	1	0.0587395	Angptl4
-0.131755	1	0.0588633	Tprkb
0.0378764	1	0.0590024	Wnt1
-0.155845	1	0.0591824	Mettl21a
-0.185331	1	0.0592876	Mettl27
0.11774	1	0.0593098	4933411K16Rik
-0.143343	1	0.0593882	Gramd1a
0.172864	1	0.0596447	Atf3
0.183072	1	0.0596979	Itpka
-0.165091	1	0.0597639	Ptchd1
-0.172135	1	0.0597669	Tatdn3
-0.170634	1	0.059815	Il9r
-0.162199	1	0.0599213	Wdr90
-0.121836	1	0.0599718	Gpr137
0.136962	1	0.0603403	Rap2b
-0.155447	1	0.0606101	Ccdc107
-0.0882271	1	0.0606504	Araf
-0.142093	1	0.0607761	Chrna2
-0.0994079	1	0.060857	Oscar
-0.184997	1	0.0609781	Slc9a5
-0.142447	1	0.0610704	Rbbp6
-0.180344	1	0.0612645	Trpa1
-0.167556	1	0.061829	Rita1
0.183969	1	0.0620448	Slc29a2
0.132218	1	0.0621587	Tgtp1
-0.15507	1	0.0623747	Nphs1
0.0911207	1	0.0625229	Ppp2r1b
0.106285	1	0.0626027	Ap2b1
-0.18367	1	0.0626355	Rhbdl1
-0.132497	1	0.062662	Ankrd12
0.114382	1	0.062755	Wfdc21
0.153122	1	0.0627746	Cxcl11
-0.159948	1	0.062808	Pan3
-0.123954	1	0.063106	Taz
-0.0778582	1	0.0631992	Cyp26a1
0.124824	1	0.0633108	Tex261
-0.175868	1	0.0633246	Gap43
-0.161175	1	0.0634125	Gnrh1
0.164453	1	0.0634885	Foxc2
-0.112652	1	0.0635522	Rbm18
-0.153989	1	0.063969	Lipc
0.125005	1	0.0640092	Focad
0.177829	1	0.0640675	Socs1
0.186067	1	0.0641405	H2-Q8
-0.13994	1	0.0645513	Pex5l
-0.113057	1	0.0646856	Cebpz
-0.152149	1	0.0648323	Slc17a9
0.149889	1	0.0648418	Acaca
0.170817	1	0.0650127	Cartpt
-0.147627	1	0.0651209	Ercc5
0.163315	1	0.0651448	Irf9
-0.170641	1	0.065211	Mycbpap
-0.132878	1	0.0652982	Pold4
-0.0567823	1	0.0654848	Fam240a
-0.165484	1	0.065493	Pnisr
-0.111223	1	0.065539	Zc3h13
0.163858	1	0.065551	Pla1a
-0.126192	1	0.0656478	Akr1cl
0.180866	1	0.0656537	Gbp7
-0.12885	1	0.0658139	Npb
-0.116467	1	0.0659288	Arfrp1
0.157213	1	0.066035	Slc4a11
-0.172201	1	0.0660855	Ceacam16
-0.155918	1	0.0661453	Spo11
-0.175811	1	0.0664164	Tmem100
0.135217	1	0.06654	Tor1aip1
0.152893	1	0.0665621	Tmc1
0.174217	1	0.0666421	Lhx6
0.178466	1	0.0668068	Fasn
-0.183053	1	0.066847	Olfr78
-0.133629	1	0.0668596	Mybph
-0.119624	1	0.0669254	Phf14
0.176428	1	0.0669643	Tnfsf10
-0.15642	1	0.0672914	Fst
-0.127689	1	0.0672976	2410004P03Rik
0.184249	1	0.0673006	Tnfrsf14
-0.156062	1	0.0673807	Phka1
-0.181318	1	0.0675809	Gm3336
0.1776	1	0.0677826	Zdhhc23
-0.173756	1	0.06784	Dennd6b
-0.175075	1	0.0679955	Xlr4b
-0.183294	1	0.0682806	Rsph1
0.130148	1	0.0686641	2900026A02Rik
-0.179331	1	0.0690166	Vpreb3
0.0999757	1	0.0690481	Wdr95
0.182997	1	0.0691177	Ifi27l2b
-0.151616	1	0.0692469	Slc38a6
-0.104079	1	0.0692922	Ciz1
0.183072	1	0.0693397	Sectm1a
-0.0674364	1	0.0694541	En2
0.129044	1	0.0695347	App
-0.138802	1	0.069539	Fam178b
-0.182249	1	0.0697506	A630001G21Rik
0.0999491	1	0.0698632	Nfe2l1
-0.135575	1	0.0698761	Nanp
0.110409	1	0.0699767	Znrf2
-0.0969537	1	0.0700721	Ankrd34b
0.157109	1	0.0702625	C130074G19Rik
0.142422	1	0.0704352	Gm4841
0.0874791	1	0.0705956	Ap1b1
-0.157544	1	0.0706063	Mus81
-0.182073	1	0.0708743	Insc
0.18199	1	0.0709963	Hspa12b
-0.180959	1	0.0709969	Lrrc51
-0.174918	1	0.0710453	Arhgap4
-0.181737	1	0.0710827	Sh2b2
0.181642	1	0.0715417	Tspan4
0.167524	1	0.0717015	Flrt2
-0.161928	1	0.0721989	Hoxb4
-0.168806	1	0.0722334	Nbdy
0.140725	1	0.0723606	2010107E04Rik
0.158946	1	0.0725186	Kdm8
-0.180837	1	0.0725952	Gadd45a
-0.171712	1	0.0728144	Pdxp
-0.144691	1	0.0729934	Dclre1c
0.133348	1	0.0731334	Epha3
0.179558	1	0.0731824	Tie1
-0.178622	1	0.0732331	Gm6710
0.180222	1	0.0733972	Parp9
0.173235	1	0.0734194	Apol7c
0.176897	1	0.0738601	Lcat
0.178057	1	0.0739839	Samhd1
-0.162822	1	0.074077	Krt222
-0.106488	1	0.0741072	Dynlt1a
-0.0534109	1	0.0741158	Tex26
-0.175231	1	0.0741542	Haao
-0.153903	1	0.074298	Apbb3
0.178861	1	0.0743489	Trim30d
-0.148005	1	0.0746235	Lin37
-0.17357	1	0.074635	Flt3
0.138202	1	0.0747415	Cyp8b1
-0.179015	1	0.0748162	Adamts6
0.140162	1	0.0748327	Prkar2a
0.179531	1	0.0748939	Tapbpl
0.142273	1	0.0749464	Tnfrsf17
0.147626	1	0.0749795	Ace2
0.122411	1	0.0751324	Atp9a
-0.150676	1	0.0752043	Rgl2
-0.177416	1	0.0752078	Emid1
0.0515623	1	0.0754382	Grm5
0.15564	1	0.0755569	Adrb3
0.173347	1	0.0756155	Tapbp
-0.100384	1	0.0756195	Gmeb2
-0.176065	1	0.0762635	Car15
0.173586	1	0.0763309	Trib3
0.140421	1	0.0764324	Uggt1
-0.154158	1	0.076524	Osm
-0.145977	1	0.0766557	Cluap1
0.169077	1	0.0768327	Oasl2
-0.165854	1	0.0770029	Adamdec1
-0.144677	1	0.0771645	Ankrd10
-0.125971	1	0.0772424	Arfip2
0.125321	1	0.0772901	Gm5796
0.17796	1	0.0774526	Slfn9
0.17775	1	0.0774709	Oasl1
-0.142066	1	0.0775775	Ccdc130
-0.14021	1	0.0775981	Cldn8
-0.176939	1	0.0777014	Plk3
0.147982	1	0.0777466	Gbp6
0.0929495	1	0.0779748	Apol11a
0.12794	1	0.0780392	Stk40
0.0361115	1	0.0780519	Dynlt1b
0.164023	1	0.0781596	Aqp1
0.0510939	1	0.0782142	Mrgprh
0.171041	1	0.0783081	Scd1
0.1179	1	0.0783374	Fbxw8
-0.0873022	1	0.0784174	Vps16
-0.168439	1	0.0784571	Klhdc1
0.0937727	1	0.0785431	Wisp2
0.177028	1	0.078815	Plscr2
0.12941	1	0.0790368	Bcr
0.11149	1	0.0790982	Tmem65
-0.136686	1	0.0791408	Anks3
-0.170275	1	0.079229	2310009A05Rik
-0.115788	1	0.0792869	Snrpn
-0.099625	1	0.0793801	Nkx2-1
-0.11249	1	0.0795258	Cdk5
0.144688	1	0.0795935	Sertad1
0.175598	1	0.0798771	Coprs
-0.175574	1	0.0798999	Zfp69
0.154963	1	0.079996	Zbp1
-0.171548	1	0.080156	Tex9
-0.113889	1	0.0803461	Fgf18
0.124702	1	0.0805442	Klhl12
-0.099316	1	0.0805917	Dnajc7
0.126899	1	0.0809198	Rasl2-9
-0.168042	1	0.0810914	Ntf3
0.171938	1	0.0811458	Ifih1
0.152272	1	0.0811711	Dnah6
0.173491	1	0.0812018	Fbln2
0.119136	1	0.081251	Ipo5
-0.11279	1	0.0813463	Prtn3
0.120828	1	0.0814489	Pkdcc
-0.076247	1	0.0815623	Cyp2a5
-0.171079	1	0.081609	Lyrm9
-0.1481	1	0.0817431	Fgfr1op
0.175044	1	0.08213	Btnl4
-0.0918348	1	0.0822086	Mybpc3
0.0668302	1	0.082376	Psg17
0.167552	1	0.0823768	Plekho2
-0.169597	1	0.0824855	Ints6l
-0.174781	1	0.0824915	Osgin1
0.0995717	1	0.0830678	Mettl14
-0.17152	1	0.0832592	Zfp566
-0.166448	1	0.0832627	Map4k2
-0.126207	1	0.0833173	Shcbp1l
0.170497	1	0.0833536	Gm11437
0.0318992	1	0.0834461	Cel
0.158798	1	0.0835109	Gm8909
0.129384	1	0.0835639	Gbp2
-0.167107	1	0.08373	Ninl
0.165177	1	0.0839307	F2rl1
-0.0618583	1	0.083966	Gpr150
-0.142618	1	0.08424	Ppfia2
0.134035	1	0.0843124	Rab43
0.089511	1	0.0843596	Ctnnb1
-0.113409	1	0.0844685	Cables2
-0.139221	1	0.0847005	Arpc5l
0.12663	1	0.0848967	Flrt3
-0.153274	1	0.0849861	Mdm1
-0.102577	1	0.0852791	Wsb1
0.15709	1	0.0856764	Mmp13
0.125221	1	0.085785	Tmem200c
0.125296	1	0.0858484	Farp1
0.166647	1	0.0858934	Mov10
0.127757	1	0.0860194	Tubgcp2
-0.0891181	1	0.0860399	Klhl18
-0.107661	1	0.0860894	Senp2
0.150235	1	0.0864019	Fam84b
-0.162308	1	0.0864076	Zfp579
0.0421945	1	0.086588	Mrgprb2
0.165932	1	0.0866284	Phf11d
0.16337	1	0.0868967	Pstpip2
0.11703	1	0.0870554	Lamp2
0.171387	1	0.0871861	Nampt
0.17001	1	0.0871948	Lgals3bp
-0.0925382	1	0.0877284	Cdk8
0.143854	1	0.0881364	Aldh1b1
-0.127387	1	0.0881717	Cpsf7
0.163984	1	0.0881982	Nod1
0.145927	1	0.088304	Als2cr12
0.134554	1	0.0883322	Gm4925
-0.0709421	1	0.0883497	Ccdc175
-0.162173	1	0.0883832	Msantd2
-0.121333	1	0.0884809	Runx1
-0.106683	1	0.0885313	Terf2
0.169714	1	0.0887431	Apol9a
0.152351	1	0.0888522	Ogfr
-0.117194	1	0.0888569	Kremen1
-0.146559	1	0.0889004	Zcchc10
-0.11906	1	0.0889005	Spice1
0.122727	1	0.0889451	Ifit2
0.118068	1	0.08914	Zbtb22
-0.166089	1	0.0891443	9530077C05Rik
-0.170457	1	0.0891733	Atcay
-0.150413	1	0.0891903	Ivns1abp
-0.0719137	1	0.0893229	Kirrel2
-0.0993486	1	0.0898385	Klhl10
-0.153508	1	0.0899629	Nudt6
0.1172	1	0.0901822	Atic
0.114045	1	0.0902781	Cmtm6
0.113678	1	0.090372	Enc1
-0.143461	1	0.090378	Ppp1r15a
-0.159667	1	0.0903973	Zfp52
-0.155087	1	0.0905648	Pappa
-0.16458	1	0.0907087	Zfp938
0.169811	1	0.0908463	Pak6
0.151759	1	0.0908935	Tmem140
0.165204	1	0.0908967	Trat1
0.132611	1	0.090902	Nacc2
0.138749	1	0.0910792	Chac1
0.152009	1	0.0912373	Aars
-0.154105	1	0.091266	Slc25a45
-0.144866	1	0.0913497	Ermard
0.0792895	1	0.0915392	Hk1
0.131001	1	0.0916825	Laptm4a
-0.141404	1	0.0919184	Lpar3
0.148035	1	0.0924377	Scrt1
-0.143901	1	0.0924531	Prpf39
-0.0578035	1	0.0927198	Olfr157
-0.165673	1	0.0927557	Frs3
-0.154752	1	0.0929264	Usp35
0.157039	1	0.0929275	Otud3
0.13491	1	0.0930796	Flnb
-0.168357	1	0.0933967	Vipr2
0.16652	1	0.0934383	Tmco4
-0.0800073	1	0.0937593	Hnrnph1
0.111953	1	0.0938778	Phox2a
0.0988914	1	0.0939752	Desi2
-0.160232	1	0.0939958	Gsta1
-0.160561	1	0.0940268	Tacstd2
-0.152386	1	0.0940603	Ing2
-0.16493	1	0.0940763	Olfr1383
0.0720112	1	0.0942081	Pramef12
-0.154016	1	0.0943141	Simc1
0.0298098	1	0.0944495	DXBay18
0.0919253	1	0.0945471	Prr29
-0.0881212	1	0.0945837	Slc15a2
0.133533	1	0.0949792	Sis
-0.0824076	1	0.0950973	Hist1h3i
0.136175	1	0.0951736	Rhbg
-0.151798	1	0.0952508	Trmu
0.168089	1	0.0952744	Adcy4
0.136725	1	0.0953528	Fez2
0.110254	1	0.095826	A530016L24Rik
-0.165213	1	0.0958515	Ggt7
-0.162778	1	0.0960476	Neil1
0.146691	1	0.0961792	Gm13304
0.161204	1	0.0963134	Parvb
0.144763	1	0.0966304	Aifm2
-0.105598	1	0.0966425	Olfr1034
0.109712	1	0.0970317	Erf
-0.146322	1	0.0970423	Pde4c
0.136853	1	0.0970627	4930578C19Rik
0.11016	1	0.0973439	Stt3a
0.165256	1	0.0973995	Ly75
-0.102246	1	0.0978157	Rbm28
-0.154432	1	0.097863	Cep131
-0.127566	1	0.098147	Mprip
-0.164361	1	0.0981574	Lmntd2
0.152573	1	0.0985285	Cys1
0.152666	1	0.0986288	Parp11
0.159848	1	0.0987035	Ube2l6
-0.0991249	1	0.0987178	AU019823
0.123374	1	0.0988331	Steap3
-0.149074	1	0.0991537	Tnni2
0.109213	1	0.0992358	Gpd2
0.155661	1	0.0994078	Lipe
0.139234	1	0.0994484	Aldh18a1
-0.158707	1	0.0996042	Cox6b2
0.165906	1	0.0997305	Arhgap8
-0.135513	1	0.0998064	Gtf2h2
-0.0898374	1	0.0998419	Usp48
0.110371	1	0.100436	Tmem179
-0.12865	1	0.100494	Inpp5f
0.139651	1	0.10096	Jam2
-0.121374	1	0.101042	Trhde
-0.143655	1	0.101043	Zfp952
0.0821445	1	0.101078	Nfkb1
0.137983	1	0.101093	Rnf31
-0.144592	1	0.101197	Slc16a11
-0.164768	1	0.101202	Wfdc2
0.162819	1	0.101361	Aspa
-0.154528	1	0.101377	Tsen2
-0.164579	1	0.101713	Scn11a
-0.110086	1	0.101826	Atxn2
0.140107	1	0.101889	Maff
-0.076942	1	0.101931	6430531B16Rik
0.13077	1	0.102003	Slc25a15
-0.102865	1	0.10211	Hnrnph3
0.0944799	1	0.102174	Nub1
-0.161089	1	0.102195	Spata1
-0.101801	1	0.102352	Rbm6
-0.109337	1	0.102401	Ilkap
0.15559	1	0.102546	Bnip3
0.140124	1	0.102621	Fhl5
-0.142742	1	0.103127	Rarres1
-0.159929	1	0.103441	Egfl8
-0.163036	1	0.103475	Zfp428
0.163069	1	0.103558	Svep1
0.138299	1	0.103763	Bach1
-0.163931	1	0.103839	C5ar2
-0.155585	1	0.104146	Slc25a19
0.163148	1	0.104166	Oas1g
0.157562	1	0.104422	Stard8
0.0900335	1	0.104426	Atp6v1a
0.114367	1	0.10447	Iigp1
0.112296	1	0.104627	March8
0.153947	1	0.104787	Snrnp35
-0.147274	1	0.104855	Neb
0.160606	1	0.10522	Rmdn3
-0.11671	1	0.105824	Taf3
-0.127694	1	0.105974	Gm266
0.106955	1	0.106095	Nck1
-0.0967815	1	0.10624	Exd2
-0.132878	1	0.106247	Cdc7
0.0900379	1	0.106337	Eif4h
0.128387	1	0.106355	Olfr98
-0.154235	1	0.106497	Nfkbid
-0.160822	1	0.106562	Gria4
0.133374	1	0.106629	Vegfd
-0.119938	1	0.106641	Unc13c
0.107256	1	0.106648	Dag1
-0.111741	1	0.107406	Tcim
-0.121259	1	0.107571	H2afj
0.116361	1	0.107668	Cenpb
0.159444	1	0.10771	Stat2
0.0865231	1	0.107986	Krt16
-0.134125	1	0.108055	Zfp488
0.140346	1	0.108183	Plec
0.128244	1	0.108326	Serpina3f
-0.145156	1	0.108345	Clk1
-0.16169	1	0.108683	Ankrd24
-0.0916263	1	0.108768	Fcamr
0.136605	1	0.1089	Apol6
0.161576	1	0.108933	Egfl7
-0.158595	1	0.109113	Col4a6
-0.149474	1	0.109133	Evi2b
-0.152032	1	0.109334	Plppr5
-0.119412	1	0.109872	Elmod3
-0.123984	1	0.109902	Slc24a2
0.146569	1	0.110051	Pdia4
-0.159812	1	0.110182	Tceanc
-0.159881	1	0.110209	BC035044
-0.0955514	1	0.110224	Angptl3
-0.0981389	1	0.110542	Srsf7
-0.0955857	1	0.110578	Cdip1
0.15868	1	0.110637	Eif2ak2
0.135082	1	0.110757	Ptger4
-0.140742	1	0.110769	Col24a1
0.158513	1	0.111093	Trex1
0.103709	1	0.111102	Spcs3
-0.0968121	1	0.111311	Senp6
0.111678	1	0.111347	Fam69a
0.123009	1	0.111411	Heatr5a
-0.121415	1	0.111482	Gba2
-0.104055	1	0.111516	Phf12
-0.160317	1	0.111575	Tle6
-0.0527911	1	0.111616	Vmn1r90
-0.159088	1	0.111643	LOC100861615
-0.159429	1	0.111742	Stmn2
-0.136436	1	0.111767	Snrnp48
0.104237	1	0.111824	Itgb1
-0.157407	1	0.111945	Rgs17
-0.0748453	1	0.11203	Gm3264
-0.0556961	1	0.11208	Ankar
0.126634	1	0.112091	Tbc1d13
-0.158307	1	0.112226	Vegfa
0.156624	1	0.112272	Slc1a3
-0.153867	1	0.112374	Fcer2a
0.132201	1	0.112736	Cdt1
0.152874	1	0.112758	Eng
-0.118971	1	0.112896	Prpf38b
-0.122369	1	0.11297	Ptpn5
0.0689343	1	0.113052	Ttc9b
-0.115377	1	0.113269	Ankrd66
0.139418	1	0.113294	Gbp4
0.100435	1	0.113524	Wnt2
-0.104383	1	0.113729	Kcnj16
0.155108	1	0.113899	Atp1a3
-0.0831291	1	0.113946	Ubp1
0.155148	1	0.113986	Cldn5
-0.107303	1	0.113989	Pip4k2a
-0.141964	1	0.114087	Large2
0.151742	1	0.11411	Tap1
-0.0620183	1	0.114211	Zfp957
0.146217	1	0.114242	Tlr8
-0.106563	1	0.114265	Tktl1
0.139574	1	0.114296	Dll1
-0.11088	1	0.114448	Polm
-0.118848	1	0.114462	Ggcx
-0.0975222	1	0.1146	Mtmr14
0.158171	1	0.114734	Parp12
0.158882	1	0.114876	Ppp2r2c
0.0893131	1	0.115139	Nomo1
0.150522	1	0.115232	Tmem221
0.0873734	1	0.115639	Armc8
-0.091855	1	0.115702	Sms
0.136193	1	0.115841	Apol10b
-0.109566	1	0.115962	Casc4
0.10291	1	0.116091	Src
0.157386	1	0.116095	Xaf1
0.109183	1	0.116124	Gm4951
-0.154849	1	0.116143	Cx3cr1
-0.130134	1	0.116192	Tbc1d10c
0.132304	1	0.116198	Acsl5
0.157764	1	0.116289	Naaladl2
-0.128112	1	0.116327	Psmb11
0.140914	1	0.116358	Fads2
-0.1389	1	0.11646	Mblac2
0.125758	1	0.116532	Ptprg
-0.155649	1	0.116767	Slamf1
0.136102	1	0.116821	Tango6
-0.119768	1	0.116829	Pisd
-0.148671	1	0.11692	Klf15
0.115095	1	0.116923	Tmem126b
0.136075	1	0.11694	Acvrl1
0.152995	1	0.117392	Prox1
0.150514	1	0.117585	Kif26a
-0.111636	1	0.117599	Srek1
-0.140228	1	0.117857	Asgr2
-0.138118	1	0.117867	Wdr60
0.115488	1	0.118021	Aars2
0.025992	1	0.118496	Vmn2r89
0.121363	1	0.118523	Zfp668
0.1563	1	0.118609	Oas1a
-0.156581	1	0.118616	Itga10
0.0991268	1	0.118663	Zbtb14
-0.121178	1	0.11876	Sag
-0.14436	1	0.118769	Ccp110
-0.0410883	1	0.118985	Prss50
-0.107924	1	0.119104	Arid4a
-0.0975302	1	0.119163	Riiad1
0.0258968	1	0.119178	Speer4f1
0.0430059	1	0.119234	Igfbpl1
-0.156044	1	0.119349	Tgfbr3l
0.122483	1	0.119392	Tnmd
0.127278	1	0.119409	St14
-0.155632	1	0.119433	Cd300lf
0.145821	1	0.119458	Lfng
0.155859	1	0.119991	Itga2
-0.123403	1	0.120031	Dntt
0.153795	1	0.120061	Nmi
-0.137669	1	0.120244	Wnk3
-0.0520126	1	0.120258	Rxfp1
-0.127396	1	0.120307	Mllt11
0.0706179	1	0.120595	Ddb1
0.150554	1	0.120692	Tlr3
-0.102699	1	0.12082	Rsrc2
-0.147734	1	0.12083	Ccdc28b
-0.150147	1	0.120937	Acap1
-0.155953	1	0.121023	Triqk
-0.136162	1	0.121059	Trim68
0.143306	1	0.121123	Rpp40
0.104732	1	0.121143	Eif4g1
0.156111	1	0.121232	Adamts14
0.155354	1	0.121508	Lyve1
0.145856	1	0.12155	Jpt2
0.152444	1	0.121568	Ankdd1b
-0.135581	1	0.121645	Prorsd1
0.122562	1	0.121676	Tlnrd1
0.094021	1	0.121681	Cops7b
-0.108601	1	0.121796	Bod1l
0.135358	1	0.121828	Angpt4
-0.141616	1	0.121844	Atp10d
0.155387	1	0.121915	Cdh5
0.137116	1	0.122132	Il31ra
-0.155467	1	0.122164	Card9
0.155372	1	0.122364	Btnl6
0.155348	1	0.1224	Ldb2
-0.119773	1	0.122417	Ddx41
-0.0887346	1	0.122571	Btbd18
-0.126009	1	0.122703	Tsc22d2
-0.0723173	1	0.122711	Gcm2
-0.155559	1	0.122728	Galntl6
-0.151419	1	0.122768	Arhgap24
-0.126972	1	0.122825	C4a
0.101067	1	0.122876	Mfn2
-0.141069	1	0.123022	Lonrf2
0.0877657	1	0.123026	Pacsin2
-0.107316	1	0.123052	Lrrc9
-0.122529	1	0.123266	E4f1
0.140396	1	0.123422	Jchain
0.068835	1	0.123545	Pira7
-0.105483	1	0.123999	Ttc5
-0.149202	1	0.12401	Mns1
-0.129191	1	0.124044	Pced1a
0.152456	1	0.124277	Ism1
0.136944	1	0.124279	Hapln1
-0.132218	1	0.124422	Ggt1
0.100411	1	0.124476	Mgat1
0.126887	1	0.124519	Cebpa
0.146888	1	0.124668	Abcb1b
-0.140887	1	0.12477	D3Ertd751e
-0.154571	1	0.125092	Lrmp
0.152563	1	0.125257	Spats2l
0.115722	1	0.125341	H2-Bl
0.123066	1	0.125656	Nxt2
-0.142766	1	0.125965	Mks1
-0.136742	1	0.126209	Nudt16
0.115862	1	0.12634	Plin1
-0.153027	1	0.1264	Tmem191c
-0.148216	1	0.126532	Siah2
-0.105876	1	0.12661	Clvs1
0.0798854	1	0.126805	Klhl9
-0.126416	1	0.127022	Mphosph8
-0.118757	1	0.127055	Baz1a
-0.144187	1	0.12706	Dmac1
-0.153412	1	0.127065	Tenm3
0.0793175	1	0.127123	Nacc1
-0.119844	1	0.127504	St6galnac1
-0.102582	1	0.127619	Nkpd1
0.0997368	1	0.127663	Nras
-0.0969771	1	0.127738	Odf2
-0.153306	1	0.127746	Psrc1
-0.144641	1	0.127797	Hmgn5
0.147763	1	0.127805	Trafd1
-0.144152	1	0.127812	Rundc3a
-0.13995	1	0.127858	Gnb5
0.0988315	1	0.127923	Mcm2
-0.152906	1	0.128047	Ell3
0.0864154	1	0.128055	Zfp672
0.149593	1	0.128115	Serpina3g
0.0573035	1	0.128423	Cabp7
0.149598	1	0.128426	Cdo1
0.107446	1	0.128622	Mtmr9
0.150607	1	0.128679	Lap3
0.151184	1	0.12892	Bcl6b
-0.115559	1	0.129152	Cdk10
0.119281	1	0.129159	Nup205
-0.152776	1	0.129194	Dusp4
-0.0848496	1	0.129426	Fbxw7
-0.038908	1	0.129672	Onecut3
0.151789	1	0.129796	Hpgd
0.0910818	1	0.129822	Ttc7
-0.144921	1	0.129912	1700016K19Rik
-0.0388617	1	0.129924	Slc6a20b
-0.129705	1	0.130005	Tctn3
0.097001	1	0.130062	Mlec
0.0717393	1	0.130272	Tmem74
0.150861	1	0.130428	Vwf
0.0244103	1	0.130594	Adcy10
0.108983	1	0.130643	Thrsp
-0.136512	1	0.130653	4930426D05Rik
-0.0581933	1	0.130677	Actl9
-0.123696	1	0.130714	Shisa8
0.0792199	1	0.130869	Arhgef7
0.116954	1	0.130917	Esyt1
0.0944607	1	0.130967	Mtnr1a
-0.0842423	1	0.131022	Borcs8
-0.120748	1	0.131074	Sltm
0.123855	1	0.131074	Triobp
0.11693	1	0.131223	H13
0.134543	1	0.131509	Smoc2
0.141549	1	0.131546	Plxna1
0.102755	1	0.131643	9030624J02Rik
-0.139959	1	0.131819	Adamtsl5
-0.151212	1	0.131966	Setd4
0.106327	1	0.132036	Gm6034
0.0920508	1	0.132177	Lgalsl
-0.119032	1	0.132308	2210016L21Rik
-0.0735661	1	0.132516	Il17c
-0.147447	1	0.132822	Msc
0.0241561	1	0.132835	Htd2
0.109306	1	0.133061	Cd300ld5
-0.127572	1	0.13332	Gm5134
0.0973219	1	0.133373	Ms4a18
0.146961	1	0.133379	Nubpl
-0.103386	1	0.133611	Corin
0.113212	1	0.133614	Pcdhga8
-0.0898618	1	0.13374	Bri3bp
-0.143703	1	0.133767	Tmem139
-0.132781	1	0.133929	Wdr83
-0.113285	1	0.133975	Slc19a2
0.0906366	1	0.134179	Cmtr1
-0.138319	1	0.134181	Ift57
0.14578	1	0.134425	Ackr2
-0.114421	1	0.134517	Rfxank
0.146139	1	0.13459	Nfix
0.114729	1	0.134902	Paqr9
0.125065	1	0.134972	Fzd6
-0.124334	1	0.135105	Havcr2
-0.124717	1	0.1353	Awat2
0.146102	1	0.135426	Atp8a2
-0.123752	1	0.135548	Esf1
0.101898	1	0.135712	Fam20b
-0.117982	1	0.1358	Kri1
0.0981415	1	0.135871	Rps6kc1
-0.149416	1	0.135939	Sall1
0.107484	1	0.135959	Tbc1d5
0.150241	1	0.136086	Ackr1
-0.147126	1	0.136182	Adamts10
0.150004	1	0.136277	Cd274
-0.141848	1	0.136313	Igfbp3
-0.0548925	1	0.136365	Rnf182
-0.146378	1	0.13642	Zfp182
-0.0982134	1	0.136506	Zmat4
-0.112757	1	0.136776	Fam50a
-0.135777	1	0.137027	Rcsd1
-0.109609	1	0.137131	Gnl2
-0.0374682	1	0.137133	Olfr1418
0.0823825	1	0.137325	Gbp10
0.088787	1	0.137356	Sphk2
0.148947	1	0.137358	H2-K1
-0.132091	1	0.137389	Ccdc87
0.0628498	1	0.13741	Slc22a12
0.10395	1	0.137447	Hexb
0.114641	1	0.137452	Ttc33
0.143386	1	0.137773	Btnl2
0.0903177	1	0.137856	Atp2a2
-0.114597	1	0.13789	Tagap1
-0.122868	1	0.137978	Kctd18
0.147381	1	0.138004	Gbp9
0.14745	1	0.138034	Akr1c14
0.149486	1	0.138059	Tmem26
0.141843	1	0.138322	Arhgap5
0.0796144	1	0.138385	Nup188
-0.121154	1	0.138425	Csn2
0.0800983	1	0.13855	Msantd4
-0.105351	1	0.138742	Psip1
0.111037	1	0.138935	Plbd2
-0.0839347	1	0.139404	4833423E24Rik
-0.148925	1	0.139531	Ctcfl
-0.146609	1	0.139803	Nupr1
0.124417	1	0.139821	Oosp1
-0.138969	1	0.139909	Meis3
0.148327	1	0.140102	Apol7a
0.105857	1	0.140273	Xlr3b
-0.11895	1	0.140508	9430015G10Rik
-0.122356	1	0.140535	Tex12
-0.115066	1	0.140551	Ngrn
0.0834205	1	0.140586	Anapc4
0.141719	1	0.140587	Slco3a1
0.120646	1	0.14105	Urb2
-0.131467	1	0.141111	Cep57l1
0.0879346	1	0.14116	Hist1h2bb
-0.143063	1	0.141203	Zfp239
0.133472	1	0.141204	Nod2
-0.114318	1	0.141518	Rpap2
-0.129051	1	0.142321	Eif2b3
-0.0950379	1	0.142379	Dlx2
-0.130805	1	0.142423	Dennd1c
0.142038	1	0.142643	Tbx1
0.120129	1	0.142666	Olfr56
-0.13807	1	0.142822	Ptgr1
-0.143775	1	0.142869	Hoxa4
-0.104786	1	0.142935	Tnfaip8
-0.137083	1	0.142987	Ypel2
0.0338771	1	0.143156	Atp4b
-0.144074	1	0.14319	Fam193b
-0.147531	1	0.14329	Npas2
-0.134761	1	0.143301	Fbxw9
-0.109687	1	0.143379	Luc7l2
0.147232	1	0.143586	Cd36
-0.0359554	1	0.143681	Gm1987
0.110411	1	0.143752	Lman1
0.0762387	1	0.144064	Upk3bl
0.133016	1	0.144117	Acod1
-0.135806	1	0.144117	Rasal3
-0.146722	1	0.144147	Cyr61
-0.130521	1	0.144188	Klk1
-0.127962	1	0.144237	Csnk1e
0.133901	1	0.144521	Nfic
-0.134479	1	0.14453	Adam11
-0.114172	1	0.14456	Crabp1
-0.12814	1	0.144569	Zfp949
-0.145736	1	0.144714	Cetn4
0.0787393	1	0.144917	Copa
-0.0777564	1	0.145065	Slitrk1
0.127582	1	0.145196	Fbxo2
-0.131296	1	0.145244	Avpr1a
-0.11897	1	0.145542	Kif3a
-0.118516	1	0.145768	C2cd4c
-0.134193	1	0.145898	Gemin2
-0.146576	1	0.145907	Pnpla1
-0.134497	1	0.145954	Bcar3
-0.146546	1	0.145985	Rgl3
0.0586747	1	0.14602	Gp2
-0.14637	1	0.146054	Wdr78
-0.0963331	1	0.146103	Bdnf
0.0799569	1	0.146201	Abhd13
-0.0789053	1	0.146482	Pomc
0.134191	1	0.146607	Lrba
0.123083	1	0.146794	Ctnnd1
-0.120811	1	0.146853	Glycam1
0.124356	1	0.146857	Nid2
-0.139591	1	0.146896	Esm1
-0.139129	1	0.146981	AW146154
0.0942122	1	0.14717	Map3k11
0.0956738	1	0.147407	Pigk
0.100381	1	0.147429	Slc38a10
-0.134514	1	0.147455	Fbxo27
-0.051248	1	0.147585	Klhl1
-0.143875	1	0.147698	Pbld1
-0.137631	1	0.147699	Acyp1
-0.123915	1	0.14773	Dpysl2
0.138688	1	0.14781	Alyref2
-0.0950156	1	0.148261	Scgb2b7
0.117634	1	0.148286	Gab2
-0.123738	1	0.14829	Nmrk1
0.0513433	1	0.148386	Rxfp4
0.133844	1	0.148542	Gpa33
0.13325	1	0.148543	Myof
-0.136043	1	0.148562	Ppm1k
-0.14004	1	0.148565	Lyl1
-0.105434	1	0.148586	9830107B12Rik
0.145422	1	0.148651	Prrg4
0.0905559	1	0.148849	Nom1
-0.12382	1	0.149059	Gm4791
-0.135922	1	0.14915	Ugt2b36
0.130584	1	0.14919	D17H6S56E-5
-0.145384	1	0.149211	Snx32
-0.0780324	1	0.149292	Hrh4
-0.13326	1	0.149334	P2rx3
-0.143228	1	0.149579	Clec2i
0.137622	1	0.149607	Ifitm3
0.129027	1	0.149912	Slc9a3r1
-0.124694	1	0.150006	Cnga3
-0.10779	1	0.150036	Lrrn1
0.0846051	1	0.150056	Galnt10
-0.128949	1	0.150145	Aqp4
0.0963029	1	0.150264	Osr2
-0.106734	1	0.150373	A530064D06Rik
0.14495	1	0.150407	P2ry13
-0.141903	1	0.150616	Nrbp2
-0.0350806	1	0.150834	Olfr167
0.12164	1	0.150864	Ccl17
-0.0350474	1	0.151038	Klk13
-0.0350317	1	0.151134	Gm17660
-0.110234	1	0.151314	Hdhd5
-0.128985	1	0.151363	Rgs1
0.13591	1	0.151507	Zfp593
0.0965696	1	0.151686	Cyp1b1
0.127082	1	0.152311	Nabp1
-0.100103	1	0.15236	Map3k5
-0.0921757	1	0.152554	Fzd9
0.0218718	1	0.152619	Amelx
0.121314	1	0.152627	Adamts20
0.101352	1	0.152815	Ppif
0.0720854	1	0.153353	Clca4b
-0.135885	1	0.153366	Acot13
-0.119208	1	0.153493	Arsk
0.120831	1	0.15355	Wscd1
-0.133013	1	0.15357	Ppig
-0.134329	1	0.153619	Snrnp25
-0.130046	1	0.153627	Mmp11
0.143574	1	0.1542	Adamts9
0.0959301	1	0.15455	B3glct
0.126421	1	0.154667	Scarb1
-0.0595452	1	0.154789	Wdr17
-0.140796	1	0.154874	Efhc1
0.134487	1	0.154905	Ccdc94
-0.112465	1	0.154911	Tmem151b
-0.118511	1	0.154919	Haus5
-0.133096	1	0.155664	Fah
0.106214	1	0.155804	Rnf139
0.0594577	1	0.15582	Vapb
-0.114765	1	0.155969	Tcta
0.0930349	1	0.156154	Gm7030
0.0981038	1	0.156465	Ubqln2
-0.0897444	1	0.156514	Hcn1
0.103127	1	0.156544	N4bp1
-0.116321	1	0.156633	Dscaml1
0.106921	1	0.156684	Btd
0.104181	1	0.156716	Cltc
-0.111278	1	0.156754	Pbp2
0.141326	1	0.156801	Lgals9
-0.130403	1	0.157133	C1qtnf4
0.142512	1	0.157237	Fignl2
-0.119821	1	0.157239	Rgs10
-0.111469	1	0.15725	Mmachc
-0.141998	1	0.157295	Pxdc1
-0.113622	1	0.157308	Sft2d3
0.132297	1	0.15762	Derl3
-0.0536583	1	0.157699	Vpreb1
0.138907	1	0.157843	Scn2b
-0.102797	1	0.157875	Arid4b
0.141596	1	0.15796	Nxn
-0.113294	1	0.158128	Ulk3
-0.142104	1	0.158274	Cacnb1
-0.11712	1	0.158456	Tmem159
-0.142034	1	0.158478	Kremen2
0.0947111	1	0.158532	Abcd1
-0.141815	1	0.158876	Pax5
0.0960328	1	0.158984	Lsr
-0.04422	1	0.159054	Rpl3l
0.138626	1	0.159248	Rsad2
0.0423376	1	0.159467	Gpat2
0.129148	1	0.159558	Il13ra1
-0.138507	1	0.159624	Rad9b
-0.125835	1	0.159853	Hist1h2br
-0.125835	1	0.159853	Hist1h2bq
0.141481	1	0.160388	Sytl3
0.0846734	1	0.160492	Tfr2
-0.140453	1	0.160639	Cep126
-0.1379	1	0.160687	Ube2t
0.0954066	1	0.160749	Tbc1d20
-0.136268	1	0.160814	Agt
0.076472	1	0.160838	Ido1
0.120227	1	0.160861	Ndfip2
-0.0693878	1	0.16105	Dao
-0.135443	1	0.161235	Map4k1
-0.119725	1	0.161243	Dtnb
-0.121427	1	0.161258	Reg4
0.0437251	1	0.161332	Alox12b
0.131461	1	0.161378	Gstt1
-0.109042	1	0.161383	Rogdi
0.0959695	1	0.161398	Gart
-0.127315	1	0.161399	Ints6
-0.132035	1	0.161429	Lrrc56
-0.117981	1	0.161511	Top1
0.141019	1	0.161565	Gm4070
0.130651	1	0.161621	Mcoln2
-0.113709	1	0.161664	Brf1
0.088422	1	0.162153	Capn1
0.140146	1	0.162553	Dmtn
0.0759389	1	0.162827	Dnajc14
-0.1184	1	0.162934	Vmn1r58
-0.125437	1	0.163352	Aqp9
-0.0954061	1	0.163421	Shroom1
-0.115181	1	0.163696	Mmp27
0.1402	1	0.163998	H2-DMb1
0.0584879	1	0.164087	Fndc11
0.0787591	1	0.164138	Ganab
-0.136124	1	0.164182	Bmf
0.0206946	1	0.164236	Cyp26c1
0.140123	1	0.164457	Ace
-0.111589	1	0.164471	Slx1b
-0.138521	1	0.164565	Rsad1
-0.118239	1	0.164668	Smim11
-0.0784937	1	0.164704	Ccdc33
0.102056	1	0.165094	Lzic
-0.0664691	1	0.16515	Unc5d
-0.0923548	1	0.165409	Fam229b
0.120108	1	0.165534	Mfsd4b2
0.0715175	1	0.165549	Lrit3
0.138979	1	0.165618	Nos3
-0.0861123	1	0.165669	Amh
0.138169	1	0.165821	Sema3d
0.0523448	1	0.16583	Gys2
-0.0944617	1	0.165897	Zcchc4
0.111496	1	0.165914	Mcm7
-0.106559	1	0.166049	Gcsam
-0.12206	1	0.166363	Hexdc
0.103248	1	0.166598	Nadk
0.120573	1	0.166712	Eipr1
0.134529	1	0.166735	Ptgfr
-0.13931	1	0.166749	Arhgap22
0.0892121	1	0.166987	Cidea
-0.0876591	1	0.16714	Hars2
0.130965	1	0.167439	Ido2
0.129175	1	0.167613	Sp100
-0.106757	1	0.167836	Kin
-0.08205	1	0.167937	Tubgcp3
-0.138501	1	0.168122	Ltk
-0.114527	1	0.168225	Cep83
-0.120522	1	0.168284	Pdk4
-0.136847	1	0.168328	Hmces
0.104212	1	0.168462	Ccdc71l
-0.0782198	1	0.168524	Cnot2
-0.131535	1	0.168716	Slc22a21
-0.138587	1	0.16894	Bmp5
-0.136528	1	0.169044	Cd72
0.036736	1	0.169356	Fam159b
-0.0856933	1	0.169402	Vmn2r96
-0.0964794	1	0.169533	Nvl
-0.122662	1	0.169636	Smyd4
0.0823272	1	0.169673	Ywhag
-0.138002	1	0.169934	Rnf32
0.124439	1	0.170018	Arrdc4
0.0337072	1	0.170037	Dlx4
-0.130961	1	0.170048	Col9a3
-0.13153	1	0.170228	H2-T-ps
-0.131471	1	0.170266	Rasl11a
-0.0867756	1	0.170319	Eapp
0.125896	1	0.170644	Fam57a
0.0514224	1	0.170685	Ccin
0.0909914	1	0.170689	Slitrk2
-0.100706	1	0.170729	Pts
0.137529	1	0.170747	H2-T3
-0.101313	1	0.1708	Akap8
-0.0843623	1	0.170929	Ythdc1
-0.116072	1	0.171049	Baat
0.129824	1	0.171234	Afap1l1
-0.0995221	1	0.17135	Rock1
0.134833	1	0.171394	Slit3
0.137104	1	0.171644	Rims3
0.0441583	1	0.172214	Pcdha4
-0.102817	1	0.172339	Spink4
-0.0423477	1	0.172342	Fitm1
0.119987	1	0.172405	Lrg1
0.111475	1	0.172437	Scly
-0.0952069	1	0.172552	Cdan1
0.134644	1	0.172556	Mlkl
0.1219	1	0.172557	Fam49a
-0.0892061	1	0.172561	Luc7l
-0.118556	1	0.172577	Atp2b2
-0.104075	1	0.172597	Fam189b
-0.115416	1	0.172664	Slc7a14
0.0909364	1	0.17268	Dhcr7
-0.134306	1	0.172781	Serf1
-0.0861868	1	0.172811	Aicda
-0.0313754	1	0.172842	Zfp965
-0.135373	1	0.17285	Pyroxd2
-0.135585	1	0.172911	Rasgrp3
0.0688304	1	0.172933	Tesk1
-0.0866388	1	0.173023	Pot1a
-0.13521	1	0.173093	Dok3
-0.109146	1	0.173097	Pcgf6
0.128104	1	0.173206	C2
0.0993638	1	0.173314	Dolk
-0.135304	1	0.173413	Plxdc1
0.10681	1	0.173656	Anpep
0.134733	1	0.173755	Mtmr7
-0.0374215	1	0.173807	Gm13277
0.135228	1	0.17381	Serpinb9
-0.101869	1	0.174066	Nuggc
-0.0629626	1	0.174082	Tcte3
0.0681076	1	0.174252	Atp12a
-0.130107	1	0.174281	Appl2
0.130768	1	0.174392	Ephb3
-0.0851992	1	0.174453	Brd1
0.0827618	1	0.174707	Atp13a1
-0.1217	1	0.174708	Proser3
0.0912264	1	0.17471	Cd209g
-0.134793	1	0.174844	D630003M21Rik
0.105453	1	0.174851	Usp25
0.131195	1	0.174867	Pcdhgb7
-0.127108	1	0.175012	Wdr5b
-0.112012	1	0.175021	Leo1
0.134463	1	0.175034	Klf11
-0.11448	1	0.175349	Grap
-0.115118	1	0.175509	Dapp1
0.136454	1	0.175536	H2-T23
0.10447	1	0.17571	Sox21
0.134847	1	0.175762	Il2rb
-0.0312306	1	0.175981	Mybphl
0.0735864	1	0.176127	Tmem63c
-0.111615	1	0.176159	Zfp1
0.0284165	1	0.17617	Otof
0.134517	1	0.176202	Lamc2
-0.0794301	1	0.176262	Stk38
0.132361	1	0.176368	Hgf
-0.0311685	1	0.176426	Fgf17
-0.0311496	1	0.176563	Ankrd2
-0.0311468	1	0.176582	Trp53tg5
0.0964064	1	0.176583	Alg12
0.128616	1	0.176621	Pcdhga10
0.0749928	1	0.176756	Rap2a
-0.134422	1	0.176837	Morn4
0.13582	1	0.176853	Tgm2
-0.0311078	1	0.176862	Tsks
0.1267	1	0.176894	Tmem56
-0.10921	1	0.177004	2004-09-01
-0.109992	1	0.177022	Ccdc174
-0.1353	1	0.177166	Abcc10
-0.134339	1	0.177197	Bend5
-0.107439	1	0.177399	Ly6g6c
0.131378	1	0.177407	Itm2a
-0.0310303	1	0.177421	Gnrhr
0.131937	1	0.177781	Oas2
-0.125988	1	0.177795	Hdac9
-0.131514	1	0.177803	Znrf1
-0.0842361	1	0.177842	Hsf1
0.0283092	1	0.177964	Lypd2
-0.131539	1	0.178055	Fam129c
-0.132499	1	0.178118	Fam151b
-0.100879	1	0.178366	Ptpn6
0.130507	1	0.178394	Megf9
0.131283	1	0.178457	Ciita
-0.135516	1	0.17851	Ncam1
-0.0815617	1	0.178684	Fsd1
-0.0745778	1	0.178776	Krr1
0.129867	1	0.178875	Asb4
-0.074432	1	0.17902	Wdr43
0.0405913	1	0.179092	Adarb2
-0.0948342	1	0.179111	Mybl1
0.132235	1	0.179128	Pdgfb
-0.112539	1	0.179135	Adm2
-0.101975	1	0.179161	Foxn1
-0.118826	1	0.179299	Ift80
-0.0974903	1	0.179383	Havcr1
-0.0915556	1	0.179397	Setdb1
0.0785832	1	0.17943	Hs2st1
-0.13323	1	0.179669	Kcnq5
-0.135048	1	0.179753	Serpinb8
0.1352	1	0.179784	Nectin4
-0.120229	1	0.179833	Enkur
-0.0616639	1	0.179862	LOC105242399
0.133829	1	0.179886	Flt4
0.0918726	1	0.179893	Sel1l
0.128729	1	0.179983	Ifi35
0.134751	1	0.180236	Efs
-0.0819085	1	0.18027	Tmprss3
-0.0959544	1	0.180366	Arrdc1
-0.0722515	1	0.180428	Ms4a15
-0.126368	1	0.180447	AW549877
0.0801605	1	0.18052	Gosr1
0.129097	1	0.180868	Rasgrf2
0.116357	1	0.180908	Sec23a
-0.0304583	1	0.180927	Mpl
0.0970025	1	0.181266	Orm1
-0.134521	1	0.181344	Klhl6
0.119886	1	0.181353	Axl
-0.107286	1	0.181414	Cdk9
0.121607	1	0.181473	Trim25
0.0804431	1	0.181598	Usp4
0.133939	1	0.181741	Lrrc8b
0.128526	1	0.181741	Cp
-0.133632	1	0.181765	Fut2
-0.1106	1	0.181839	0610037L13Rik
0.131754	1	0.18212	Tef
0.0279277	1	0.182262	Slc12a1
-0.132972	1	0.182343	B9d1
-0.12909	1	0.182355	Rapsn
0.131274	1	0.18238	Ispd
0.115884	1	0.182402	Rnf115
0.117009	1	0.182494	Hyou1
-0.104728	1	0.182538	Pax6
0.090258	1	0.182557	Rnf168
-0.111272	1	0.18326	Commd4
0.130562	1	0.183405	Prodh
0.106604	1	0.183439	Ankfy1
0.101855	1	0.183513	Tcf15
-0.126199	1	0.183598	Hcfc1r1
-0.0422584	1	0.183725	Ccdc63
-0.117897	1	0.183737	Gps2
0.118592	1	0.183792	Slc25a48
0.131807	1	0.184159	Fam84a
-0.108441	1	0.18423	Zfand1
-0.107169	1	0.184524	Ghrl
-0.0763476	1	0.184698	Slc15a1
-0.108788	1	0.184927	Rad52
-0.104069	1	0.185088	Mymk
0.132683	1	0.185267	Myct1
0.13232	1	0.185402	Gda
-0.122654	1	0.185586	Gdap1
0.103388	1	0.185659	Rab33a
0.128926	1	0.185782	Sprr2a3
0.131069	1	0.185891	Clca3b
0.0838035	1	0.185955	Cxcl10
0.0899432	1	0.186055	Zdhhc9
0.104283	1	0.186243	Calm3
0.0855894	1	0.186352	Mex3c
-0.127504	1	0.186355	1810010H24Rik
0.0846916	1	0.186479	Polr2b
0.121971	1	0.186942	Panx1
-0.132331	1	0.187056	Robo1
0.0967049	1	0.187065	Ide
-0.131981	1	0.187191	Matk
-0.0297305	1	0.187228	Capn11
0.130236	1	0.187289	Lbp
-0.109757	1	0.187542	Trmt10b
-0.115874	1	0.187542	Dus4l
-0.0922107	1	0.187623	Spata22
-0.131755	1	0.187778	Srpk3
-0.0754306	1	0.187909	Gm536
0.126221	1	0.187933	Clec7a
-0.0996252	1	0.188045	Jtb
-0.0914541	1	0.188307	Sult1c2
0.0907601	1	0.188342	Zbtb7a
0.0880929	1	0.188349	Ubd
0.123245	1	0.188351	Cyp4v3
-0.120551	1	0.188474	Zpbp2
0.131838	1	0.188595	Tek
0.12995	1	0.188625	Amigo3
-0.0906709	1	0.188741	Prtg
-0.130212	1	0.188854	Slc23a1
-0.0914931	1	0.188942	Gm973
0.109399	1	0.188947	Acsf3
0.128334	1	0.188967	Xkr8
0.0845827	1	0.188974	Vps33a
0.0658681	1	0.189055	Oxct2a
-0.0871914	1	0.189202	Pde6a
0.0548737	1	0.18949	Cfi
-0.116417	1	0.189545	Ankrd16
-0.0427163	1	0.189546	Tpsb2
-0.0873231	1	0.189749	Hibch
-0.106216	1	0.189851	D6Ertd527e
-0.127819	1	0.189894	Ranbp6
-0.129692	1	0.189899	Mcmdc2
0.0952294	1	0.190025	Stat3
-0.103329	1	0.190105	Folr1
0.117291	1	0.190246	Anxa1
-0.114097	1	0.190414	Stpg1
-0.110077	1	0.190418	Soat1
0.129708	1	0.190758	Cdh17
0.115447	1	0.190759	Tlr4
0.0998198	1	0.190914	2011-09-01
-0.0566745	1	0.190989	Tsnaxip1
-0.120357	1	0.191012	Lxn
0.0799781	1	0.191013	Polr2m
-0.0290979	1	0.191069	Fgf5
-0.0998792	1	0.19112	Ccdc89
0.078443	1	0.191143	Rab42
-0.106884	1	0.191188	1700056E22Rik
0.0443687	1	0.191201	Reg3b
-0.121645	1	0.191201	Rnase6
-0.125775	1	0.191272	Vstm5
-0.129727	1	0.191401	Siglech
-0.108772	1	0.191413	Emsy
0.13166	1	0.191503	Hspa12a
-0.122505	1	0.191605	Fhad1
0.12089	1	0.191762	Clic4
-0.108922	1	0.191798	Tcf24
-0.128053	1	0.19191	Prg4
-0.0586597	1	0.191937	Hist1h1a
-0.107521	1	0.192127	Hdac10
-0.10585	1	0.192191	Armc3
0.124824	1	0.192252	Wasf2
0.124041	1	0.192346	Bst2
0.0994801	1	0.192459	Phc2
0.111867	1	0.192637	Zbtb45
0.121774	1	0.192655	Igsf11
0.131114	1	0.19268	Adamts5
0.12725	1	0.192697	Fcgrt
0.1115	1	0.192924	Fanca
-0.11463	1	0.193057	Cby1
-0.130858	1	0.19306	Carns1
-0.10965	1	0.193075	Dlec1
-0.12706	1	0.193125	Mettl15
0.118794	1	0.193138	Zfp41
-0.0930217	1	0.193184	Fam19a1
-0.12512	1	0.193326	Helq
-0.130429	1	0.193466	1700010I14Rik
0.108996	1	0.193612	Mipep
0.118839	1	0.193667	Plagl2
-0.125797	1	0.193725	Aspn
0.129691	1	0.193847	Anks4b
0.10615	1	0.193856	Cep76
-0.130598	1	0.193886	Ebi3
-0.130494	1	0.193915	Ubxn11
0.0999116	1	0.194135	Alg3
-0.127384	1	0.19423	Tmc3
-0.121905	1	0.194404	Casq2
0.126745	1	0.194486	H2-Q2
-0.105512	1	0.194584	Wdr59
-0.09059	1	0.194669	Scgb2b17
-0.09059	1	0.194669	Scgb2b15
0.130538	1	0.194697	C3
0.10733	1	0.194699	Rnf114
0.112102	1	0.194717	Rab5c
0.130416	1	0.195008	Ncr1
-0.0511528	1	0.195057	Trim10
-0.129029	1	0.195078	Sulf1
-0.120148	1	0.195292	Klhl17
0.130346	1	0.195319	Trim31
-0.0284324	1	0.195418	Pcdha11
0.123225	1	0.19543	BC055324
-0.0911318	1	0.195446	Ppwd1
0.0820448	1	0.195449	Ercc3
0.0933039	1	0.195481	Cyfip1
0.0787795	1	0.195506	Lrpprc
-0.129871	1	0.195687	Zfp354a
-0.0953802	1	0.195701	Rfc1
-0.127806	1	0.195797	Tnfrsf13c
0.111151	1	0.195838	Apoa2
0.0510149	1	0.19586	Col10a1
-0.123591	1	0.195908	Traf3ip3
0.124067	1	0.195963	Tnfrsf1b
-0.123987	1	0.196059	Slc22a17
-0.0448196	1	0.19607	Slc5a10
0.101224	1	0.196275	Spock1
-0.0585056	1	0.196574	Gata4
0.0993508	1	0.196575	Dnaaf5
0.123172	1	0.196594	Crem
-0.0850153	1	0.196631	Ttc4
0.126508	1	0.196925	Gpr65
-0.0997944	1	0.196943	Nprl2
-0.103397	1	0.196948	Aim2
0.101037	1	0.197034	Pkp1
-0.130019	1	0.197043	Gabbr1
-0.111356	1	0.197073	Gm11837
0.129998	1	0.197137	Slfn2
-0.0436519	1	0.19715	Mptx1
0.119442	1	0.197211	Ankib1
0.129795	1	0.197213	Sectm1b
-0.0880272	1	0.197321	Tdp2
0.0881604	1	0.197403	Dnajb12
-0.079941	1	0.197432	Ccdc127
-0.112482	1	0.197497	Hsf2
-0.103254	1	0.19766	Dhtkd1
0.125246	1	0.197998	Vil1
0.099695	1	0.198016	Gcc1
-0.12635	1	0.198027	Robo2
-0.0872855	1	0.198525	Ddx20
0.128582	1	0.198536	Rnf113a1
0.0176953	1	0.198584	Akr1c21
0.0721238	1	0.198624	Tm7sf3
0.106939	1	0.198712	Tdrd7
0.0954987	1	0.198846	Sdcbp
0.0974783	1	0.19889	Abhd16a
-0.11611	1	0.198913	Lin7a
-0.129443	1	0.198941	Spag1
0.116615	1	0.199138	Gls2
0.118914	1	0.199166	Batf2
-0.10399	1	0.199234	Vwa2
0.104886	1	0.199246	Susd5
-0.128655	1	0.199276	Nfe2l3
-0.102937	1	0.199312	Zfp7
-0.0820943	1	0.19941	Phkg2
0.106897	1	0.199477	Lrrn4
-0.122692	1	0.199498	Capn8
-0.056738	1	0.199627	Efcab3
0.0701146	1	0.199749	Mesp2
-0.0890013	1	0.199762	Fancg
-0.0678669	1	0.20009	Tuba3a
-0.117957	1	0.200177	Snx18
-0.129064	1	0.200224	H2-Ob
-0.0736446	1	0.200227	Crtc2
0.127716	1	0.200287	Itga6
-0.0760273	1	0.200311	Il17rb
-0.106353	1	0.200411	Eif3j2
0.118168	1	0.200524	Mab21l3
-0.0759489	1	0.200531	Upf2
-0.123468	1	0.200579	Rasgrp4
-0.108385	1	0.200775	Pank4
-0.0278957	1	0.200878	Meltf
0.0455108	1	0.200886	Serpinb12
-0.128924	1	0.200894	Slc35g2
0.0175063	1	0.201014	Olfr94
0.123728	1	0.201411	Stk39
-0.128012	1	0.201474	Celf5
0.0290897	1	0.201492	Mcf2
0.126094	1	0.201564	Pcdhga6
-0.0963616	1	0.201612	Cep63
0.0939682	1	0.201627	Zbtb24
0.0174537	1	0.201696	Vmn2r42
0.127852	1	0.201795	Plvap
-0.103739	1	0.201855	Slc8b1
0.128018	1	0.201897	Mchr1
-0.0511644	1	0.20218	Nppc
-0.124396	1	0.202197	Spon2
-0.11313	1	0.202227	Nop10
0.0240224	1	0.202247	Otx2
0.0702177	1	0.202287	Seh1l
-0.111543	1	0.202326	Mzf1
0.0785223	1	0.202522	Ppp1cb
0.0875242	1	0.202629	Trim34b
0.0469746	1	0.202729	Car10
-0.12819	1	0.203145	Arl14
0.128234	1	0.203152	Casp12
-0.0991837	1	0.203188	Proc
0.109594	1	0.2032	Yars
-0.0719785	1	0.20322	Trim38
0.110234	1	0.203599	F11r
-0.0708803	1	0.203803	S100a8
0.0669448	1	0.203961	Crk
-0.091009	1	0.204034	Sirt7
-0.122552	1	0.204245	Fhod3
-0.101465	1	0.204338	Clk4
-0.103204	1	0.20437	Dvl1
-0.10742	1	0.204522	Polr3g
-0.121178	1	0.204655	Zfand2a
0.0437374	1	0.204667	Bpifb2
-0.124614	1	0.204778	Msh5
0.107175	1	0.204866	Trp53rka
0.127773	1	0.204897	Hnf4g
0.0796001	1	0.204974	Dppa3
0.117119	1	0.205114	Clrn3
-0.0413252	1	0.205358	F12
0.0171698	1	0.205426	Ugt3a2
-0.121701	1	0.205604	Rasgrp2
-0.127544	1	0.205672	Gnal
-0.109871	1	0.205765	Slc25a37
-0.118202	1	0.205902	Zfp708
-0.110587	1	0.205937	H60c
0.12725	1	0.205937	Tnfrsf9
-0.0823433	1	0.205944	Orc3
-0.0968609	1	0.20595	Rnf8
0.126328	1	0.205989	Pla2g15
-0.112419	1	0.206273	Ercc8
0.0908852	1	0.20642	Cr1l
-0.11951	1	0.206483	Olfr613
-0.118136	1	0.206495	Tbc1d8
-0.0652642	1	0.206632	Klk1b4
-0.111616	1	0.206725	Ift81
0.1212	1	0.206744	Lpar5
-0.114595	1	0.206961	Pcyt1b
-0.0970214	1	0.207094	Bmpr1b
-0.104464	1	0.207102	L3mbtl3
-0.0476929	1	0.207435	Gm10639
-0.122771	1	0.207457	Col7a1
0.0565603	1	0.20749	Lhfpl1
-0.0411175	1	0.207557	Myl10
0.0170066	1	0.207606	Caln1
-0.0582266	1	0.207853	Klk1b5
0.0801648	1	0.207862	Zfand3
0.108916	1	0.207865	Rassf4
0.0901608	1	0.20809	Zdhhc3
0.0506586	1	0.208112	Gm14139
-0.123864	1	0.208131	Erdr1
-0.0318789	1	0.208157	Dsg1a
0.116203	1	0.208205	Pml
-0.0889168	1	0.208249	Topors
-0.100994	1	0.208378	Ppm1m
-0.117575	1	0.208471	Gli1
0.0954055	1	0.20851	Mapkapk2
-0.0997275	1	0.208591	Rxrg
-0.0778613	1	0.208673	Eloa
0.10632	1	0.208745	Pira6
0.0811762	1	0.208813	Tspan7
0.0169142	1	0.208852	Prss28
0.107469	1	0.208946	Col28a1
-0.120391	1	0.208977	Zfand5
-0.0967593	1	0.209145	Myef2
0.123553	1	0.209184	Cfap74
0.121467	1	0.209196	Atp1a1
-0.120134	1	0.209328	Rgs9
0.125829	1	0.209387	Trp53i13
-0.126433	1	0.20942	Acrbp
-0.108307	1	0.20943	Ggnbp1
-0.126243	1	0.209476	Omd
0.102527	1	0.209515	Pgap3
0.101891	1	0.209632	Mettl24
0.0858294	1	0.21028	Snx19
-0.126273	1	0.210307	Itih3
0.124325	1	0.210447	Hebp1
-0.125452	1	0.210469	S1pr2
-0.122747	1	0.210637	Gcg
-0.125545	1	0.210734	Siglecg
-0.0901056	1	0.210743	1810011H11Rik
0.124527	1	0.210832	Slc9a2
-0.114779	1	0.211157	Camkk1
0.123027	1	0.211481	B2m
0.123452	1	0.211544	Slc17a4
0.0854587	1	0.211755	Xlr5b
0.0846504	1	0.211781	Cnot9
0.123813	1	0.211794	C1rl
-0.104167	1	0.212292	Cfap52
0.106245	1	0.212314	Dnajc10
-0.0503801	1	0.212324	Itln1
0.103465	1	0.212463	Tmbim6
0.108582	1	0.212509	Ifi204
-0.117526	1	0.212633	Zfp446
-0.0461257	1	0.212651	1700092M07Rik
-0.125475	1	0.2127	Arntl
-0.125537	1	0.212822	Fyb2
0.103303	1	0.21283	Usp12
0.0693871	1	0.212935	Ndufa6
-0.0781856	1	0.213143	Vamp4
0.124355	1	0.213182	Bak1
0.121559	1	0.213211	Trpv4
-0.115895	1	0.213384	Nsrp1
0.0270803	1	0.213458	Fmr1nb
0.048817	1	0.213602	Olfr92
-0.0940813	1	0.213616	Zfp263
0.0566578	1	0.213832	Olfr1396
0.07421	1	0.213969	Snip1
-0.0668306	1	0.213983	Spag8
0.0892232	1	0.214002	Ppp1r9b
-0.106348	1	0.214047	Trim39
0.0989957	1	0.214193	Slc12a7
-0.125104	1	0.214477	Cd19
-0.125089	1	0.214537	Micalcl
0.0927572	1	0.214695	Trem1
0.0587409	1	0.214958	Wnt9b
0.107207	1	0.215002	Card10
-0.119547	1	0.215024	Tubd1
-0.117813	1	0.215215	Pdcd4
0.115262	1	0.21545	B3gnt3
0.0802823	1	0.215742	Eprs
-0.114442	1	0.215798	Zmym6
0.119793	1	0.216448	Serpina1b
-0.104724	1	0.216621	Cnga1
-0.104177	1	0.216713	2010315B03Rik
-0.112025	1	0.216752	Neil2
-0.119928	1	0.216777	4930503L19Rik
0.120928	1	0.216879	Gab3
0.0884483	1	0.217011	Tm9sf4
0.0919144	1	0.217072	Cplx1
0.107972	1	0.217104	Pde8a
-0.12331	1	0.217232	Cmc2
0.0914088	1	0.217369	Gdf6
-0.119446	1	0.217642	Plcd3
-0.114377	1	0.217666	Pcdhb18
0.123492	1	0.217686	Nlrp6
0.121407	1	0.217738	Tfrc
0.0534274	1	0.21778	Il2
0.0930052	1	0.217917	Mcm6
-0.0424854	1	0.217943	Cfap206
0.120769	1	0.218036	Apc2
-0.123699	1	0.218054	Col4a5
-0.0713764	1	0.218168	Adgrf3
0.108273	1	0.218419	Tnip3
0.112375	1	0.218456	Brca1
0.122006	1	0.218533	H2-Q6
0.10301	1	0.218553	Bcl9
0.120127	1	0.218566	Fam219a
-0.101391	1	0.218583	Cnpy4
0.0818837	1	0.218631	Fosl1
0.0801302	1	0.218647	Wdr24
0.100572	1	0.218682	Anxa7
-0.0258514	1	0.21876	Stpg3
0.123642	1	0.2188	LOC100045026
0.0454567	1	0.218909	H2al1k
0.074368	1	0.218933	Apon
0.117751	1	0.219073	Sema4a
-0.0258161	1	0.219085	Anxa10
-0.0258099	1	0.219142	Slfn14
-0.0674557	1	0.21917	Inpp5e
-0.121768	1	0.219188	Rhbdl3
0.121537	1	0.219218	Asap3
-0.0258007	1	0.219227	Ttc39d
-0.0257913	1	0.219313	Gm5544
-0.112075	1	0.219594	Rpl37a
-0.118769	1	0.219818	Vwa7
-0.0843763	1	0.219873	Fmo1
0.0389863	1	0.219931	Rhd
0.0803312	1	0.220093	Slc35b2
0.112003	1	0.22022	Mall
-0.0508291	1	0.220348	Klk1b3
0.0869572	1	0.220364	Rfwd3
0.108743	1	0.220405	Setdb2
-0.120452	1	0.220592	Nt5e
0.110441	1	0.220623	Npr3
0.0698239	1	0.220641	Cxcl9
0.122397	1	0.220852	H2-T22
0.0850581	1	0.220889	Adnp2
-0.118944	1	0.220942	Nr6a1
0.100443	1	0.221002	Stk35
0.107375	1	0.221231	Zfp324
0.0420635	1	0.22127	Gm6583
0.109529	1	0.221336	B3galt4
0.119886	1	0.221406	Cdkl5
-0.0669697	1	0.221556	Washc2
-0.1229	1	0.221612	Slc23a3
-0.114922	1	0.221778	Dsc3
-0.0463098	1	0.221913	Irs4
0.120524	1	0.221973	Tnfaip8l3
0.117609	1	0.222061	Klre1
-0.122869	1	0.222118	Ier3
-0.0814031	1	0.222443	Wdr75
0.108958	1	0.222475	Met
0.0842277	1	0.222556	Dr1
0.114148	1	0.222571	Apob
0.111212	1	0.222648	Hipk4
-0.0524089	1	0.222823	Otud7a
-0.0775297	1	0.222847	Coro6
0.0479083	1	0.22293	Mup2
-0.113978	1	0.223125	Eif5b
0.0903902	1	0.223193	Galnt2
-0.122455	1	0.223286	Man2a2
-0.111363	1	0.223348	Slc25a26
0.103086	1	0.223368	Uhrf1bp1
-0.0721721	1	0.223483	Gm8817
-0.0919603	1	0.2235	Dap
0.0738199	1	0.223645	Kcnv2
-0.0373626	1	0.223679	Il5
-0.120344	1	0.223843	Klf9
-0.119159	1	0.223942	Nap1l3
-0.0673559	1	0.224067	Sele
-0.121539	1	0.224119	Plppr2
0.115683	1	0.224167	Slc6a14
0.122375	1	0.224238	Far2
0.117876	1	0.224312	Tgfbi
-0.0882212	1	0.224348	Eif4g3
0.121099	1	0.224508	Gdpd2
0.121696	1	0.224592	Rtp3
-0.113454	1	0.224601	Mitf
0.081927	1	0.224604	Peli1
-0.12229	1	0.224663	Smim27
-0.0796851	1	0.224782	Mapkapk5
-0.0983902	1	0.224832	Cntn6
-0.113941	1	0.22485	Ajuba
-0.0949241	1	0.224855	Caml
0.118498	1	0.224919	Rasl12
-0.105073	1	0.225244	Zfp444
0.0852066	1	0.225289	Prrt4
0.121738	1	0.225354	Mocos
0.116258	1	0.225378	Hsp90b1
-0.12084	1	0.225381	Slc25a47
0.103756	1	0.225386	Ifi211
0.0523704	1	0.225414	Sbk3
-0.093042	1	0.225533	Hdac6
-0.0435156	1	0.225549	Krt79
-0.0891287	1	0.22557	Osbp2
0.117548	1	0.225605	A730008H23Rik
-0.118683	1	0.22564	Saa1
-0.12091	1	0.225651	Lamb1
0.0822874	1	0.225663	Ipo11
0.0585799	1	0.22584	Folh1
-0.117607	1	0.225846	Il18
0.099161	1	0.225907	Daxx
-0.0903482	1	0.22609	Atg16l2
0.0761102	1	0.226296	Antxr2
0.118284	1	0.226397	Synpo
0.119757	1	0.226436	Ms4a4d
0.120548	1	0.226481	H2-Aa
-0.106117	1	0.22649	Tmem35a
-0.0826021	1	0.226563	Saal1
0.0402185	1	0.226576	Fezf1
-0.119336	1	0.226653	Ncmap
-0.0910451	1	0.22666	Arpp19
0.0953545	1	0.226712	Gns
-0.0794533	1	0.227004	Serpina11
0.0956175	1	0.227461	Rcbtb2
0.116206	1	0.227611	Shroom3
0.0549968	1	0.227649	Iigp1b
-0.0613468	1	0.227706	Gbx2
0.102941	1	0.227804	Tdrd1
0.0261718	1	0.227821	Pramel4
0.120262	1	0.227822	Vegfc
0.0634846	1	0.227831	Dcaf7
-0.0838679	1	0.227901	Gnptab
0.0859896	1	0.227975	Zfp534
0.116047	1	0.228075	Ubash3a
-0.0865195	1	0.228093	Trnt1
-0.0998535	1	0.228127	Gm5148
0.0656191	1	0.228187	Scgb3a1
0.0799312	1	0.228205	Anxa11
-0.110294	1	0.228256	Il7
0.0894445	1	0.228304	Rnf121
0.0998117	1	0.228463	Derl1
-0.0699777	1	0.228616	Cavin4
0.071507	1	0.228643	Tdgf1
-0.0830177	1	0.228647	Cyb561a3
-0.0927244	1	0.228669	Slc7a6
0.107235	1	0.228758	Kif27
-0.0632951	1	0.228896	Tomm34
-0.0691259	1	0.228897	Ppil2
-0.119116	1	0.22894	Aasdh
-0.0962595	1	0.229104	Ktn1
-0.108613	1	0.229253	Mro
-0.117877	1	0.229257	Rerg
0.106081	1	0.22928	Ogfod3
0.105149	1	0.229468	Prf1
0.0884649	1	0.229505	Ecsit
-0.0995048	1	0.229524	Bcl2l15
-0.0835877	1	0.229526	Cd55b
-0.0918689	1	0.229595	Myo1g
-0.0982492	1	0.229752	Pkd1l3
0.0943325	1	0.229764	Adipoq
-0.101364	1	0.229801	Kcnip2
0.0680723	1	0.229895	Rbm7
0.104725	1	0.23012	Pars2
0.116699	1	0.230143	Slc4a4
-0.116843	1	0.230279	Eps8l1
0.118694	1	0.23031	Mmp15
-0.0764984	1	0.230408	Klk14
-0.0342115	1	0.230436	Grid2
-0.063052	1	0.230438	1700109H08Rik
-0.0932993	1	0.230535	Tdp1
-0.0957152	1	0.230631	Arhgef39
0.120679	1	0.23068	C1ra
-0.0745251	1	0.230705	9530053A07Rik
0.103963	1	0.230993	Atrnl1
-0.118254	1	0.231022	Adamts2
0.119406	1	0.231055	Glrx
-0.0861137	1	0.231064	Fam163a
-0.118449	1	0.23116	Map3k15
0.0916784	1	0.231285	Stk38l
-0.102287	1	0.23139	St6galnac2
-0.109481	1	0.231622	Mrps26
-0.11742	1	0.231635	Lta
0.0698342	1	0.231644	Kpna3
-0.089546	1	0.23171	6030468B19Rik
-0.0859245	1	0.231777	Brd7
-0.100125	1	0.231899	Ptpn7
0.0852638	1	0.231958	Plrg1
0.115347	1	0.232013	Myc
0.0797852	1	0.232333	Ctdsp2
-0.0580231	1	0.232398	Hepacam
0.118067	1	0.232434	Heph
0.120251	1	0.232574	Erbb3
0.0329493	1	0.232609	Mup3
0.105371	1	0.232617	Zc3h7b
-0.0946396	1	0.232754	Nlrp12
-0.11844	1	0.232785	Zc3h8
-0.1026	1	0.232789	Neurl1a
0.1165	1	0.232803	Asb1
0.0911818	1	0.232877	Tspear
0.119883	1	0.232879	Rtl8b
-0.0856945	1	0.233122	Cep57
0.0942025	1	0.233145	Tbk1
0.119506	1	0.233166	Sts
0.112717	1	0.23329	Arid5a
0.0898215	1	0.233317	Ece1
0.0753905	1	0.233381	Pkn1
-0.102319	1	0.233541	Ascc1
-0.11511	1	0.23358	Rhoh
-0.111542	1	0.233624	2310039H08Rik
-0.107364	1	0.233637	Stambpl1
0.101605	1	0.233705	Smpd3
0.105224	1	0.233789	Spata13
0.101697	1	0.233797	Cdh1
-0.113823	1	0.233819	Pipox
0.0589521	1	0.233831	Ap3s2
-0.0881276	1	0.233919	Ercc6l2
-0.10278	1	0.234027	AU022252
-0.0668615	1	0.234055	Chil5
-0.119163	1	0.234231	Txk
-0.117422	1	0.234272	Spata7
-0.024093	1	0.234472	Hist1h2ad
-0.0914422	1	0.2348	Aire
0.11613	1	0.234901	Abhd12
0.0993621	1	0.234998	Caskin2
0.119347	1	0.2355	Rasip1
0.0808935	1	0.235505	Ttc27
0.106464	1	0.235603	Cnn3
-0.115559	1	0.235641	Podnl1
0.105942	1	0.235685	Ocstamp
0.0750729	1	0.235781	Stx6
-0.0338118	1	0.235792	Lrtm1
-0.0987798	1	0.235793	Xndc1
-0.104475	1	0.235844	Wwox
0.119095	1	0.235877	AA986860
0.102557	1	0.23592	Sfrp2
0.11741	1	0.236026	Slc2a6
-0.0835906	1	0.236044	Cntrob
0.0841677	1	0.236046	Taf5l
-0.0998665	1	0.236108	Fra10ac1
-0.0814528	1	0.236185	Ikbkb
0.101055	1	0.236381	Icam2
-0.0504513	1	0.236458	Kcnmb2
-0.0885126	1	0.236658	Fbxo41
0.0150335	1	0.236667	Gm21949
0.0964358	1	0.237021	Smyd2
0.0729037	1	0.237029	Pla2g2a
-0.11861	1	0.237103	Pcgf1
0.109148	1	0.237256	Limk1
-0.0649402	1	0.237283	Fam221b
0.118814	1	0.237318	Slfn8
0.119109	1	0.237326	Ttc39c
-0.0396558	1	0.237326	Sohlh2
-0.0929373	1	0.237369	Ing4
0.111842	1	0.237514	Dusp9
-0.0723792	1	0.237517	Dusp11
-0.0990636	1	0.237605	Scimp
-0.104521	1	0.237758	Bclaf3
0.0848739	1	0.237862	Pgpep1
0.0879865	1	0.238138	Irf2bp1
-0.108509	1	0.238152	Fbxo17
-0.10839	1	0.238298	B3galnt2
-0.102637	1	0.238347	Ap5z1
-0.107637	1	0.238355	Chac2
-0.104392	1	0.238407	Has2
[truncated: 15,938 more rows]
